# Supplementary material for: RNA sequencing and de novo assembly of Solanum trilobatum leaf transcriptome to identify putative transcripts for major metabolic pathways
Source: Sci Rep. 2018 Oct 18;8:15375. doi: 10.1038/s41598-018-33693-4 (PMC6194071; doi:10.1038/s41598-018-33693-4)
Supplement: Supplementary file 1 — Table S1 [file 41598_2018_33693_MOESM1_ESM.xlsx]

## Sheet: Sheet1
	Enzyme		Primer sequence	Amplicon size
	Phenylalanine Ammonia Lyase (PAL)	Forward	CTTCTCCAAATTTCTCTCTTAGCC	2396 bp
		Reverse	CACATTGTCGCTTTTCATTTAGTTC
	Chalcone Isomerase	Forward	GCGGCAATTTGGTGGAATGA	998 bp
		Reverse	AGACTCCAATTTCTGGAACGGT
	Flavonol Synthase (FLS)	Forward	ACTACACCGGGTCACTTTCCT	1227 bp
		Reverse	ACAACCATCCCCACAAGGTA
	Naringenin 3-dioxygenase	Forward	AGAGCGTCCAAAAGTGGCTT	1215 bp
		Reverse	TTGGAAAATGATCAGAAATTCACGA
	Coumaroylquinate 3'-monooxygenase	Forward	TCCAAACAGGAACCAAAACTCC	1673 bp
		Reverse	CCACAAAATGTCCTCACAATCTCA
	Squalene monooxygenase	Forward	AGCGGCAGCAAAGATGAAAC	1785 bp
		Reverse	CCCTGCTCAATTTCTCTTCTATTGT
	Actin	Forward	ATTGGTGCTGAGAGGTTCCG	480 bp
		Reverse	AGAGGGCAAAGGTGACAAGA
Table S1: Primer list for Revesre Transcriptase-PCR
