# Supplementary material for: RNA sequencing and de novo assembly of Solanum trilobatum leaf transcriptome to identify putative transcripts for major metabolic pathways
Source: Sci Rep. 2018 Oct 18;8:15375. doi: 10.1038/s41598-018-33693-4 (PMC6194071; doi:10.1038/s41598-018-33693-4)
Supplement: Supplementary file 2 — Table S2 [file 41598_2018_33693_MOESM2_ESM.xlsx]

## Sheet: qRT-PCR primers
		Enzyme name	Primer code	primer sequence	aTemp	Amplicon (bp)
		Chalcone Isomerase	chal_iso_F	TCTAGCTGCGAAATGGAAGG	57OC	243
			chal_iso_R	CGTCAAGGGCAAGATCATAGT
		Flavonol Synthase	flavo_synt_F	GCGCGATGTTGGAGATAAGA	57OC	202
			flavo_synt_R	GTGGGCATGGTGGGTAATAA
		Naringenin 3-dioxygenase	narin_dioxy_F	CCACAAGGATGGATAGCTGTAA	57OC	249
			narin_dioxy_R	GTTAAGGCCTCCTTCTCTAACC
		Flavonone 4-reductase	flavo_reduc_F	CATTGAGACTTGCCGACAGA	57OC	224
			flavo_reduc_R	GTGAGTTCTCCTTGCCACTT
		Elongation factor -1	rt_eif_F	CGGGACCCATATTGGCATAA	57OC	127
			rt_eif_R	GTTTCGGCCTCATCTGAAGTA
		Table S1: qRT-PCR primer list
