# Supplementary material for: RNA sequencing and de novo assembly of Solanum trilobatum leaf transcriptome to identify putative transcripts for major metabolic pathways
Source: Sci Rep. 2018 Oct 18;8:15375. doi: 10.1038/s41598-018-33693-4 (PMC6194071; doi:10.1038/s41598-018-33693-4)
Supplement: Supplementary file 3 — Table S3 [file 41598_2018_33693_MOESM3_ESM.xlsx]

## Sheet: Sheet1
	Table S2 BlastX annotation of Solanum trilobatum transcriptome against plant nr protein database
SeqName	Description	Length	#Hits	e-Value	sim mean	#GO	GO Names list	Enzyme Codes list	InterPro IDs
TRINITY_DN19174_c0_g1_i4	alpha-galactosidase 3	1928	10	0	0.939
TRINITY_DN19175_c0_g1_i1	translation factor SUI1 homolog	777	10	4.73e-75	1
TRINITY_DN19176_c0_g1_i1	pentatricopeptide repeat-containing At4g18520	2530	10	0	0.895
TRINITY_DN19177_c0_g1_i1	probable UDP-arabinopyranose mutase 5 isoform X2	2057	10	0	0.933
TRINITY_DN19178_c0_g1_i1	PREDICTED: uncharacterized protein LOC107003726	609	10	1.98e-60	0.795
TRINITY_DN19178_c1_g2_i1	PREDICTED: LOW QUALITY PROTEIN: uncharacterized protein LOC107027646	2374	10	0	0.737
TRINITY_DN19178_c1_g2_i2	PREDICTED: uncharacterized protein LOC107006122	415	10	1.26e-62	0.851
TRINITY_DN19187_c0_g1_i1	sodium hydrogen exchanger 6-like	1276	10	4.99e-103	0.946
TRINITY_DN19187_c0_g2_i1	sodium hydrogen exchanger 6-like	1237	10	9.1e-143	0.966
TRINITY_DN19187_c0_g2_i2	sodium hydrogen exchanger 6-like	2268	10	0	0.969
TRINITY_DN19188_c0_g1_i2	PREDICTED: uncharacterized protein LOC107059130	1344	10	1.84e-75	0.925
TRINITY_DN19189_c0_g1_i1	ABC transporter F family member 5	2995	10	0	0.948
TRINITY_DN19189_c0_g1_i2	ABC transporter F family member 5	2244	10	0	0.98
TRINITY_DN19189_c0_g1_i3	ABC transporter F family member 5-like	1666	10	9.82e-43	0.998
TRINITY_DN19189_c0_g1_i4	ABC transporter F family member 5	2864	10	0	0.956
TRINITY_DN19190_c0_g2_i1	PREDICTED: uncharacterized protein LOC102604038	2975	10	0	0.835
TRINITY_DN19190_c0_g2_i2	PREDICTED: uncharacterized protein LOC102604038	3396	10	0	0.829
TRINITY_DN19191_c0_g1_i1	probable LRR receptor-like serine threonine- kinase RFK1 isoform X1	981	10	7.94e-30	0.802
TRINITY_DN19191_c0_g2_i1	probable LRR receptor-like serine threonine- kinase RFK1 isoform X1	992	10	1.06e-142	0.895
TRINITY_DN19191_c0_g2_i2	probable LRR receptor-like serine threonine- kinase RFK1 isoform X1	686	10	2.08e-92	0.76
TRINITY_DN19192_c0_g1_i1	vacuolar-sorting receptor 6-like	2431	10	0	0.953
TRINITY_DN19193_c0_g1_i1	glucan endo-1,3-beta-glucosidase 6-like	2190	10	0	0.957
TRINITY_DN19193_c0_g2_i1	glucan endo-1,3-beta-glucosidase 6-like	1668	10	0	0.952
TRINITY_DN19194_c0_g1_i1	BAG family molecular chaperone regulator 7	1648	10	0	0.844
TRINITY_DN19195_c0_g2_i1	EIN4 isoform X1	1235	10	1.55e-163	0.95
TRINITY_DN19195_c0_g2_i2	EIN4 isoform X1	1411	10	2e-162	0.95
TRINITY_DN19196_c0_g1_i1	condensin-2 complex subunit H2	2174	10	0	0.848
TRINITY_DN19197_c0_g1_i1	TRIGALACTOSYLDIACYLGLYCEROL chloroplastic	1636	10	0	0.915
TRINITY_DN19197_c0_g3_i1	TRIGALACTOSYLDIACYLGLYCEROL chloroplastic	669	10	1.2e-48	0.917
TRINITY_DN19198_c0_g2_i1	uncharacterized GPI-anchored At5g19250-like	1179	10	3.68e-104	0.924
TRINITY_DN19199_c0_g1_i1	PREDICTED: uncharacterized protein LOC102597454	1953	10	0	0.892
TRINITY_DN19201_c0_g1_i1	luminal-binding	2354	10	0	0.98
TRINITY_DN19202_c0_g1_i1	psbP domain-containing chloroplastic	1361	10	0	0.854
TRINITY_DN19202_c0_g1_i2	psbP domain-containing chloroplastic	973	10	2.39e-110	0.826
TRINITY_DN19203_c0_g1_i1	pyrophosphate--fructose 6-phosphate 1-phosphotransferase subunit beta	1436	10	7.29e-174	0.922
TRINITY_DN19203_c0_g1_i2	pyrophosphate--fructose 6-phosphate 1-phosphotransferase subunit beta	1993	10	0	0.954
TRINITY_DN19204_c0_g1_i1	sugar phosphatase	2362	10	0	0.94
TRINITY_DN19204_c0_g2_i1	sugar phosphatase	2127	10	0	0.94
TRINITY_DN19205_c0_g1_i1	PREDICTED: uncharacterized protein LOC102590471	1417	10	1.81e-132	0.82
TRINITY_DN19205_c0_g1_i2	PREDICTED: uncharacterized protein LOC107774507	1437	10	1.09e-89	0.815
TRINITY_DN19215_c0_g1_i1	splicing factor 1	2640	10	0	0.89
TRINITY_DN19215_c0_g1_i2	splicing factor 1	2712	10	0	0.899
TRINITY_DN19215_c0_g2_i1	splicing factor 1	680	10	1.77e-36	0.924
TRINITY_DN19216_c0_g1_i1	PREDICTED: uncharacterized protein LOC101246814	1223	10	1.12e-114	0.799
TRINITY_DN19217_c1_g1_i1	PREDICTED: uncharacterized protein LOC107002704	1319	10	4.55e-177	0.82
TRINITY_DN19218_c0_g1_i1	PREDICTED: uncharacterized protein LOC107760795	466	10	5.97e-53	0.67
TRINITY_DN19219_c0_g1_i1	PREDICTED: uncharacterized protein LOC102601421 isoform X1	8344	10	0	0.899
TRINITY_DN19219_c0_g2_i1	PREDICTED: uncharacterized protein LOC107860354 isoform X2	1536	10	0	0.962
TRINITY_DN19220_c0_g1_i1	probable receptor kinase At3g55450	1298	10	1.96e-169	0.942
TRINITY_DN19220_c0_g1_i4	probable receptor kinase At3g55450	2527	10	0	0.956
TRINITY_DN19221_c0_g1_i1	FAR1-RELATED SEQUENCE 11-like	1698	10	1.22e-168	0.952
TRINITY_DN19231_c0_g1_i1	phosphoglycerate mutase 1 isoform X1	1269	10	0	0.938
TRINITY_DN19231_c0_g1_i2	phosphoglycerate mutase 1 isoform X1	1440	10	3.59e-168	0.944
TRINITY_DN19231_c0_g1_i4	phosphoglycerate mutase 1 isoform X2	970	10	9.51e-91	0.92
TRINITY_DN19233_c0_g1_i1	PREDICTED: uncharacterized protein LOC102597111	2829	10	0	0.96
TRINITY_DN19233_c0_g1_i4	PREDICTED: uncharacterized protein LOC102597111	2932	10	0	0.963
TRINITY_DN19234_c0_g1_i1	BEL1-like homeodomain 9	938	10	3.12e-96	0.771
TRINITY_DN19234_c0_g1_i2	BEL1-like homeodomain 9	1021	10	8.47e-96	0.771
TRINITY_DN19234_c0_g1_i4	BEL1-like homeodomain 9	1953	10	0	0.764
TRINITY_DN19234_c0_g1_i5	BEL1-like homeodomain 9	1181	10	0	0.799
TRINITY_DN19236_c0_g1_i1	methylthioribose kinase	1739	10	0	0.952
TRINITY_DN19237_c0_g1_i1	PREDICTED: uncharacterized protein At5g03900, chloroplastic	2406	10	0	0.941
TRINITY_DN19247_c0_g1_i1	methylecgonone reductase-like	1224	10	8.45e-148	0.885
TRINITY_DN19247_c0_g1_i2	methylecgonone reductase-like	1404	10	0	0.873
TRINITY_DN19247_c0_g1_i3	methylecgonone reductase-like	1887	10	5.55e-164	0.875
TRINITY_DN19248_c0_g1_i1	F-box WD-40 repeat-containing At5g21040-like	2766	10	0	0.926
TRINITY_DN19250_c0_g1_i1	PREDICTED: uncharacterized protein LOC102588790 isoform X1	2051	10	0	0.933
TRINITY_DN19252_c0_g1_i2	PREDICTED: uncharacterized protein LOC102592462 isoform X1	1373	10	8.2e-174	0.909
TRINITY_DN19252_c0_g1_i3	PREDICTED: uncharacterized protein LOC102592462 isoform X1	1295	10	0	0.904
TRINITY_DN19253_c0_g1_i1	PREDICTED: uncharacterized protein LOC102578773 isoform X2	1048	10	3.26e-87	0.948
TRINITY_DN19253_c0_g2_i1	PREDICTED: uncharacterized protein LOC102578773 isoform X2	1840	10	0	0.956
TRINITY_DN19253_c0_g2_i2	PREDICTED: uncharacterized protein LOC107858239	2839	10	1.36e-114	0.977
TRINITY_DN19206_c0_g1_i1	PREDICTED: uncharacterized protein LOC102591396	5001	10	0	0.873
TRINITY_DN19286_c1_g1_i1	pentatricopeptide repeat-containing At4g21065-like	1733	10	0	0.898
TRINITY_DN19286_c2_g1_i1	pentatricopeptide repeat-containing At5g52630	310	10	1.01e-58	0.918
TRINITY_DN19263_c0_g1_i1	GMP synthase [glutamine-hydrolyzing]	2307	10	0	0.961
TRINITY_DN19264_c0_g1_i1	short-chain dehydrogenase TIC chloroplastic	1497	10	0	0.925
TRINITY_DN19265_c0_g1_i1	F-box CPR30-like	640	10	1.27e-37	0.565
TRINITY_DN19265_c0_g1_i2	F-box CPR30-like	1284	10	4.34e-67	0.511
TRINITY_DN19265_c0_g1_i3	F-box CPR30-like	1176	10	1.32e-71	0.607
TRINITY_DN19265_c0_g2_i1	F-box CPR30-like	269	10	1.54e-05	0.819
TRINITY_DN19266_c0_g1_i1	PREDICTED: uncharacterized protein LOC107002885 isoform X2	1528	10	2.92e-77	0.977
TRINITY_DN19266_c0_g1_i2	PREDICTED: uncharacterized protein LOC102595938	1165	10	1.32e-116	0.969
TRINITY_DN19267_c0_g1_i1	DECREASED SIZE EXCLUSION LIMIT 1 isoform X2	1317	10	3.33e-109	0.945
TRINITY_DN19267_c0_g1_i2	DECREASED SIZE EXCLUSION LIMIT 1 isoform X1	1661	10	0	0.93
TRINITY_DN19268_c0_g1_i1	calmodulin 3	958	10	3.44e-26	0.965
TRINITY_DN19279_c0_g1_i1	LRR receptor-like serine threonine- kinase GSO1	1155	10	4.21e-78	0.915
TRINITY_DN19279_c0_g2_i1	LRR receptor-like serine threonine- kinase GSO1	1045	10	5.87e-102	0.931
TRINITY_DN19279_c0_g3_i1	LRR receptor-like serine threonine- kinase GSO1	2670	10	0	0.883
TRINITY_DN19279_c0_g3_i2	LRR receptor-like serine threonine- kinase GSO1	2538	10	0	0.94
TRINITY_DN19281_c0_g1_i1	CLIP-associated -like	351	10	2.57e-39	0.764
TRINITY_DN19281_c0_g2_i1	PREDICTED: uncharacterized protein LOC107760795	327	10	2.87e-33	0.797
TRINITY_DN19282_c0_g1_i1	prenyltransferase alpha subunit repeat-containing 1-B isoform X1	922	10	1.52e-123	0.909
TRINITY_DN19282_c0_g1_i2	prenyltransferase alpha subunit repeat-containing 1-B isoform X1	1228	10	4.41e-102	0.901
TRINITY_DN19282_c0_g2_i1	prenyltransferase alpha subunit repeat-containing 1 isoform X1	457	10	2.12e-19	0.915
TRINITY_DN19283_c0_g1_i1	histone-lysine N-methyltransferase ATXR7-like isoform X1	1906	10	0	0.857
TRINITY_DN19283_c0_g1_i2	histone-lysine N-methyltransferase ATXR7-like isoform X1	1843	10	0	0.816
TRINITY_DN19284_c0_g1_i1	PREDICTED: uncharacterized protein LOC102593821	1277	10	1.41e-140	0.898
TRINITY_DN19285_c0_g1_i1	PREDICTED: uncharacterized protein LOC102594826	1850	10	0	0.927
TRINITY_DN19207_c0_g1_i1	PREDICTED: uncharacterized protein LOC102597398 isoform X1	1371	10	3.82e-111	0.886
TRINITY_DN19208_c0_g1_i1	general transcription factor IIE subunit 1-like	1689	10	0	0.958
TRINITY_DN19209_c0_g1_i1	probable serine threonine- kinase kinX isoform X2	1788	10	8.16e-57	0.851
TRINITY_DN19209_c0_g1_i2	serine-rich adhesin for platelets-like	1609	10	0	0.865
TRINITY_DN19209_c0_g1_i3	serine-rich adhesin for platelets-like	1958	10	2.44e-121	0.878
TRINITY_DN19210_c0_g1_i1	50S ribosomal chloroplastic	1790	10	1.71e-167	0.911
TRINITY_DN19210_c1_g1_i1	glutamate receptor	1908	10	0	0.972
TRINITY_DN19211_c0_g1_i1	calcium-dependent kinase 21-like	2422	10	0	0.923
TRINITY_DN19211_c1_g1_i1	calcium-dependent kinase 2-like	560	10	8.49e-44	0.933
TRINITY_DN19211_c1_g2_i1	calcium-dependent kinase-like	265	10	3.09e-52	0.986
TRINITY_DN19213_c0_g1_i1	peroxisomal membrane PMP22-like	1514	10	5.01e-55	0.982
TRINITY_DN19213_c0_g2_i1	peroxisomal membrane PMP22-like	1065	10	9.94e-105	0.952
TRINITY_DN19223_c0_g1_i1	zinc finger chloroplastic	1796	10	0	0.756
TRINITY_DN19223_c0_g2_i1	zinc finger chloroplastic	753	10	3.84e-98	0.829
TRINITY_DN19224_c0_g1_i1	alpha-mannosidase I MNS5	498	10	7.9e-84	0.92
TRINITY_DN19224_c0_g2_i1	probable alpha-mannosidase I MNS5	923	10	2.33e-148	0.942
TRINITY_DN19224_c0_g2_i2	probable alpha-mannosidase I MNS5	988	10	0	0.938
TRINITY_DN19226_c0_g1_i2	PREDICTED: uncharacterized protein LOC102584407	1781	10	0	0.854
TRINITY_DN19227_c0_g1_i1	RNA-directed DNA polymerase homolog	508	10	5.81e-65	0.783
TRINITY_DN19227_c0_g2_i1	PREDICTED: uncharacterized protein LOC108944856, partial	336	10	4.97e-55	0.859
TRINITY_DN19227_c0_g2_i2	RNA-directed DNA polymerase partial	508	10	2.54e-75	0.829
TRINITY_DN19228_c0_g1_i1	fructokinase-2	1416	10	0	0.955
TRINITY_DN19229_c0_g1_i1	PREDICTED: uncharacterized protein LOC107014138	822	10	1.17e-54	0.686
TRINITY_DN19229_c0_g2_i1	disease resistance RGA3	4680	10	0	0.932
TRINITY_DN19230_c0_g2_i1	endo-1,3 1,4-beta-D-glucanase-like isoform X2	621	10	2.06e-45	0.904
TRINITY_DN19230_c0_g3_i1	endo-1,3 1,4-beta-D-glucanase-like isoform X2	1307	10	5.86e-128	0.857
TRINITY_DN19230_c0_g3_i2	endo-1,3 1,4-beta-D-glucanase-like isoform X2	690	10	3.09e-103	0.938
TRINITY_DN19230_c0_g3_i3	endo-1,3 1,4-beta-D-glucanase-like isoform X2	974	10	1.07e-101	0.938
TRINITY_DN19230_c0_g3_i4	endo-1,3 1,4-beta-D-glucanase-like isoform X2	1023	10	1.92e-129	0.857
TRINITY_DN19238_c0_g1_i1	splicing factor 3B subunit 4-like isoform X1	1115	10	2.82e-132	0.904
TRINITY_DN19238_c0_g1_i2	splicing factor 3B subunit 4 isoform X2	1611	10	1.12e-49	0.98
TRINITY_DN19239_c0_g1_i1	patatin-like phospholipase domain-containing 2	1997	10	0	0.879
TRINITY_DN19239_c0_g1_i2	patatin-like phospholipase domain-containing 2 isoform X1	2073	10	0	0.86
TRINITY_DN19240_c0_g2_i1	pentatricopeptide repeat-containing mitochondrial-like	3882	10	0	0.915
TRINITY_DN19241_c0_g1_i1	lysophospholipid acyltransferase LPEAT2	685	10	1.32e-68	0.929
TRINITY_DN19241_c0_g3_i1	lysophospholipid acyltransferase LPEAT2	1942	10	0	0.92
TRINITY_DN19241_c0_g3_i2	lysophospholipid acyltransferase LPEAT2	1640	10	0	0.913
TRINITY_DN19242_c0_g2_i1	60S ribosomal L23a-like	860	10	7.88e-74	0.948
TRINITY_DN19243_c0_g1_i1	PREDICTED: uncharacterized protein LOC107024391	1300	10	0	0.972
TRINITY_DN19244_c0_g1_i2	molybdate-anion transporter-like	1846	10	0	0.971
TRINITY_DN19244_c0_g1_i3	molybdate-anion transporter-like	966	10	1.03e-155	0.975
TRINITY_DN19244_c0_g2_i1	molybdate-anion transporter-like	1613	10	2.37e-19	0.956
TRINITY_DN19246_c0_g1_i1	xylem cysteine ase 1-like	1193	10	0	0.945
TRINITY_DN19255_c0_g1_i1	guanylate kinase chloroplastic mitochondrial	1274	10	0	0.931
TRINITY_DN19256_c0_g1_i1	basic leucine zipper 23-like	1656	10	6.44e-155	0.95
TRINITY_DN19258_c0_g2_i1	F-box At5g67140	755	10	5.37e-62	0.881
TRINITY_DN19258_c0_g2_i2	F-box At5g67140	1088	10	1.75e-163	0.966
TRINITY_DN19258_c0_g2_i3	F-box At5g67140	652	10	3.79e-90	0.929
TRINITY_DN19259_c0_g1_i1	rhomboid 15	1915	10	0	0.963
TRINITY_DN19259_c0_g1_i2	rhomboid 15	1549	10	0	0.934
TRINITY_DN19259_c0_g3_i1	rhomboid 15 isoform X2	926	10	1.77e-20	0.956
TRINITY_DN19260_c0_g2_i1	sec-independent translocase chloroplastic isoform X2	1265	10	8.34e-135	0.807
TRINITY_DN19260_c0_g3_i1	sec-independent translocase chloroplastic isoform X4	1289	10	2.71e-141	0.823
TRINITY_DN19261_c0_g1_i2	uncharacterized mitochondrial g00810-like	1481	10	1.57e-116	0.809
TRINITY_DN19261_c0_g1_i3	uncharacterized mitochondrial g00810-like	2599	10	3.68e-169	0.76
TRINITY_DN19261_c0_g1_i4	uncharacterized mitochondrial g00810-like	2686	10	0	0.806
TRINITY_DN19261_c0_g1_i5	uncharacterized mitochondrial g00810-like	1265	10	1.67e-69	0.706
TRINITY_DN19261_c0_g1_i6	uncharacterized mitochondrial g00810-like	1394	10	5.64e-94	0.714
TRINITY_DN19262_c0_g1_i1	UDP-glucuronate 4-epimerase 1	1526	10	0	0.944
TRINITY_DN19270_c0_g1_i1	uncharacterized CRM domain-containing chloroplastic	2158	10	0	0.873
TRINITY_DN19271_c0_g1_i1	ubiquitin-conjugating enzyme E2-23 kDa-like	950	10	4.28e-123	0.827
TRINITY_DN19271_c0_g1_i2	ubiquitin-conjugating enzyme E2-23 kDa-like	857	10	2.11e-130	0.967
TRINITY_DN19272_c0_g2_i1	formin 6	1995	10	0	0.927
TRINITY_DN19273_c0_g1_i1	tetratricopeptide repeat 33 isoform X1	992	10	1.79e-126	0.887
TRINITY_DN19274_c0_g1_i1	eukaryotic translation initiation factor 2A	2049	10	0	0.909
TRINITY_DN19275_c0_g2_i1	probable phosphatase 2C 39	1836	10	0	0.954
TRINITY_DN19275_c0_g3_i1	squamosa promoter-binding 3	850	10	2.05e-15	0.927
TRINITY_DN19276_c0_g1_i1	nitrilase 2	799	10	2.24e-39	0.952
TRINITY_DN19276_c0_g1_i2	nitrilase 2	1178	10	0	0.938
TRINITY_DN19277_c0_g1_i1	pentatricopeptide repeat-containing At1g60770	1806	10	0	0.944
TRINITY_DN19278_c0_g1_i1	deSI At4g17486 isoform X1	1336	10	1.31e-147	0.935
TRINITY_DN19278_c0_g1_i2	deSI At4g17486 isoform X1	1048	10	6.9e-65	0.899
TRINITY_DN19287_c0_g1_i1	probable prefoldin subunit 3	943	10	4.19e-129	0.974
TRINITY_DN19288_c0_g1_i1	peptide methionine sulfoxide reductase B5-like	966	10	1.43e-106	0.803
TRINITY_DN19288_c0_g2_i1	peptide methionine sulfoxide reductase B5-like	955	10	2.84e-28	0.672
TRINITY_DN19289_c0_g1_i1	PREDICTED: uncharacterized protein LOC104249929	385	10	3.2e-29	0.626
TRINITY_DN19290_c0_g1_i1	peroxisomal adenine nucleotide carrier 1-like	511	10	1.82e-24	0.971
TRINITY_DN19290_c0_g2_i1	peroxisomal adenine nucleotide carrier 1-like	1684	10	0	0.965
TRINITY_DN19290_c0_g2_i2	peroxisomal adenine nucleotide carrier 1-like	1419	10	3.71e-78	0.95
TRINITY_DN19291_c0_g1_i1	IST1 homolog	1529	10	7.83e-180	0.891
TRINITY_DN19292_c0_g1_i1	60S ribosomal L23	756	10	8.25e-97	0.999
TRINITY_DN19292_c0_g4_i1	60S ribosomal L23-like	423	10	8.34e-45	1
TRINITY_DN19293_c0_g1_i1	cell division cycle cofactor of APC complex-like	421	10	5.04e-85	0.944
TRINITY_DN19293_c1_g1_i1	cell division cycle cofactor of APC complex-like	989	10	0	0.84
TRINITY_DN19294_c0_g2_i1	uroporphyrinogen decarboxylase chloroplastic	2955	10	0	0.933
TRINITY_DN19294_c0_g3_i1	uroporphyrinogen decarboxylase chloroplastic	1715	10	0	0.939
TRINITY_DN19295_c0_g2_i1	predicted protein	2238	10	2.41e-27	0.998
TRINITY_DN19295_c0_g3_i1	ubiquitin-60S ribosomal L40	540	10	3.34e-53	1
TRINITY_DN19296_c0_g1_i2	probable sodium metabolite cotransporter chloroplastic isoform X1	1554	10	0	0.92
TRINITY_DN19297_c0_g1_i1	U-box domain-containing 9-like	1696	10	0	0.849
TRINITY_DN19298_c0_g1_i1	PREDICTED: uncharacterized protein At4g06598-like isoform X1	1792	10	0	0.904
TRINITY_DN19299_c0_g1_i1	DNA replication complex GINS SLD5	1133	10	2.07e-155	0.958
TRINITY_DN19300_c0_g1_i1	bifunctional riboflavin biosynthesis RIBA chloroplastic-like	2084	10	0	0.931
TRINITY_DN19301_c0_g1_i1	uncharacterized mitochondrial g00810-like	639	10	2.77e-22	0.758
TRINITY_DN19303_c0_g1_i1	pentatricopeptide repeat-containing At4g18840	662	10	8.83e-159	0.964
TRINITY_DN19303_c0_g2_i1	pentatricopeptide repeat-containing At4g18840	816	10	1.72e-65	0.975
TRINITY_DN19303_c0_g3_i1	pentatricopeptide repeat-containing At4g18840	800	10	1.05e-167	0.927
TRINITY_DN19304_c0_g1_i1	RNA-directed DNA polymerase from mobile element jockey- partial	250	10	2.46e-28	0.806
TRINITY_DN19305_c0_g1_i1	PREDICTED: uncharacterized protein LOC102598273	1315	10	0	0.846
TRINITY_DN19315_c0_g1_i1	uridylate kinase	1262	10	6.47e-117	0.982
TRINITY_DN19315_c0_g2_i1	uridylate kinase	1544	10	0	0.921
TRINITY_DN19316_c0_g2_i1	methylsterol monooxygenase 1-1-like	1315	10	0	0.936
TRINITY_DN19318_c0_g1_i1	purple acid phosphatase 2-like	1686	10	0	0.957
TRINITY_DN19319_c0_g1_i1	28S ribosomal mitochondrial-like	1246	10	1.37e-35	0.978
TRINITY_DN19320_c0_g1_i1	F-box kelch-repeat At3g23880-like	1201	10	3.73e-88	0.627
TRINITY_DN19331_c0_g1_i1	microtubule-associated TORTIFOLIA1	2653	10	0	0.916
TRINITY_DN19331_c0_g1_i2	microtubule-associated TORTIFOLIA1	2391	10	0	0.916
TRINITY_DN19331_c0_g1_i3	microtubule-associated TORTIFOLIA1	2798	10	0	0.968
TRINITY_DN19331_c0_g1_i4	microtubule-associated TORTIFOLIA1	3060	10	0	0.968
TRINITY_DN19332_c0_g1_i1	zinc finger CCCH domain-containing 44	900	10	2.02e-93	0.832
TRINITY_DN19333_c0_g2_i1	PLASTID MOVEMENT IMPAIRED 2	2176	10	0	0.904
TRINITY_DN19335_c0_g2_i2	uncharacterized GTP-binding -like	1718	10	0	0.945
TRINITY_DN19336_c0_g1_i1	soluble inorganic pyrophosphatase PPA1	1180	10	1.82e-117	0.963
TRINITY_DN19336_c0_g1_i2	soluble inorganic pyrophosphatase	1092	10	4.84e-150	0.968
TRINITY_DN19337_c0_g1_i1	PREDICTED: uncharacterized protein LOC102602087	1890	10	0	0.922
TRINITY_DN19337_c0_g1_i2	PREDICTED: uncharacterized protein LOC102584575	2305	10	0	0.928
TRINITY_DN19347_c0_g1_i1	ylmG homolog chloroplastic	1047	10	4.83e-134	0.819
TRINITY_DN19347_c0_g1_i2	ylmG homolog chloroplastic	816	10	1.44e-73	0.772
TRINITY_DN19348_c1_g1_i1	mitotic apparatus p62-like	238	10	1.54e-27	0.84
TRINITY_DN19348_c1_g2_i1	PREDICTED: uncharacterized protein LOC107059761	220	10	1.09e-35	0.861
TRINITY_DN19349_c0_g1_i1	PREDICTED: uncharacterized protein LOC104220117	1212	10	1.35e-27	0.499
TRINITY_DN19350_c0_g1_i1	U-box domain-containing 4-like	949	10	3.81e-163	0.945
TRINITY_DN19350_c0_g2_i1	U-box domain-containing 4-like	1527	10	0	0.967
TRINITY_DN19351_c0_g1_i1	TONNEAU 1a-like	1395	10	8.9e-150	0.958
TRINITY_DN19351_c0_g1_i2	TONNEAU 1a-like	1126	10	1.02e-160	0.953
TRINITY_DN19351_c0_g1_i3	TONNEAU 1a-like	1218	10	1.13e-120	0.93
TRINITY_DN19352_c0_g1_i1	GDAP2 homolog	347	10	6.41e-46	0.808
TRINITY_DN19352_c0_g2_i1	GDAP2 homolog	1432	10	4.81e-111	0.951
TRINITY_DN19352_c0_g2_i2	GDAP2 homolog	1049	10	6.98e-170	0.917
TRINITY_DN19352_c0_g3_i1	GDAP2 homolog	512	10	9.52e-45	0.824
TRINITY_DN19352_c0_g4_i1	GDAP2 homolog	579	10	2.65e-47	0.926
TRINITY_DN19353_c0_g1_i1	serine carboxypeptidase-like	1866	10	0	0.934
TRINITY_DN19353_c1_g1_i1	serine carboxypeptidase-like	701	10	8.37e-147	0.88
TRINITY_DN19353_c1_g1_i2	serine carboxypeptidase-like	1130	10	0	0.916
TRINITY_DN19353_c1_g2_i1	serine carboxypeptidase-like	732	10	1.73e-99	0.917
TRINITY_DN19306_c2_g1_i1	uncharacterized mitochondrial g00810-like	286	10	4.38e-12	0.74
TRINITY_DN19370_c0_g2_i1	PREDICTED: uncharacterized protein LOC101254895	1278	10	2.87e-121	0.944
TRINITY_DN19386_c0_g1_i1	glucose-6-phosphate 1-epimerase	2453	10	0	0.959
TRINITY_DN19386_c0_g1_i2	glucose-6-phosphate 1-epimerase	1819	10	0	0.959
TRINITY_DN19363_c0_g2_i1	probable enoyl- hydratase mitochondrial	1233	10	0	0.919
TRINITY_DN19364_c0_g1_i1	cathepsin B-like	1102	10	7.42e-68	0.539
TRINITY_DN19364_c1_g1_i1	cathepsin B-like	318	10	1.01e-24	0.629
TRINITY_DN19366_c0_g1_i1	probable 1-acyl-sn-glycerol-3-phosphate acyltransferase 5	1402	10	0	0.948
TRINITY_DN19367_c0_g1_i1	PREDICTED: uncharacterized protein LOC102605943	1455	10	1.1e-169	0.891
TRINITY_DN19367_c0_g1_i2	PREDICTED: uncharacterized protein LOC107839617 isoform X1	841	10	1.71e-53	0.952
TRINITY_DN19367_c0_g2_i1	PREDICTED: uncharacterized protein LOC107839617 isoform X1	1718	10	4.89e-29	0.93
TRINITY_DN19367_c0_g4_i1	PREDICTED: uncharacterized protein LOC102605943	1000	10	2.46e-107	0.861
TRINITY_DN19367_c0_g5_i1	PREDICTED: uncharacterized protein LOC107839617 isoform X1	997	10	1.07e-29	0.958
TRINITY_DN19368_c0_g1_i1	probable BOI-related E3 ubiquitin- ligase 2	1480	10	0	0.956
TRINITY_DN19368_c0_g2_i1	probable BOI-related E3 ubiquitin- ligase 2	330	10	1.45e-19	0.927
TRINITY_DN19368_c0_g3_i1	probable BOI-related E3 ubiquitin- ligase 2	991	10	6.45e-98	0.956
TRINITY_DN19369_c0_g2_i1	F-box LRR-repeat At5g02700	446	10	4.94e-37	0.643
TRINITY_DN19379_c0_g1_i1	5 -nucleotidase domain-containing DDB_G0275467 isoform X2	2041	10	0	0.963
TRINITY_DN19381_c0_g1_i1	nucleosome assembly 1 1-like	1403	10	8.14e-10	0.595
TRINITY_DN19381_c0_g1_i4	pentatricopeptide repeat-containing mitochondrial	4833	10	0	0.927
TRINITY_DN19381_c0_g1_i5	pentatricopeptide repeat-containing mitochondrial	4806	10	0	0.927
TRINITY_DN19384_c0_g1_i1	coronatine-insensitive 1	929	10	3.33e-108	0.958
TRINITY_DN19384_c0_g1_i2	coronatine-insensitive 1	2633	10	0	0.957
TRINITY_DN19307_c0_g1_i1	cytochrome P450 76A2-like	1787	10	6.28e-11	0.591
TRINITY_DN19308_c0_g1_i1	E3 ubiquitin- ligase MARCH2-like isoform X1	1174	10	1.05e-159	0.921
TRINITY_DN19309_c0_g1_i2	basic proline-rich	2078	10	1.12e-168	0.88
TRINITY_DN19310_c0_g1_i1	E3 ubiquitin- ligase RGLG2-like	1941	10	0	0.874
TRINITY_DN19310_c0_g1_i2	E3 ubiquitin- ligase RGLG2-like	1902	10	0	0.9
TRINITY_DN19310_c0_g1_i3	E3 ubiquitin- ligase RGLG2-like	1824	10	0	0.96
TRINITY_DN19311_c0_g2_i1	rhomboid chloroplastic	1157	10	3.17e-156	0.901
TRINITY_DN19313_c0_g1_i1	UDP-glucuronic acid decarboxylase 6-like	1329	10	0	0.98
TRINITY_DN19313_c0_g2_i1	UDP-glucuronic acid decarboxylase 5-like	615	10	1.16e-27	0.94
TRINITY_DN19313_c0_g3_i1	UDP-glucuronic acid decarboxylase 5-like	401	10	1.06e-54	0.944
TRINITY_DN19314_c0_g2_i2	beta-(1,2)-xylosyltransferase	2634	10	3.73e-163	0.935
TRINITY_DN19314_c0_g2_i3	beta-(1,2)-xylosyltransferase	2150	10	0	0.914
TRINITY_DN19322_c0_g1_i1	PREDICTED: uncharacterized protein LOC102597098 isoform X2	1694	10	0	0.863
TRINITY_DN19322_c0_g2_i1	PREDICTED: uncharacterized protein LOC102597098 isoform X2	2249	10	2.99e-141	0.835
TRINITY_DN19325_c0_g1_i1	DELLA GAI	248	10	1.35e-30	0.836
TRINITY_DN19325_c0_g1_i2	DELLA GAI	288	10	1.48e-29	0.838
TRINITY_DN19325_c0_g2_i1	DELLA GAI	320	10	2.66e-31	0.784
TRINITY_DN19325_c1_g1_i1	DELLA GAI-like	497	10	4.46e-26	0.748
TRINITY_DN19326_c0_g1_i1	peptide-N4-(N-acetyl-beta-glucosaminyl)asparagine amidase A-like	1236	10	1.03e-170	0.841
TRINITY_DN19326_c0_g2_i1	peptide-N4-(N-acetyl-beta-glucosaminyl)asparagine amidase A-like	1605	10	0	0.809
TRINITY_DN19327_c0_g1_i1	PREDICTED: uncharacterized protein LOC102599159	2254	10	0	0.903
TRINITY_DN19327_c0_g2_i1	PREDICTED: uncharacterized protein LOC102599159	3034	10	0	0.849
TRINITY_DN19328_c0_g1_i1	Retrovirus-related Pol poly from transposon TNT 1-94	269	10	1.12e-28	0.72
TRINITY_DN19329_c0_g1_i1	2-alkenal reductase (NADP(+)-dependent)-like	402	10	6.37e-46	0.918
TRINITY_DN19329_c0_g1_i2	2-alkenal reductase (NADP(+)-dependent)-like	463	10	1.37e-45	0.918
TRINITY_DN19330_c0_g1_i1	dnaJ ERDJ3B-like	663	10	8.64e-22	0.904
TRINITY_DN19330_c0_g3_i1	dnaJ ERDJ3B-like	1587	10	0	0.949
TRINITY_DN19330_c0_g3_i2	dnaJ ERDJ3B-like	1464	10	5.38e-180	0.945
TRINITY_DN19339_c0_g2_i1	serine-threonine kinase receptor-associated -like	2045	10	0	0.951
TRINITY_DN19339_c0_g2_i3	serine-threonine kinase receptor-associated -like	2098	10	0	0.964
TRINITY_DN19340_c0_g2_i1	transcription factor E2FA isoform X1	1962	10	0	0.929
TRINITY_DN19341_c0_g1_i1	PREDICTED: uncharacterized protein C630.12	2169	10	0	0.928
TRINITY_DN19342_c0_g1_i1	tetratricopeptide repeat 5-like	780	10	7.54e-92	0.902
TRINITY_DN19342_c0_g1_i2	tetratricopeptide repeat 5-like	871	10	1.61e-150	0.92
TRINITY_DN19342_c0_g1_i3	tetratricopeptide repeat 5-like	1517	10	0	0.92
TRINITY_DN19342_c0_g1_i4	tetratricopeptide repeat 5-like	1604	10	0	0.864
TRINITY_DN19344_c0_g1_i1	5 -nucleotidase -like isoform X2	1212	10	7.76e-180	0.907
TRINITY_DN19344_c0_g2_i1	5 -nucleotidase -like isoform X2	769	10	1.16e-60	0.876
TRINITY_DN19344_c0_g3_i1	5 -nucleotidase -like isoform X2	689	10	5.3e-105	0.91
TRINITY_DN19345_c0_g1_i1	zinc finger 598-like	3335	10	0	0.841
TRINITY_DN19345_c0_g1_i3	zinc finger 598-like	231	10	2.08e-25	0.991
TRINITY_DN19346_c0_g1_i1	serine threonine- kinase mph1 isoform X1	3169	10	0	0.917
TRINITY_DN19346_c0_g1_i2	serine threonine- kinase mph1 isoform X2	3100	10	0	0.928
TRINITY_DN19354_c0_g1_i1	PREDICTED: uncharacterized protein LOC107004010	1840	10	1.93e-103	0.81
TRINITY_DN19354_c1_g1_i1	PREDICTED: uncharacterized protein LOC107058490	287	10	4.15e-25	0.697
TRINITY_DN19356_c0_g1_i1	pentatricopeptide repeat-containing At1g11900	2113	10	0	0.858
TRINITY_DN19356_c0_g1_i2	pentatricopeptide repeat-containing At1g11900	2135	10	0	0.899
TRINITY_DN19357_c0_g1_i1	kDa heat shock peroxisomal	692	10	1.26e-91	0.919
TRINITY_DN19358_c0_g1_i1	glucose-induced degradation 8 homolog isoform X2	1185	10	3.6e-146	0.952
TRINITY_DN19359_c0_g1_i2	PREDICTED: uncharacterized protein LOC107008124	2574	10	0	0.9
TRINITY_DN19360_c0_g1_i1	shugoshin-1 isoform X1	1235	10	4.38e-158	0.853
TRINITY_DN19362_c0_g1_i1	peroxidase P7-like	456	10	4.05e-72	0.861
TRINITY_DN19362_c0_g2_i1	peroxidase P7-like	480	10	4.51e-84	0.937
TRINITY_DN19371_c0_g1_i1	ras GTPase-activating -binding 2-like	1878	10	0	0.91
TRINITY_DN19372_c0_g1_i1	ion channel CASTOR-like	333	10	4.26e-23	0.625
TRINITY_DN19372_c0_g2_i1	ion channel CASTOR-like	411	10	2.2e-47	0.639
TRINITY_DN19372_c1_g1_i1	PREDICTED: uncharacterized protein LOC104115202	1156	10	3.38e-35	0.582
TRINITY_DN19375_c0_g1_i1	PREDICTED: uncharacterized protein LOC107873019	1121	10	1.12e-28	0.966
TRINITY_DN19375_c0_g2_i1	PREDICTED: uncharacterized protein LOC107873019	819	10	6.47e-30	0.966
TRINITY_DN19376_c0_g1_i1	signal peptide peptidase-like 2	2135	10	0	0.956
TRINITY_DN19376_c0_g3_i1	signal peptide peptidase-like 2	1341	10	3.78e-102	0.927
TRINITY_DN19377_c0_g1_i1	pentatricopeptide repeat-containing mitochondrial-like	206	10	3.22e-38	0.962
TRINITY_DN19377_c0_g2_i1	pentatricopeptide repeat-containing mitochondrial-like	672	10	3.36e-121	0.923
TRINITY_DN19377_c0_g2_i2	pentatricopeptide repeat-containing mitochondrial-like	913	10	0	0.892
TRINITY_DN19378_c0_g1_i1	serine threonine- kinase ATM	441	10	1.95e-47	0.755
TRINITY_DN19387_c0_g1_i2	myb family transcription factor APL isoform X2	1556	10	0	0.924
TRINITY_DN19388_c0_g1_i1	NAD(H) kinase 1	2081	10	0	0.952
TRINITY_DN19388_c0_g2_i1	NAD(H) kinase 1	347	10	6.26e-25	0.96
TRINITY_DN19389_c0_g1_i1	F-box At2g02240-like	1048	10	2.1e-172	0.822
TRINITY_DN19391_c0_g1_i1	PREDICTED: uncharacterized protein LOC107022192	374	10	1.82e-65	0.856
TRINITY_DN19391_c0_g2_i1	PREDICTED: uncharacterized protein LOC107022192	203	10	3.05e-19	0.865
TRINITY_DN19392_c0_g1_i1	probable NAD(P)H dehydrogenase (quinone) FQR1-like 3	932	10	8.53e-85	0.969
TRINITY_DN19392_c0_g1_i2	probable NAD(P)H dehydrogenase (quinone) FQR1-like 3	1005	10	2.26e-123	0.967
TRINITY_DN19392_c0_g1_i3	probable NAD(P)H dehydrogenase (quinone) FQR1-like 3	2015	10	2.4e-80	0.96
TRINITY_DN19395_c0_g1_i1	PREDICTED: uncharacterized protein LOC108948692, partial	315	10	1.24e-54	0.886
TRINITY_DN19396_c0_g1_i1	PREDICTED: uncharacterized protein LOC102603131	382	10	6.14e-48	0.833
TRINITY_DN19397_c0_g1_i1	RING-H2 finger ATL54-like	1353	10	1.88e-173	0.748
TRINITY_DN19398_c0_g1_i1	CLIP-associated -like	546	10	9.74e-73	0.762
TRINITY_DN19400_c0_g1_i1	tRNA pseudouridine(38 39) synthase	953	10	2.48e-109	0.888
TRINITY_DN19400_c0_g1_i2	tRNA pseudouridine(38 39) synthase	932	10	1.34e-111	0.923
TRINITY_DN19402_c0_g1_i1	ATG8-interacting 2-like	1180	10	2.38e-136	0.656
TRINITY_DN19403_c0_g1_i1	ras-related RABA2a	431	10	3.68e-28	0.99
TRINITY_DN19403_c0_g2_i1	ras-related RABA2a	911	10	3.82e-151	0.978
TRINITY_DN19404_c0_g1_i1	PREDICTED: uncharacterized protein LOC101264321	975	10	3.51e-79	0.896
TRINITY_DN19405_c0_g1_i1	cytochrome P450 CYP72A219-like	214	10	3.01e-35	0.921
TRINITY_DN19415_c0_g1_i1	PREDICTED: uncharacterized protein LOC102589326	1073	10	4.72e-180	0.865
TRINITY_DN19416_c0_g1_i1	PREDICTED: uncharacterized protein LOC104095219	339	10	3.69e-46	0.794
TRINITY_DN19417_c0_g2_i1	ribonuclease MC-like	1074	10	2.63e-103	0.659
TRINITY_DN19417_c0_g2_i2	ribonuclease MC-like	1067	10	3.2e-66	0.664
TRINITY_DN19417_c0_g2_i3	ribonuclease MC-like	882	10	1.02e-104	0.664
TRINITY_DN19418_c0_g1_i1	acetyl- -benzylalcohol acetyltransferase-like	364	10	9.25e-36	0.833
TRINITY_DN19418_c0_g2_i1	acetyl- -benzylalcohol acetyltransferase-like	506	10	3.67e-82	0.743
TRINITY_DN19418_c0_g3_i1	acetyl- -benzylalcohol acetyltransferase-like	332	10	6.15e-47	0.798
TRINITY_DN19419_c0_g1_i1	poly(ADP-ribose) glycohydrolase 1-like isoform X1	2015	10	0	0.888
TRINITY_DN19420_c0_g1_i1	probable prefoldin subunit 3	668	10	9.37e-91	0.959
TRINITY_DN19420_c0_g1_i2	probable prefoldin subunit 3	848	10	8.73e-90	0.959
TRINITY_DN19421_c0_g1_i1	probable F-actin-capping subunit beta	1406	10	3.17e-164	0.966
TRINITY_DN19431_c0_g1_i1	30S ribosomal S17-like	1015	10	5.85e-61	0.938
TRINITY_DN19432_c0_g1_i1	PREDICTED: uncharacterized protein LOC104647324 isoform X1	425	10	6.94e-47	0.737
TRINITY_DN19432_c0_g2_i2	PREDICTED: uncharacterized protein LOC104647324 isoform X2	401	10	7.47e-56	0.73
TRINITY_DN19433_c0_g1_i1	scarecrow 14	1060	10	0	0.83
TRINITY_DN19434_c0_g1_i1	acylphosphatase-like isoform X1	1244	10	3.33e-76	0.722
TRINITY_DN19436_c0_g1_i1	CDP-diacylglycerol--serine O-phosphatidyltransferase 1-like	451	10	1.96e-75	0.986
TRINITY_DN19436_c0_g2_i1	CDP-diacylglycerol--serine O-phosphatidyltransferase 1-like isoform X1	643	10	5.93e-87	0.973
TRINITY_DN19436_c0_g3_i1	CDP-diacylglycerol--serine O-phosphatidyltransferase 1-like	1233	10	0	0.976
TRINITY_DN19436_c0_g3_i2	CDP-diacylglycerol--serine O-phosphatidyltransferase 1-like	523	10	1.5e-98	0.986
TRINITY_DN19437_c0_g1_i1	probable UDP-N-acetylglucosamine--peptide N-acetylglucosaminyltransferase SEC	1499	10	0	0.966
TRINITY_DN19447_c0_g3_i2	probable glycosyltransferase At3g07620	2045	10	0	0.881
TRINITY_DN19448_c0_g1_i1	PHD finger ING1	1207	10	7.87e-136	0.882
TRINITY_DN19448_c0_g1_i2	PHD finger ING1	2064	10	5.52e-61	0.923
TRINITY_DN19449_c0_g1_i1	HAIKU1-like	722	10	5.93e-56	0.701
TRINITY_DN19450_c0_g1_i1	acyl carrier chloroplastic-like	1117	10	8.91e-69	0.908
TRINITY_DN19450_c0_g1_i2	acyl carrier chloroplastic-like	571	10	4.07e-41	0.864
TRINITY_DN19451_c0_g1_i1	50S ribosomal L15	1233	10	7.03e-133	0.918
TRINITY_DN19453_c0_g1_i2	RHOMBOID mitochondrial	1421	10	3.67e-142	0.794
TRINITY_DN19453_c0_g1_i3	RHOMBOID mitochondrial	813	10	9.81e-56	0.877
TRINITY_DN19406_c0_g1_i1	probable flavin-containing monooxygenase 1	671	10	1.95e-80	0.778
TRINITY_DN19406_c0_g2_i1	peroxiredoxin chloroplastic	1292	10	6.1e-130	0.917
TRINITY_DN19406_c0_g2_i2	peroxiredoxin chloroplastic	1114	10	7.42e-131	0.917
TRINITY_DN19406_c0_g3_i1	peroxiredoxin chloroplastic	1252	10	3.86e-130	0.917
TRINITY_DN19486_c0_g1_i1	3-hydroxyisobutyryl- hydrolase mitochondrial	673	10	3.28e-101	0.874
TRINITY_DN19486_c0_g1_i2	3-hydroxyisobutyryl- hydrolase mitochondrial	1741	10	0	0.922
TRINITY_DN19486_c0_g1_i3	3-hydroxyisobutyryl- hydrolase mitochondrial	1850	10	0	0.896
TRINITY_DN19463_c0_g1_i1	two-on-two hemoglobin-3-like	1021	10	2.88e-113	0.958
TRINITY_DN19463_c0_g2_i1	two-on-two hemoglobin-3	1672	10	1.6e-49	0.94
TRINITY_DN19463_c1_g1_i1	coiled-coil domain-containing 102A-like	706	10	1.97e-19	0.721
TRINITY_DN19464_c0_g1_i1	axial regulator YABBY 5-like	837	10	1.55e-118	0.94
TRINITY_DN19464_c0_g3_i1	axial regulator YABBY 5-like	662	10	1.14e-103	0.846
TRINITY_DN19465_c0_g1_i1	ras-related RABC1	1025	10	3.06e-129	1
TRINITY_DN19465_c0_g1_i2	ras-related RABC1	1011	10	8.36e-52	1
TRINITY_DN19465_c0_g1_i3	ras-related RABC1	623	10	6.98e-81	1
TRINITY_DN19466_c0_g1_i1	PREDICTED: uncharacterized protein LOC102579896	1638	10	7.95e-27	0.962
TRINITY_DN19466_c0_g1_i2	PREDICTED: uncharacterized protein LOC102579896	768	10	1.21e-64	0.963
TRINITY_DN19467_c0_g1_i1	ribosome production factor 2 homolog	1700	10	0	0.954
TRINITY_DN19468_c0_g1_i1	COP9 signalosome complex subunit 1	932	10	1.2e-163	0.957
TRINITY_DN19468_c0_g2_i1	COP9 signalosome complex subunit 1	1907	10	0	0.967
TRINITY_DN19469_c0_g1_i1	NRT1 PTR FAMILY -like	746	10	5.68e-52	0.897
TRINITY_DN19469_c0_g3_i1	NRT1 PTR FAMILY -like	2075	10	0	0.949
TRINITY_DN19469_c0_g3_i2	NRT1 PTR FAMILY -like	2277	10	0	0.938
TRINITY_DN19479_c0_g1_i1	CHAPERONE-LIKE PROTEIN OF chloroplastic	1416	10	8.42e-157	0.94
TRINITY_DN19479_c0_g1_i2	CHAPERONE-LIKE PROTEIN OF chloroplastic	1483	10	0	0.948
TRINITY_DN19481_c0_g1_i2	methylcrotonoyl- carboxylase subunit mitochondrial	2514	10	0	0.958
TRINITY_DN19481_c0_g1_i3	methylcrotonoyl- carboxylase subunit mitochondrial	2291	10	0	0.958
TRINITY_DN19481_c0_g1_i5	methylcrotonoyl- carboxylase subunit mitochondrial	2494	10	0	0.945
TRINITY_DN19481_c0_g1_i6	methylcrotonoyl- carboxylase subunit mitochondrial	2271	10	0	0.963
TRINITY_DN19482_c0_g1_i1	CLIP-associated -like	242	10	4.15e-25	0.979
TRINITY_DN19482_c0_g2_i3	CLIP-associated -like	832	10	3.61e-179	0.967
TRINITY_DN19482_c0_g2_i4	CLIP-associated -like	965	10	1.17e-80	0.978
TRINITY_DN19482_c0_g2_i5	CLIP-associated -like	417	10	1.53e-17	0.894
TRINITY_DN19483_c0_g1_i1	PREDICTED: uncharacterized protein LOC107026516	2158	10	0	0.936
TRINITY_DN19484_c0_g1_i1	probable glycosyltransferase At5g25310	2743	10	0	0.968
TRINITY_DN19484_c0_g1_i2	probable glycosyltransferase At5g25310	2647	10	0	0.968
TRINITY_DN19485_c0_g1_i1	glutamyl-tRNA reductase chloroplastic	2525	10	0	0.959
TRINITY_DN19485_c0_g2_i1	glutamyl-tRNA reductase chloroplastic	3614	10	0	0.971
TRINITY_DN19407_c0_g2_i1	14-3-3 7	1214	10	3.69e-173	0.963
TRINITY_DN19407_c0_g2_i2	14-3-3 7	1436	10	1.06e-79	0.972
TRINITY_DN19407_c0_g2_i3	14-3-3 7	630	10	3.24e-35	0.959
TRINITY_DN19408_c0_g2_i4	PREDICTED: uncharacterized protein LOC101261710	1252	10	8.82e-129	0.927
TRINITY_DN19409_c0_g1_i1	polyubiquitin isoform X1	422	10	1.19e-96	1
TRINITY_DN19410_c0_g1_i1	cysteine ase inhibitor B-like	578	10	3.01e-49	0.871
TRINITY_DN19411_c0_g2_i1	rRNA intron-encoded homing	765	10	1.19e-16	0.566
TRINITY_DN19412_c0_g1_i1	PREDICTED: uncharacterized protein LOC104218101	623	10	2.07e-69	0.611
TRINITY_DN19412_c0_g1_i2	PREDICTED: uncharacterized protein LOC104218101	208	10	4.2e-17	0.743
TRINITY_DN19413_c0_g1_i1	CD2 antigen cytoplasmic tail-binding 2	811	10	5.9e-23	0.944
TRINITY_DN19413_c0_g2_i1	CD2 antigen cytoplasmic tail-binding 2	872	10	4.41e-152	0.929
TRINITY_DN19413_c0_g2_i2	CD2 antigen cytoplasmic tail-binding 2	1692	10	0	0.926
TRINITY_DN19414_c0_g1_i1	CLIP-associated -like	244	10	1.45e-20	0.679
TRINITY_DN19414_c1_g1_i1	MICRORCHIDIA 6-like	897	10	1.02e-112	0.857
TRINITY_DN19414_c1_g1_i2	MICRORCHIDIA 6-like	754	10	9.86e-86	0.857
TRINITY_DN19414_c1_g1_i3	MORC family CW-type zinc finger 3	922	10	0	0.963
TRINITY_DN19414_c1_g1_i4	MORC family CW-type zinc finger 3	779	10	2.08e-142	0.97
TRINITY_DN19414_c1_g2_i1	MICRORCHIDIA 6-like isoform X1	719	10	6.46e-27	0.784
TRINITY_DN19422_c0_g1_i1	PREDICTED: uncharacterized protein LOC102591798	516	10	6.58e-62	0.761
TRINITY_DN19422_c0_g2_i1	PREDICTED: uncharacterized protein LOC102591798	726	10	4.22e-116	0.812
TRINITY_DN19422_c0_g3_i1	PREDICTED: uncharacterized protein LOC107032417	506	10	1.24e-46	0.913
TRINITY_DN19424_c0_g1_i1	50S ribosomal chloroplastic	856	10	2.03e-105	0.901
TRINITY_DN19424_c0_g2_i1	50S ribosomal chloroplastic	1339	10	2.05e-22	0.953
TRINITY_DN19424_c0_g3_i1	50S ribosomal chloroplastic	467	10	5.17e-70	0.906
TRINITY_DN19425_c0_g1_i1	PREDICTED: uncharacterized protein LOC107760002	1564	10	2.29e-35	0.437
TRINITY_DN19425_c0_g2_i1	PREDICTED: uncharacterized protein LOC107063504	894	10	1.81e-37	0.567
TRINITY_DN19426_c0_g1_i1	PREDICTED: uncharacterized protein LOC109237238	254	10	1.34e-25	0.767
TRINITY_DN19426_c0_g2_i1	30S ribosomal S5-like	271	10	3.86e-05	0.647
TRINITY_DN19426_c0_g3_i1	30S ribosomal S5-like	276	10	1.51e-15	0.71
TRINITY_DN19427_c0_g1_i1	phosphopantothenate--cysteine ligase 2-like	1576	10	0	0.96
TRINITY_DN19428_c0_g1_i1	saal1 isoform X5	607	10	1.53e-114	0.799
TRINITY_DN19428_c0_g2_i1	saal1-like isoform X6	315	10	4.69e-47	0.908
TRINITY_DN19428_c0_g3_i1	saal1-like isoform X6	1068	10	2.2e-139	0.883
TRINITY_DN19429_c0_g2_i1	calcineurin B 1	1070	10	4.09e-149	0.995
TRINITY_DN19430_c0_g1_i1	PHLOEM PROTEIN 2-LIKE A10	1866	10	0	0.92
TRINITY_DN19438_c0_g1_i1	probable E3 ubiquitin- ligase ARI7	2954	10	0	0.779
TRINITY_DN19439_c0_g1_i1	TIP41 isoform X3	930	10	6.23e-167	0.946
TRINITY_DN19439_c0_g1_i2	TIP41 isoform X3	1436	10	0	0.938
TRINITY_DN19439_c0_g2_i1	TIP41 isoform X2	530	10	7.84e-22	0.942
TRINITY_DN19442_c0_g1_i1	cytosolic endo-beta-N-acetylglucosaminidase 1-like isoform X2	560	10	2.58e-102	0.962
TRINITY_DN19442_c0_g2_i1	cytosolic endo-beta-N-acetylglucosaminidase 1-like isoform X1	1086	10	4.66e-152	0.925
TRINITY_DN19442_c0_g3_i1	cytosolic endo-beta-N-acetylglucosaminidase 1-like isoform X1	889	10	4.46e-104	0.925
TRINITY_DN19443_c0_g1_i1	transcription factor MYB1R1-like	747	10	4.15e-87	0.782
TRINITY_DN19443_c0_g1_i2	transcription factor MYB1R1-like	809	10	1.95e-106	0.739
TRINITY_DN19444_c0_g2_i1	PREDICTED: uncharacterized protein LOC107876527, partial	333	10	7.21e-20	0.659
TRINITY_DN19454_c0_g1_i1	lipoxygenase homology domain-containing 1-like	296	10	1.52e-38	0.901
TRINITY_DN19454_c0_g2_i1	lipoxygenase homology domain-containing 1-like	279	10	1.94e-33	0.91
TRINITY_DN19454_c1_g1_i1	PLAT domain-containing 3-like	953	10	2.11e-103	0.858
TRINITY_DN19454_c1_g2_i1	lipoxygenase homology domain-containing 1-like	906	10	2e-101	0.87
TRINITY_DN19455_c0_g1_i1	uncharacterized mitochondrial g00810-like	1551	10	4.33e-12	0.475
TRINITY_DN19455_c1_g1_i2	probable methyltransferase PMT14	2555	10	0	0.968
TRINITY_DN19456_c0_g1_i1	basic leucine zipper 6	1704	10	0	0.94
TRINITY_DN19457_c0_g2_i1	ubiquitin carboxyl-terminal hydrolase 3-like isoform X1	1233	10	1.56e-147	0.95
TRINITY_DN19457_c0_g3_i1	ubiquitin carboxyl-terminal hydrolase 3-like isoform X1	1937	10	3.54e-84	0.958
TRINITY_DN19459_c0_g1_i1	LOW PSII ACCUMULATION chloroplastic	858	10	1.31e-54	0.788
TRINITY_DN19460_c0_g1_i1	inosine triphosphate pyrophosphatase	879	10	3.09e-133	0.963
TRINITY_DN19461_c0_g1_i1	transcription factor bHLH74	2017	10	0	0.96
TRINITY_DN19462_c0_g1_i1	delta(24)-sterol reductase-like	1981	10	0	0.957
TRINITY_DN19470_c0_g1_i1	non-structural maintenance of chromosomes element 4 homolog A-like	1404	10	1.21e-178	0.891
TRINITY_DN19470_c0_g1_i2	non-structural maintenance of chromosomes element 4 homolog A-like	1941	10	0	0.89
TRINITY_DN19472_c0_g1_i1	UBP1-associated 2A-like	1839	10	0	0.746
TRINITY_DN19473_c0_g1_i1	exonuclease 1 isoform X1	1140	10	1.01e-173	0.873
TRINITY_DN19474_c0_g1_i1	double-stranded RNA-binding 1-like	1541	10	5.87e-172	0.763
TRINITY_DN19475_c0_g1_i1	ribosome-recycling factor	1165	10	5.7e-166	0.897
TRINITY_DN19476_c0_g2_i1	phosphoinositide phospholipase C 2-like isoform X1	2193	10	0	0.894
TRINITY_DN19476_c0_g2_i2	phosphoinositide phospholipase C 2-like isoform X1	2224	10	0	0.893
TRINITY_DN19477_c0_g1_i1	60S ribosomal L37a	565	10	4.05e-58	1
TRINITY_DN19478_c0_g1_i1	zinc finger CCCH domain-containing 34	1618	10	0	0.913
TRINITY_DN19478_c0_g1_i3	zinc finger CCCH domain-containing 34	2416	10	0	0.932
TRINITY_DN19487_c0_g1_i1	eukaryotic translation initiation factor 3 subunit F-like	821	10	4.71e-36	0.928
TRINITY_DN19487_c0_g1_i2	eukaryotic translation initiation factor 3 subunit F-like	1410	10	1.49e-179	0.959
TRINITY_DN19488_c0_g1_i1	wall-associated receptor kinase-like 14	1343	10	0	0.93
TRINITY_DN19488_c0_g2_i1	wall-associated receptor kinase-like 14	528	10	1.47e-83	0.987
TRINITY_DN19490_c0_g1_i1	PREDICTED: uncharacterized protein LOC102595974	1139	10	3.68e-87	0.922
TRINITY_DN19490_c0_g1_i2	PREDICTED: uncharacterized protein LOC102595974	1293	10	1.53e-141	0.8
TRINITY_DN19491_c0_g1_i2	sarcolemmal membrane-associated	2369	10	0	0.881
TRINITY_DN19492_c0_g1_i1	probable purine permease 9 isoform X1	966	10	3.99e-52	0.854
TRINITY_DN19493_c0_g1_i1	PREDICTED: LOW QUALITY PROTEIN: uncharacterized protein LOC104649181	608	10	1.28e-18	0.781
TRINITY_DN19495_c0_g1_i1	ion channel CASTOR-like	293	10	1.06e-26	0.71
TRINITY_DN19496_c0_g1_i1	polyadenylate-binding 2-like	1515	10	9.86e-109	0.957
TRINITY_DN19496_c0_g1_i2	polyadenylate-binding 2-like	1425	10	3.8e-109	0.957
TRINITY_DN19496_c0_g1_i3	polyadenylate-binding 2-like	1657	10	5.01e-108	0.934
TRINITY_DN19496_c0_g1_i4	polyadenylate-binding 2-like isoform X2	324	10	1.33e-14	0.94
TRINITY_DN19497_c0_g1_i1	canopy homolog 1 isoform X2	1054	10	7.92e-120	0.932
TRINITY_DN19498_c0_g1_i1	VAN3-binding -like	632	10	7.05e-39	0.941
TRINITY_DN19498_c0_g3_i1	VAN3-binding	1423	10	0	0.942
TRINITY_DN19499_c0_g1_i1	purine-uracil permease NCS1	1745	10	0	0.886
TRINITY_DN19500_c0_g1_i1	BTB POZ domain-containing At2g13690	2237	10	0	0.897
TRINITY_DN19501_c0_g2_i1	transcription factor MYC2-like isoform X1	871	10	7.86e-136	0.776
TRINITY_DN19501_c0_g3_i1	transcription factor MYC2-like isoform X1	604	10	1.23e-83	0.87
TRINITY_DN19503_c0_g1_i2	UDP-sugar transporter DDB_G0278631	1261	10	2.82e-172	0.973
TRINITY_DN19503_c0_g1_i3	UDP-sugar transporter DDB_G0278631	1377	10	6.24e-149	0.976
TRINITY_DN19504_c0_g1_i1	piriformospora indica-insensitive 2-like	1778	10	0	0.856
TRINITY_DN19505_c0_g1_i1	mini-ribonuclease 3-like	1368	10	4.31e-133	0.847
TRINITY_DN19505_c0_g1_i2	mini-ribonuclease 3-like	1341	10	4.93e-136	0.881
TRINITY_DN19505_c0_g1_i3	mini-ribonuclease 3-like	1308	10	3.35e-136	0.881
TRINITY_DN19505_c0_g1_i4	mini-ribonuclease 3-like	1335	10	2.94e-133	0.847
TRINITY_DN19515_c0_g1_i1	TRI1-like	794	10	5.03e-17	0.93
TRINITY_DN19515_c0_g3_i1	upstream activation factor subunit spp27-like	865	10	4.35e-52	0.842
TRINITY_DN19516_c0_g1_i1	dnaJ homolog subfamily B member 1-like	1505	10	0	0.884
TRINITY_DN19517_c0_g1_i1	4-coumarate-- ligase-like 9	1870	10	6.21e-98	0.878
TRINITY_DN19517_c0_g1_i2	4-coumarate-- ligase-like 9	1905	10	0	0.895
TRINITY_DN19517_c0_g1_i4	4-coumarate-- ligase-like 9	1559	10	3.23e-126	0.935
TRINITY_DN19517_c0_g1_i5	4-coumarate-- ligase-like 9	2216	10	0	0.875
TRINITY_DN19518_c0_g1_i1	PREDICTED: uncharacterized protein LOC102585853 isoform X2	744	10	3.89e-62	0.959
TRINITY_DN19518_c0_g1_i2	PREDICTED: uncharacterized protein LOC107813593 isoform X4	739	10	6.2e-32	0.98
TRINITY_DN19519_c0_g1_i1	flowering locus K homology domain-like	896	10	4.49e-61	0.739
TRINITY_DN19519_c0_g2_i2	flowering locus K homology domain-like	960	10	2.14e-61	0.725
TRINITY_DN19519_c0_g2_i3	flowering locus K homology domain-like	991	10	2.94e-61	0.725
TRINITY_DN19519_c0_g2_i4	flowering locus K homology domain-like	536	10	5.27e-47	0.872
TRINITY_DN19519_c0_g3_i1	flowering locus K homology domain-like	812	10	9.45e-123	0.822
TRINITY_DN19521_c0_g2_i1	vacuolar sorting-associated 32 homolog 2	1379	10	1.02e-97	0.961
TRINITY_DN19521_c0_g2_i2	vacuolar sorting-associated 32 homolog 2	1197	10	1.98e-99	0.941
TRINITY_DN19521_c0_g2_i3	vacuolar sorting-associated 32 homolog 2	1243	10	3.05e-99	0.933
TRINITY_DN19531_c0_g1_i1	nuclease HARBI1	512	10	6.96e-13	0.684
TRINITY_DN19531_c0_g2_i1	UDP-glycosyltransferase 87A2-like	709	10	1.86e-90	0.829
TRINITY_DN19531_c0_g3_i1	UDP-glycosyltransferase 87A2-like	1993	10	0	0.834
TRINITY_DN19533_c0_g1_i1	PREDICTED: uncharacterized protein LOC101268567 isoform X1	1416	10	0	0.922
TRINITY_DN19533_c0_g1_i2	PREDICTED: uncharacterized protein LOC101268567 isoform X1	1569	10	0	0.807
TRINITY_DN19533_c0_g1_i3	PREDICTED: uncharacterized protein LOC102586429 isoform X2	2234	10	2.03e-119	0.752
TRINITY_DN19533_c0_g1_i4	PREDICTED: uncharacterized protein LOC102586429 isoform X2	2081	10	1.31e-128	0.944
TRINITY_DN19533_c0_g1_i5	PREDICTED: uncharacterized protein LOC104212768 isoform X1	403	10	3.63e-35	0.89
TRINITY_DN19533_c0_g1_i6	PREDICTED: uncharacterized protein LOC102586429 isoform X2	2108	10	1.7e-128	0.944
TRINITY_DN19533_c0_g1_i7	PREDICTED: uncharacterized protein LOC101268567 isoform X1	1443	10	0	0.901
TRINITY_DN19533_c0_g1_i8	PREDICTED: uncharacterized protein LOC101268567 isoform X1	1596	10	0	0.792
TRINITY_DN19533_c0_g1_i9	PREDICTED: uncharacterized protein LOC102586429 isoform X2	2261	10	2.58e-119	0.752
TRINITY_DN19534_c0_g1_i1	probable galacturonosyltransferase 9	2344	10	0	0.964
TRINITY_DN19534_c0_g2_i1	probable galacturonosyltransferase 9	2175	10	0	0.911
TRINITY_DN19535_c0_g1_i1	receptor kinase CLAVATA1	3182	10	0	0.921
TRINITY_DN19536_c0_g1_i2	zinc finger HIT domain-containing 3	1076	10	1.91e-58	0.873
TRINITY_DN19536_c0_g1_i4	zinc finger HIT domain-containing 3	992	10	4.12e-59	0.874
TRINITY_DN19537_c0_g1_i1	ankyrin repeat-containing At2g01680	2149	10	0	0.956
TRINITY_DN19548_c0_g1_i1	FRIGIDA-like isoform X2	1773	10	0	0.667
TRINITY_DN19548_c0_g2_i1	FRIGIDA-like isoform X1	227	10	9.37e-26	0.741
TRINITY_DN19550_c0_g1_i2	F-box At2g32560-like	2561	10	0	0.921
TRINITY_DN19550_c0_g1_i3	F-box At2g32560-like	3673	10	0	0.923
TRINITY_DN19550_c0_g1_i4	F-box At2g32560-like	938	10	3.31e-101	0.942
TRINITY_DN19551_c0_g1_i1	syntaxin-51-like	1281	10	2.14e-113	0.958
TRINITY_DN19552_c0_g1_i1	bidirectional sugar transporter N3-like	1328	10	9.05e-164	0.867
TRINITY_DN19553_c0_g1_i1	PREDICTED: uncharacterized protein LOC107865161	205	10	9.31e-34	0.922
TRINITY_DN19586_c0_g1_i1	WPP domain-interacting 2-like	1575	10	1.9e-30	0.798
TRINITY_DN19586_c0_g1_i2	WPP domain-interacting 2-like	585	10	1.87e-43	0.775
TRINITY_DN19563_c0_g1_i1	TMV resistance N-like	529	10	1.23e-96	0.932
TRINITY_DN19563_c0_g2_i1	TMV resistance N-like	2349	10	0	0.871
TRINITY_DN19564_c0_g1_i1	decapping 5	363	10	6.61e-14	1
TRINITY_DN19564_c0_g2_i1	decapping 5	2392	10	0	0.912
TRINITY_DN19564_c0_g2_i3	decapping 5	530	10	1.7e-38	0.992
TRINITY_DN19565_c0_g1_i1	U-box domain-containing 35-like	848	10	5.94e-80	0.789
TRINITY_DN19565_c0_g1_i2	U-box domain-containing 35-like	810	10	6.5e-57	0.783
TRINITY_DN19565_c0_g2_i1	U-box domain-containing 35-like	355	10	1.18e-30	0.782
TRINITY_DN19565_c0_g3_i1	U-box domain-containing 35-like	568	10	1.12e-29	0.807
TRINITY_DN19566_c0_g1_i2	receptor 12	3319	10	0	0.789
TRINITY_DN19567_c0_g1_i1	receptor-like serine threonine- kinase NCRK	2430	10	0	0.937
TRINITY_DN19568_c0_g1_i1	cysteine--tRNA chloroplastic mitochondrial isoform X1	525	10	3.32e-61	0.806
TRINITY_DN19568_c0_g2_i1	cysteine--tRNA chloroplastic mitochondrial isoform X1	2463	10	0	0.909
TRINITY_DN19569_c0_g1_i1	ninja-family mc410	2244	10	0	0.903
TRINITY_DN19579_c0_g1_i1	E2F-associated phospho	881	10	5.28e-88	0.949
TRINITY_DN19580_c0_g1_i1	chaperone chloroplastic isoform X1	3287	10	0	0.951
TRINITY_DN19581_c0_g1_i1	granule-bound starch synthase chloroplastic amyloplastic isoform X2	2177	10	0	0.938
TRINITY_DN19582_c0_g1_i1	uncharacterized membrane At1g16860-like	883	10	2.36e-153	0.908
TRINITY_DN19583_c0_g1_i1	probable tocopherol chloroplastic	1911	10	0	0.9
TRINITY_DN19583_c0_g1_i2	probable tocopherol chloroplastic	1438	10	0	0.945
TRINITY_DN19583_c0_g3_i1	probable tocopherol chloroplastic	1165	10	4.03e-111	0.932
TRINITY_DN19583_c0_g4_i1	PREDICTED: uncharacterized protein LOC107789431	951	10	2.72e-22	0.563
TRINITY_DN19584_c0_g1_i1	PREDICTED: uncharacterized protein LOC100827823	1039	10	9.66e-15	0.479
TRINITY_DN19585_c0_g1_i2	uncharacterized protein LOC102582373	1435	10	6.57e-89	0.839
TRINITY_DN19585_c0_g1_i3	uncharacterized protein LOC102582373	1475	10	2.55e-67	0.854
TRINITY_DN19585_c0_g1_i4	uncharacterized protein LOC102582373	1411	10	5.17e-89	0.839
TRINITY_DN19585_c0_g1_i5	uncharacterized protein LOC102582373	1451	10	2.5e-67	0.854
TRINITY_DN19507_c0_g1_i1	PREDICTED: chaperone protein DnaJ	504	10	7.55e-18	0.904
TRINITY_DN19507_c0_g3_i1	chaperone -like isoform X1	898	10	2.35e-72	0.959
TRINITY_DN19507_c0_g3_i2	chaperone -like isoform X1	706	10	7.6e-58	0.944
TRINITY_DN19508_c0_g1_i1	diacylglycerol kinase 1-like	2563	10	0	0.952
TRINITY_DN19510_c0_g1_i1	3-oxoacyl-[acyl-carrier- ] reductase -like	448	10	1.13e-56	0.966
TRINITY_DN19510_c0_g2_i1	3-oxoacyl-[acyl-carrier- ] reductase -like	998	10	3.5e-169	0.936
TRINITY_DN19511_c0_g1_i1	homeobox-leucine zipper ATHB-6-like	811	10	5.64e-68	0.713
TRINITY_DN19511_c0_g1_i2	homeobox-leucine zipper ATHB-6-like	1201	10	9.77e-165	0.81
TRINITY_DN19512_c0_g2_i2	PREDICTED: uncharacterized protein LOC109232672	2289	10	1.1e-17	0.585
TRINITY_DN19514_c0_g1_i2	ubiquitin-activating enzyme E1 1	3673	10	0	0.968
TRINITY_DN19522_c0_g1_i1	PREDICTED: uncharacterized protein LOC104109334	878	10	4.34e-105	0.913
TRINITY_DN19523_c0_g1_i1	F-box GID2	821	10	1.53e-65	0.783
TRINITY_DN19524_c0_g1_i1	PREDICTED: uncharacterized protein LOC102588207	601	10	7.57e-27	0.551
TRINITY_DN19524_c0_g1_i2	PREDICTED: uncharacterized protein LOC107059054	934	10	2.04e-15	0.6
TRINITY_DN19525_c0_g1_i1	lisH domain-containing -like isoform X1	1554	10	0	0.8
TRINITY_DN19527_c0_g1_i1	zinc finger CCCH domain-containing 56-like	2111	10	0	0.925
TRINITY_DN19528_c0_g1_i1	40S ribosomal S25	780	10	7.5e-45	1
TRINITY_DN19528_c0_g2_i1	40S ribosomal S25-2	739	10	1.15e-43	0.992
TRINITY_DN19529_c0_g1_i1	PREDICTED: uncharacterized protein LOC107013353	2423	10	4.83e-31	0.553
TRINITY_DN19530_c0_g2_i1	PREDICTED: uncharacterized protein LOC109119544	467	10	6.74e-74	0.769
TRINITY_DN19538_c1_g1_i1	transcription factor ICE1-like	1951	10	0	0.805
TRINITY_DN19538_c1_g2_i1	transcription factor ICE1-like	1926	10	0	0.826
TRINITY_DN19539_c0_g1_i1	cytochrome c oxidase copper chaperone 1-like	533	10	7.48e-46	0.937
TRINITY_DN19539_c0_g1_i2	cytochrome c oxidase copper chaperone 1-like	502	10	4.34e-38	0.968
TRINITY_DN19539_c1_g1_i1	cytochrome c oxidase copper chaperone 2-like	528	10	7.99e-40	0.9
TRINITY_DN19539_c1_g1_i2	cytochrome c oxidase copper chaperone 2-like	501	10	7.41e-40	0.9
TRINITY_DN19540_c0_g1_i1	uncharacterized sugar kinase slr0537	1607	10	0	0.932
TRINITY_DN19540_c0_g1_i2	uncharacterized sugar kinase slr0537	1809	10	1.15e-123	0.953
TRINITY_DN19540_c0_g2_i1	uncharacterized sugar kinase slr0537	786	10	2.57e-77	0.946
TRINITY_DN19541_c0_g1_i2	PREDICTED: uncharacterized protein LOC107062466	628	10	2.43e-27	0.792
TRINITY_DN19542_c0_g1_i1	pentatricopeptide repeat-containing At3g47840	2339	10	0	0.921
TRINITY_DN19543_c0_g1_i1	pseudouridine kinase	343	10	1.1e-59	0.861
TRINITY_DN19544_c0_g2_i1	PLASTID TRANSCRIPTIONALLY ACTIVE 7 isoform X2	1028	10	8.37e-103	0.956
TRINITY_DN19544_c0_g2_i2	PLASTID TRANSCRIPTIONALLY ACTIVE 7-like isoform X1	1484	10	1.95e-69	0.99
TRINITY_DN19546_c0_g1_i1	PREDICTED: uncharacterized protein LOC102602172	1677	10	0	0.939
TRINITY_DN19546_c0_g3_i1	PREDICTED: uncharacterized protein LOC107862753	854	10	4.99e-76	0.908
TRINITY_DN19555_c0_g1_i1	adenylyl-sulfate kinase 3-like	716	10	2.16e-58	0.887
TRINITY_DN19555_c0_g2_i1	adenylyl-sulfate kinase 3-like	1015	10	9.74e-145	0.952
TRINITY_DN19555_c0_g2_i2	adenylyl-sulfate kinase 3-like	988	10	6.92e-145	0.952
TRINITY_DN19556_c0_g1_i1	myb-related 306-like	1710	10	6.67e-173	0.828
TRINITY_DN19557_c0_g2_i1	PREDICTED: uncharacterized protein LOC104088220	1697	10	2.14e-19	0.556
TRINITY_DN19558_c0_g1_i1	oligouridylate-binding 1-like	1625	10	0	0.918
TRINITY_DN19559_c0_g2_i1	zinc finger CCHC domain-containing 8-like	2103	10	0	0.885
TRINITY_DN19561_c0_g1_i1	PREDICTED: uncharacterized protein LOC102604835	478	10	9.42e-23	0.69
TRINITY_DN19561_c0_g2_i2	PREDICTED: uncharacterized protein LOC102604835	2988	10	0	0.843
TRINITY_DN19562_c0_g1_i2	PREDICTED: uncharacterized protein LOC102578411 isoform X1	2459	10	0	0.845
TRINITY_DN19562_c0_g1_i3	PREDICTED: uncharacterized protein LOC102578411 isoform X1	2558	10	0	0.845
TRINITY_DN19570_c0_g1_i1	ion channel CASTOR-like	765	10	2.49e-70	0.581
TRINITY_DN19570_c0_g1_i2	CLIP-associated -like	471	10	3.46e-10	0.676
TRINITY_DN19571_c0_g1_i1	PREDICTED: LOW QUALITY PROTEIN: uncharacterized protein LOC102600450	3098	10	0	0.884
TRINITY_DN19571_c0_g2_i1	PREDICTED: LOW QUALITY PROTEIN: uncharacterized protein LOC102600450	2146	10	0	0.912
TRINITY_DN19572_c0_g1_i1	kDa vesicle transport	1640	10	2.75e-81	0.98
TRINITY_DN19572_c0_g1_i2	kDa vesicle transport	1218	10	3.75e-158	0.987
TRINITY_DN19572_c0_g2_i1	kDa vesicle transport	501	10	5.96e-38	0.898
TRINITY_DN19573_c0_g1_i1	exocyst complex component EXO70B1-like	2892	10	0	0.957
TRINITY_DN19574_c1_g2_i1	60S ribosomal L4-1-like	1693	10	0	0.965
TRINITY_DN19575_c0_g1_i3	PREDICTED: uncharacterized protein At1g04910	1019	10	4.95e-120	0.93
TRINITY_DN19575_c0_g1_i4	PREDICTED: uncharacterized protein At1g04910	1530	10	0	0.958
TRINITY_DN19576_c0_g1_i1	coiled-coil domain-containing 115 isoform X2	1491	10	7.66e-102	0.885
TRINITY_DN19577_c0_g1_i1	ER lumen -retaining receptor A-like	1104	10	1.28e-151	0.981
TRINITY_DN19578_c1_g1_i1	TMV resistance N-like	581	10	1.46e-10	0.634
TRINITY_DN19578_c1_g2_i1	TMV resistance N-like	685	10	2.72e-10	0.634
TRINITY_DN19588_c0_g1_i1	AUGMIN subunit 2	1423	10	0	0.976
TRINITY_DN19588_c0_g2_i1	AUGMIN subunit 2	859	10	1.46e-48	0.977
TRINITY_DN19589_c0_g1_i1	pentatricopeptide repeat-containing mitochondrial	839	10	1.58e-105	0.823
TRINITY_DN19589_c0_g3_i1	pentatricopeptide repeat-containing mitochondrial	2202	10	0	0.883
TRINITY_DN19590_c0_g1_i1	calmodulin-6- partial	383	10	1.5e-61	0.998
TRINITY_DN19590_c0_g2_i1	calmodulin-5	459	10	1.71e-74	0.992
TRINITY_DN19591_c0_g1_i1	1-aminocyclopropane-1-carboxylate oxidase homolog 1-like	1882	10	0	0.901
TRINITY_DN19593_c0_g1_i1	DPH4 homolog	925	10	3.54e-122	0.948
TRINITY_DN19594_c0_g1_i1	probable transmembrane ascorbate ferrireductase 2	1093	10	2.85e-135	0.939
TRINITY_DN19595_c0_g1_i1	DNA-directed RNA polymerase II subunit RPB1-like isoform X1	1293	10	2.71e-88	0.674
TRINITY_DN19596_c0_g1_i1	fanconi-associated nuclease 1 homolog isoform X1	1468	10	0	0.964
TRINITY_DN19596_c0_g3_i1	fanconi-associated nuclease 1 homolog isoform X6	955	10	5.96e-157	0.949
TRINITY_DN19596_c0_g4_i1	fanconi-associated nuclease 1 homolog isoform X3	1839	10	0	0.897
TRINITY_DN19597_c0_g1_i1	omega- chloroplastic-like	1328	10	3.22e-43	0.943
TRINITY_DN19597_c0_g2_i1	omega- chloroplastic-like	1798	10	0	0.921
TRINITY_DN19597_c0_g2_i2	omega- chloroplastic-like	1732	10	0	0.958
TRINITY_DN19599_c0_g2_i1	importin subunit alpha-4	2070	10	0	0.956
TRINITY_DN19599_c0_g3_i1	importin subunit alpha-4	880	10	1.9e-68	0.952
TRINITY_DN19601_c0_g1_i1	BTB POZ domain-containing DOT3 isoform X1	2288	10	0	0.905
TRINITY_DN19602_c0_g1_i1	SNF2 domain-containing CLASSY 4-like	931	10	7.73e-73	0.733
TRINITY_DN19602_c0_g2_i1	SNF2 domain-containing CLASSY 4-like	2973	10	0	0.919
TRINITY_DN19602_c0_g2_i2	SNF2 domain-containing CLASSY 4-like	2995	10	0	0.919
TRINITY_DN19603_c0_g1_i1	NAC domain-containing 83-like	599	10	9.19e-28	0.602
TRINITY_DN19603_c0_g2_i1	NAC domain-containing 83-like	1011	10	1.1e-138	0.778
TRINITY_DN19603_c0_g2_i2	NAC domain-containing 83-like	1202	10	7.18e-99	0.704
TRINITY_DN19603_c0_g2_i3	NAC domain-containing 83-like	1116	10	6.39e-133	0.689
TRINITY_DN19604_c0_g1_i1	growth-regulating factor 4-like	1125	10	3.03e-108	0.953
TRINITY_DN19604_c0_g2_i1	growth-regulating factor 4-like	968	10	1.54e-100	0.905
TRINITY_DN19605_c0_g1_i1	phosphoenolpyruvate phosphate translocator chloroplastic-like isoform X1	1755	10	0	0.888
TRINITY_DN19615_c0_g1_i1	S-acyltransferase 21 isoform X2	713	10	7.04e-13	0.82
TRINITY_DN19615_c0_g1_i2	S-acyltransferase 21 isoform X2	595	10	8.23e-14	0.826
TRINITY_DN19616_c0_g1_i1	PREDICTED: uncharacterized protein LOC107026000	904	10	4.02e-126	0.902
TRINITY_DN19616_c0_g4_i1	PREDICTED: uncharacterized protein LOC107026000	286	10	1.58e-28	0.793
TRINITY_DN19617_c0_g1_i1	serine threonine- kinase GRIK1	1098	10	1.21e-75	0.864
TRINITY_DN19617_c0_g1_i2	serine threonine- kinase GRIK1	235	10	1.2e-39	0.915
TRINITY_DN19617_c0_g1_i3	serine threonine- kinase GRIK1	1147	10	1.3e-75	0.864
TRINITY_DN19618_c0_g1_i1	histone H4-like	289	10	8.82e-35	1
TRINITY_DN19618_c0_g1_i2	histone H4	328	10	1.72e-35	1
TRINITY_DN19618_c0_g3_i1	histone H4	298	10	1.28e-35	0.984
TRINITY_DN19619_c0_g2_i1	5-methyltetrahydropteroyltriglutamate--homocysteine methyltransferase	1793	10	0	0.937
TRINITY_DN19619_c0_g2_i2	5-methyltetrahydropteroyltriglutamate--homocysteine methyltransferase-like	1659	10	6.87e-110	0.885
TRINITY_DN19620_c0_g1_i2	root phototropism 3-like	2687	10	0	0.956
TRINITY_DN19621_c0_g1_i1	auxin-responsive SAUR68-like	512	10	1.28e-61	0.882
TRINITY_DN19621_c0_g3_i1	auxin-responsive SAUR68-like	322	10	9.29e-28	0.924
TRINITY_DN19631_c0_g1_i1	probable metal-nicotianamine transporter YSL6	2406	10	0	0.962
TRINITY_DN19633_c0_g1_i1	PREDICTED: uncharacterized protein LOC107061231	515	10	1.31e-45	0.768
TRINITY_DN19633_c0_g3_i1	PREDICTED: uncharacterized protein LOC107060325	1612	10	8.14e-22	0.641
TRINITY_DN19635_c0_g2_i1	receptor-like serine threonine- kinase SD1-8	2788	10	0	0.91
TRINITY_DN19636_c0_g1_i1	prohibitin- mitochondrial-like	1390	10	0	0.99
TRINITY_DN19650_c0_g1_i1	60S ribosomal L13-1-like	1041	10	4.7e-129	0.946
TRINITY_DN19653_c0_g1_i1	PREDICTED: uncharacterized protein LOC107854846 isoform X1	455	10	1.89e-46	0.661
TRINITY_DN19654_c0_g1_i1	retrovirus-related Pol poly from transposon TNT 1-94	308	10	1.59e-23	0.686
TRINITY_DN19654_c0_g2_i1	retrovirus-related Pol poly from transposon TNT 1-94	207	10	1.01e-18	0.72
TRINITY_DN19606_c0_g1_i1	CIA1	981	10	2.34e-124	0.931
TRINITY_DN19606_c0_g4_i2	CIA1	1568	10	0	0.905
TRINITY_DN19686_c0_g1_i1	PREDICTED: uncharacterized protein LOC107058077	415	10	1.32e-33	0.682
TRINITY_DN19663_c0_g1_i1	PREDICTED: uncharacterized protein LOC102590021	1366	10	0	0.886
TRINITY_DN19663_c0_g1_i2	PREDICTED: uncharacterized protein LOC102590021	1288	10	0	0.944
TRINITY_DN19664_c0_g1_i1	PREDICTED: uncharacterized protein LOC104647914	509	10	4.39e-98	0.742
TRINITY_DN19665_c0_g1_i1	PREDICTED: uncharacterized protein LOC107061829	491	10	6.55e-24	0.758
TRINITY_DN19665_c0_g2_i1	pleiotropic drug resistance 3-like	594	10	6.28e-57	0.741
TRINITY_DN19665_c0_g2_i2	pleiotropic drug resistance 3-like	459	10	1e-25	0.64
TRINITY_DN19666_c0_g1_i1	cathepsin B-like	309	10	8.74e-53	0.947
TRINITY_DN19666_c1_g1_i1	cathepsin B-like	915	10	6.7e-163	0.949
TRINITY_DN19668_c0_g1_i1	PREDICTED: uncharacterized protein LOC109224430	204	10	1.38e-27	0.78
TRINITY_DN19669_c0_g1_i1	F-box kelch-repeat At3g06240-like	776	10	5.66e-41	0.76
TRINITY_DN19669_c0_g1_i2	F-box kelch-repeat At3g06240-like	837	10	1.03e-40	0.767
TRINITY_DN19679_c0_g1_i1	craniofacial development 2-like	1357	10	1.47e-65	0.742
TRINITY_DN19680_c0_g1_i1	histone acetyltransferase HAC1-like isoform X3	754	10	4.96e-51	0.97
TRINITY_DN19681_c0_g1_i1	methylsterol monooxygenase 2-2	696	10	1.53e-82	0.971
TRINITY_DN19681_c0_g2_i1	methylsterol monooxygenase 2-2	702	10	8.86e-101	0.975
TRINITY_DN19681_c0_g2_i2	methylsterol monooxygenase 2-2	810	10	3.47e-100	0.975
TRINITY_DN19682_c0_g1_i1	auxin-induced 6B	860	10	2.14e-96	0.884
TRINITY_DN19683_c0_g1_i2	PHOTOPERIOD-INDEPENDENT EARLY FLOWERING 1-like	570	10	1.21e-10	0.625
TRINITY_DN19684_c0_g1_i1	PREDICTED: uncharacterized protein LOC109224303	427	10	1e-57	0.805
TRINITY_DN19685_c0_g1_i1	expansin-like B1	630	10	4.07e-23	0.986
TRINITY_DN19685_c0_g1_i2	expansin-like B1	250	10	1.18e-20	0.95
TRINITY_DN19607_c0_g1_i1	zinc finger CCCH domain-containing 66-like isoform X2	406	10	4e-48	0.904
TRINITY_DN19607_c0_g1_i2	zinc finger CCCH domain-containing 66-like isoform X1	2451	10	0	0.912
TRINITY_DN19608_c0_g1_i1	CMP-sialic acid transporter 1	776	10	3.02e-41	0.971
TRINITY_DN19609_c0_g1_i1	late blight resistance homolog R1B-23	470	10	5.93e-76	0.719
TRINITY_DN19609_c0_g2_i1	late blight resistance R1-A-like	201	10	1.42e-34	0.854
TRINITY_DN19610_c0_g1_i1	PREDICTED: uncharacterized protein LOC102581686	2065	10	0	0.856
TRINITY_DN19611_c0_g1_i1	probable serine threonine- kinase dyrk1	1355	10	2.04e-165	0.893
TRINITY_DN19611_c0_g1_i2	dual specificity tyrosine-phosphorylation-regulated kinase 4 isoform X2	1248	10	0	0.942
TRINITY_DN19611_c0_g1_i3	dual specificity tyrosine-phosphorylation-regulated kinase 4 isoform X2	842	10	9.07e-161	0.95
TRINITY_DN19611_c0_g3_i1	dual specificity tyrosine-phosphorylation-regulated kinase 4-like isoform X2	249	10	1.02e-29	0.941
TRINITY_DN19612_c0_g1_i1	ran-binding 10 isoform X2	735	10	1.16e-66	0.869
TRINITY_DN19612_c0_g1_i2	ran-binding 10 isoform X1	2017	10	0	0.928
TRINITY_DN19613_c0_g1_i1	PREDICTED: uncharacterized protein LOC107003751	325	10	2.78e-56	0.892
TRINITY_DN19613_c0_g2_i1	PREDICTED: uncharacterized protein LOC107003751	366	10	5.18e-65	0.886
TRINITY_DN19614_c0_g1_i1	transmembrane emp24 domain-containing p24delta3-like	881	10	1.16e-78	0.939
TRINITY_DN19614_c0_g1_i2	transmembrane emp24 domain-containing p24delta3-like	1109	10	4.29e-119	0.945
TRINITY_DN19614_c0_g1_i3	transmembrane emp24 domain-containing p24delta3-like	680	10	4.86e-86	0.976
TRINITY_DN19623_c0_g1_i1	zinc transporter At3g08650	2585	10	0	0.95
TRINITY_DN19623_c0_g1_i2	zinc transporter At3g08650	2034	10	0	0.967
TRINITY_DN19624_c0_g1_i1	anaphase-promoting complex subunit 5	1925	10	0	0.956
TRINITY_DN19624_c0_g2_i1	anaphase-promoting complex subunit 5	677	10	8.2e-75	0.914
TRINITY_DN19625_c0_g1_i1	PREDICTED: uncharacterized protein LOC102601369	797	10	2.44e-68	0.97
TRINITY_DN19625_c0_g1_i3	PREDICTED: uncharacterized protein LOC102601369	974	10	1.74e-67	0.97
TRINITY_DN19626_c0_g1_i1	transcription initiation factor IIF subunit beta	440	10	2e-20	0.812
TRINITY_DN19626_c0_g2_i1	transcription initiation factor IIF subunit beta	1233	10	1.67e-163	0.948
TRINITY_DN19626_c0_g2_i3	transcription initiation factor IIF subunit beta	925	10	1.87e-47	0.897
TRINITY_DN19628_c0_g1_i1	pentatricopeptide repeat-containing chloroplastic	3548	10	0	0.882
TRINITY_DN19629_c0_g1_i1	PREDICTED: uncharacterized protein LOC102603831	792	10	1.66e-36	0.597
TRINITY_DN19630_c0_g1_i1	sterol 3-beta-glucosyltransferase UGT80A2-like	1283	10	0	0.886
TRINITY_DN19638_c0_g1_i1	proline synthase co-transcribed bacterial homolog -like	958	10	1.34e-120	0.934
TRINITY_DN19638_c0_g1_i2	proline synthase co-transcribed bacterial homolog -like	1082	10	3.7e-164	0.953
TRINITY_DN19639_c0_g1_i1	F-box At5g07610-like	1654	10	0	0.838
TRINITY_DN19639_c0_g2_i1	F-box At5g07610-like	1769	10	0	0.872
TRINITY_DN19640_c0_g1_i1	PREDICTED: uncharacterized protein LOC101267420	1228	10	1.7e-128	0.863
TRINITY_DN19640_c0_g1_i2	PREDICTED: uncharacterized protein LOC101267420	1357	10	1.72e-146	0.82
TRINITY_DN19641_c0_g2_i1	PREDICTED: uncharacterized protein At4g26450-like	692	10	8.04e-104	0.856
TRINITY_DN19641_c0_g3_i1	PREDICTED: uncharacterized protein At4g26450-like	2640	10	0	0.753
TRINITY_DN19642_c0_g1_i1	3-ketodihydrosphingosine reductase-like	995	10	6.49e-105	0.944
TRINITY_DN19642_c0_g1_i2	3-ketodihydrosphingosine reductase-like	1157	10	1.21e-146	0.915
TRINITY_DN19642_c0_g1_i3	diacetyl reductase [(S)-acetoin forming]-like	1133	10	1.14e-139	0.893
TRINITY_DN19643_c0_g2_i1	ADP-ribosylation factor 1	955	10	5.1e-128	0.989
TRINITY_DN19644_c0_g1_i1	B3 domain-containing REM16-like	431	10	4.2e-18	0.671
TRINITY_DN19645_c0_g1_i1	transportin MOS14 isoform X1	3503	10	0	0.952
TRINITY_DN19645_c0_g1_i3	transportin-3 isoform X3	252	10	3.34e-19	0.964
TRINITY_DN19646_c0_g1_i1	fruit pKIWI502	1280	10	6.41e-166	0.913
TRINITY_DN19646_c0_g1_i2	fruit pKIWI502	1380	10	3.73e-180	0.922
TRINITY_DN19646_c0_g2_i1	fruit pKIWI502	733	10	8.1e-94	0.888
TRINITY_DN19656_c0_g1_i1	PREDICTED: uncharacterized protein LOC102580659	2341	10	0	0.87
TRINITY_DN19656_c0_g1_i2	PREDICTED: uncharacterized protein LOC102580659	2263	10	0	0.911
TRINITY_DN19656_c0_g1_i3	PREDICTED: uncharacterized protein LOC107021085	714	10	7.52e-105	0.892
TRINITY_DN19659_c0_g1_i1	ribonucleoside-diphosphate reductase small chain A	1670	10	0	0.926
TRINITY_DN19659_c0_g1_i2	ribonucleoside-diphosphate reductase small chain A	1507	10	9.44e-139	0.879
TRINITY_DN19659_c0_g1_i3	ribonucleoside-diphosphate reductase small chain A	1835	10	0	0.783
TRINITY_DN19659_c0_g2_i1	ribonucleoside-diphosphate reductase small chain A isoform X1	343	10	2.66e-11	0.762
TRINITY_DN19660_c0_g1_i1	D -box ATP-dependent RNA helicase D 10-like	614	10	2.26e-44	0.733
TRINITY_DN19660_c1_g1_i1	PREDICTED: uncharacterized protein LOC109236002	792	10	3.43e-55	0.722
TRINITY_DN19661_c0_g1_i1	SAGA-associated factor 29 homolog isoform X1	623	10	7.91e-47	0.97
TRINITY_DN19661_c0_g2_i1	SAGA-associated factor 29-like isoform X2	1310	10	4.17e-170	0.976
TRINITY_DN19662_c0_g1_i1	REF SRPP At1g67360	1329	10	2.44e-134	0.884
TRINITY_DN19662_c0_g1_i2	REF SRPP At1g67360	848	10	4.26e-43	0.907
TRINITY_DN19662_c0_g1_i3	REF SRPP At1g67360	1207	10	2.42e-138	0.884
TRINITY_DN19672_c0_g1_i1	fasciclin-like arabinogalactan 17	671	10	1.47e-91	0.812
TRINITY_DN19672_c0_g2_i1	fasciclin-like arabinogalactan 17	965	10	2.91e-119	0.901
TRINITY_DN19673_c0_g1_i1	PREDICTED: uncharacterized protein LOC109218100	660	10	3.42e-112	0.837
TRINITY_DN19675_c0_g1_i1	mediator of RNA polymerase II transcription subunit 28-like	1162	10	4.38e-44	0.949
TRINITY_DN19675_c0_g2_i1	mediator of RNA polymerase II transcription subunit 28	1023	10	7.42e-68	0.955
TRINITY_DN19676_c0_g1_i1	probable 3-hydroxyisobutyrate mitochondrial isoform X1	1537	10	0	0.901
TRINITY_DN19677_c0_g1_i1	nascent polypeptide-associated complex subunit alpha 2	1076	10	5.8e-72	0.9
TRINITY_DN19677_c0_g3_i1	nascent polypeptide-associated complex subunit alpha 2	949	10	2.27e-53	0.751
TRINITY_DN19678_c0_g1_i1	V-type proton ATPase subunit G 2	677	10	2.61e-70	0.949
TRINITY_DN19678_c0_g2_i1	V-type proton ATPase subunit G 2	778	10	2.96e-24	0.97
TRINITY_DN19687_c0_g2_i1	probable cyclic nucleotide-gated ion channel 16	1057	10	7.81e-171	0.921
TRINITY_DN19687_c0_g3_i1	probable cyclic nucleotide-gated ion channel 16	384	10	1.22e-51	0.911
TRINITY_DN19687_c0_g5_i1	probable cyclic nucleotide-gated ion channel 16	1151	10	0	0.933
TRINITY_DN19688_c0_g1_i1	alpha beta hydrolase domain-containing 17B	245	10	8.29e-28	0.995
TRINITY_DN19688_c0_g3_i1	alpha beta hydrolase domain-containing 17C-like	777	10	1.56e-65	0.753
TRINITY_DN19692_c0_g1_i1	lipoyl chloroplastic	1527	10	0	0.909
TRINITY_DN19693_c1_g1_i1	rRNA biogenesis RRP5-like	261	10	9.2e-13	0.51
TRINITY_DN19694_c0_g1_i1	glutamate receptor - partial	315	10	5.25e-23	0.696
TRINITY_DN19695_c0_g2_i1	PREDICTED: uncharacterized protein At4g14100-like	2039	10	9.01e-141	0.91
TRINITY_DN19696_c0_g1_i1	S-adenosylmethionine decarboxylase proenzyme	1994	10	0	0.955
TRINITY_DN19700_c0_g1_i1	IRK-interacting -like	575	10	9.9e-31	0.774
TRINITY_DN19700_c0_g2_i1	IRK-interacting -like	2115	10	0	0.899
TRINITY_DN19700_c0_g3_i1	IRK-interacting -like	1953	10	0	0.926
TRINITY_DN19701_c0_g1_i1	transposon Ty3-G Gag-Pol poly	550	10	1.87e-11	0.681
TRINITY_DN19702_c1_g1_i1	retrovirus-related Pol poly from transposon TNT 1-94	213	10	1.42e-21	0.792
TRINITY_DN19703_c0_g1_i2	carbon catabolite repressor 4 homolog 1-like	1055	10	6.31e-75	0.914
TRINITY_DN19703_c0_g1_i3	carbon catabolite repressor 4 homolog 1-like	1420	10	3.68e-22	0.936
TRINITY_DN19703_c0_g1_i5	carbon catabolite repressor 4 homolog 1-like	1457	10	4.14e-22	0.936
TRINITY_DN19704_c0_g1_i1	probable fructokinase-7	1913	10	0	0.955
TRINITY_DN19705_c0_g2_i1	mediator of RNA polymerase II transcription subunit 15a isoform X1	723	10	8.42e-62	0.947
TRINITY_DN19705_c0_g3_i1	mediator of RNA polymerase II transcription subunit 15a isoform X2	208	10	4.45e-25	0.968
TRINITY_DN19720_c0_g2_i1	cytochrome P450 CYP72A219-like	603	10	1.11e-15	0.801
TRINITY_DN19721_c0_g1_i1	UTP:RNA uridylyltransferase 1	1870	10	0	0.902
TRINITY_DN19731_c0_g1_i1	alanine aminotransferase 2-like	1150	10	1.97e-178	0.976
TRINITY_DN19732_c0_g2_i1	CLIP-associated -like	388	10	1.18e-15	0.574
TRINITY_DN19734_c0_g1_i1	PREDICTED: uncharacterized protein LOC101244681	319	10	9.54e-51	0.773
TRINITY_DN19734_c1_g1_i1	PREDICTED: uncharacterized protein LOC104647914	213	10	2.06e-24	0.757
TRINITY_DN19736_c0_g2_i1	NDR1-like isoform X2	769	10	8.27e-35	0.642
TRINITY_DN19747_c0_g1_i1	PREDICTED: uncharacterized protein LOC108943005	1295	10	2.02e-56	0.615
TRINITY_DN19748_c0_g1_i1	40S ribosomal S15-like	257	10	1.03e-38	0.972
TRINITY_DN19753_c1_g1_i1	PREDICTED: uncharacterized protein LOC107059761	216	10	2.14e-25	0.783
TRINITY_DN19753_c2_g1_i1	PREDICTED: uncharacterized protein LOC104100193	956	10	7.03e-26	0.7
TRINITY_DN19786_c0_g1_i1	GATA zinc finger domain-containing 8	572	10	9.65e-44	0.962
TRINITY_DN19763_c0_g1_i1	ribonuclease H-like	871	10	2.27e-12	0.573
TRINITY_DN19764_c0_g1_i1	ion channel CASTOR-like	321	10	7.88e-29	0.72
TRINITY_DN19765_c0_g1_i1	leukocyte receptor cluster member 1 homolog	1428	10	1.06e-71	0.791
TRINITY_DN19768_c0_g2_i1	ubiquitin carboxyl-terminal hydrolase 20-like	1340	10	1.23e-28	0.757
TRINITY_DN19768_c0_g2_i4	ubiquitin carboxyl-terminal hydrolase 20-like	1205	10	1.06e-28	0.757
TRINITY_DN19779_c0_g1_i1	zeatin O-xylosyltransferase-like	315	10	5.91e-65	0.952
TRINITY_DN19782_c0_g1_i1	probable phosphoinositide phosphatase SAC9	277	10	2.89e-26	0.606
TRINITY_DN19783_c0_g1_i1	craniofacial development 2-like	231	10	3.29e-23	0.68
TRINITY_DN19784_c0_g1_i1	disease resistance RGA1 isoform X1	292	10	2.89e-47	0.902
TRINITY_DN19785_c0_g1_i2	UPF0690 C1orf52 homolog	1057	10	2.55e-65	0.829
TRINITY_DN19785_c0_g2_i1	UPF0690 C1orf52 homolog	1204	10	2.59e-55	0.963
TRINITY_DN19710_c0_g1_i1	F-box PP2-B10-like	788	10	1.99e-10	0.429
TRINITY_DN19711_c0_g1_i1	DMR6-LIKE OXYGENASE 2-like	1242	10	0	0.889
TRINITY_DN19712_c0_g1_i1	transcription initiation factor TFIID subunit 8-like	832	10	1.67e-95	0.766
TRINITY_DN19713_c0_g2_i1	40S ribosomal S26-3-like	752	10	1.1e-39	0.992
TRINITY_DN19714_c0_g1_i1	cyclin-B1-2-like	396	10	3.21e-45	0.947
TRINITY_DN19714_c0_g2_i1	cyclin-B1-2-like	771	10	4.38e-90	0.944
TRINITY_DN19723_c0_g1_i1	PREDICTED: uncharacterized protein At5g23160	1142	10	2.97e-114	0.697
TRINITY_DN19724_c0_g1_i1	PREDICTED: uncharacterized protein LOC107876363, partial	314	10	9.6e-20	0.696
TRINITY_DN19725_c0_g1_i1	Brevis radix-like 4	624	10	1.58e-138	0.815
TRINITY_DN19725_c0_g2_i1	Brevis radix-like 4	398	10	5.74e-85	0.966
TRINITY_DN19725_c0_g3_i1	Brevis radix-like 4	347	10	5.17e-62	0.974
TRINITY_DN19725_c0_g4_i1	Brevis radix-like 4	388	10	4.33e-55	0.903
TRINITY_DN19727_c0_g1_i1	PREDICTED: uncharacterized protein LOC109244218	1038	10	2.86e-107	0.705
TRINITY_DN19727_c1_g1_i1	PREDICTED: uncharacterized protein LOC109239794	207	10	9.08e-27	0.823
TRINITY_DN19729_c0_g1_i1	pentatricopeptide repeat-containing mitochondrial	1536	10	7.57e-137	0.944
TRINITY_DN19730_c0_g1_i1	double-stranded RNA-specific adenosine deaminase	1659	10	0	0.914
TRINITY_DN19730_c0_g1_i2	double-stranded RNA-specific adenosine deaminase	1483	10	5.33e-180	0.925
TRINITY_DN19730_c0_g1_i5	double-stranded RNA-specific adenosine deaminase	1198	10	7.26e-125	0.928
TRINITY_DN19738_c0_g1_i1	PREDICTED: uncharacterized protein LOC107022495	5793	10	0	0.708
TRINITY_DN19738_c0_g1_i2	retrovirus-related Pol poly from transposon TNT 1-94 isoform X1	1791	10	5.53e-131	0.676
TRINITY_DN19739_c0_g2_i1	tubby-like F-box 5	737	10	4.07e-121	0.955
TRINITY_DN19740_c0_g1_i1	BEL1-like homeodomain 2	576	10	5.59e-89	0.671
TRINITY_DN19742_c0_g1_i1	probable WRKY transcription factor 12	243	10	1.23e-37	0.996
TRINITY_DN19742_c0_g2_i1	probable WRKY transcription factor 26	1411	10	1.74e-111	0.75
TRINITY_DN19743_c0_g1_i1	proteasome subunit alpha type-5	700	10	2.73e-90	0.978
TRINITY_DN19744_c0_g2_i1	PREDICTED: uncharacterized protein LOC102605415	2512	10	0	0.769
TRINITY_DN19744_c0_g2_i2	PREDICTED: uncharacterized protein LOC102605415	2710	10	7.28e-90	0.774
TRINITY_DN19745_c0_g1_i1	BTB POZ domain-containing At3g05675	1480	10	2.86e-179	0.924
TRINITY_DN19746_c0_g1_i1	probable histone-arginine methyltransferase	974	10	1.03e-113	0.917
TRINITY_DN19757_c0_g1_i1	ras-related RABD2a-like	1103	10	9.39e-146	0.99
TRINITY_DN19757_c0_g2_i1	ras-related RABD2a	517	10	4.56e-52	0.972
TRINITY_DN19757_c0_g2_i2	ras-related RABD2a	1081	10	2.96e-157	0.959
TRINITY_DN19759_c0_g1_i1	PREDICTED: uncharacterized protein LOC104645282	333	10	8.39e-08	0.489
TRINITY_DN19759_c0_g2_i1	PREDICTED: uncharacterized protein LOC104645282	729	10	8.87e-22	0.728
TRINITY_DN19761_c0_g1_i1	transcription factor PCF7-like	393	10	1.39e-67	0.804
TRINITY_DN19771_c0_g1_i1	cinnamoyl- reductase 1-like	638	10	3.2e-93	0.927
TRINITY_DN19771_c0_g2_i1	cinnamoyl- reductase 1-like	1208	10	0	0.926
TRINITY_DN19772_c0_g1_i1	INVOLVED IN DE NOVO 2	1885	10	0	0.962
TRINITY_DN19772_c0_g1_i4	INVOLVED IN DE NOVO 2	3156	10	0	0.967
TRINITY_DN19774_c0_g1_i1	lysine histidine transporter-like 6	1855	10	2.02e-67	0.875
TRINITY_DN19774_c0_g1_i2	OBERON 2-like	1997	10	3.21e-36	0.772
TRINITY_DN19776_c0_g1_i1	proline-rich PRCC	704	10	1.74e-51	0.951
TRINITY_DN19776_c0_g2_i1	proline-rich PRCC	1389	10	7.2e-101	0.773
TRINITY_DN19777_c0_g2_i1	cytochrome f (chloroplast)	427	10	5.01e-16	0.741
TRINITY_DN19777_c0_g3_i1	cytochrome f (chloroplast)	406	10	4e-16	0.741
TRINITY_DN19778_c0_g1_i1	heat shock factor-binding 1-like	990	10	4.18e-53	0.919
TRINITY_DN19778_c0_g2_i1	vinorine synthase-like	1857	10	0	0.863
TRINITY_DN19787_c0_g1_i1	uncharacterized mitochondrial g00810-like	481	10	3.18e-32	0.734
TRINITY_DN19790_c0_g2_i1	high mobility group B 9	437	10	2.64e-31	0.748
TRINITY_DN19796_c0_g1_i1	PITH domain-containing 1 isoform X2	485	10	5.74e-33	0.984
TRINITY_DN19796_c0_g2_i1	PITH domain-containing 1	977	10	4.11e-146	0.966
TRINITY_DN19799_c0_g2_i1	ferredoxin--NADP leaf-type chloroplastic	430	10	3.69e-42	0.859
TRINITY_DN19802_c0_g1_i1	TBC1 domain family member 15-like isoform X1	415	10	6.53e-90	0.944
TRINITY_DN19802_c0_g2_i1	TBC1 domain family member 15-like isoform X1	604	10	8.57e-37	0.944
TRINITY_DN19803_c1_g1_i1	CST complex subunit TEN1	507	10	1.53e-72	0.974
TRINITY_DN19803_c1_g1_i2	CST complex subunit TEN1	1151	10	5.6e-46	0.928
TRINITY_DN19803_c3_g1_i1	uncharacterized mitochondrial g00810-like	227	10	5.21e-30	0.886
TRINITY_DN19805_c0_g1_i1	PREDICTED: uncharacterized protein LOC105629785	366	10	5.98e-19	0.728
TRINITY_DN19815_c0_g1_i1	PREDICTED: uncharacterized protein LOC107027924	669	10	7.93e-104	0.863
TRINITY_DN19817_c0_g1_i1	glutathione S-transferase T1-like	934	10	1.01e-109	0.871
TRINITY_DN19817_c0_g2_i1	glutathione S-transferase T1-like	1014	10	9.71e-94	0.847
TRINITY_DN19819_c0_g1_i1	transcription factor TFIIIB component B isoform X2	587	10	2.13e-33	0.706
TRINITY_DN19820_c0_g1_i1	14-3-3 GF14 kappa isoform X1	1483	10	2.05e-45	1
TRINITY_DN19820_c0_g2_i1	14-3-3 D	1004	10	2.89e-179	0.978
TRINITY_DN19822_c0_g1_i1	kinesin-13A-like	1223	10	0	0.958
TRINITY_DN19832_c0_g1_i1	hydrophobic LTI6A-like	311	10	1.57e-29	0.978
TRINITY_DN19832_c0_g2_i1	hydrophobic LTI6A-like	801	10	2.54e-27	0.978
TRINITY_DN19836_c0_g1_i1	scarecrow 14	1478	10	0	0.918
TRINITY_DN19836_c0_g1_i2	scarecrow 14	1394	10	0	0.918
TRINITY_DN19837_c0_g1_i1	mitochondrial adenine nucleotide transporter ADNT1-like	1495	10	0	0.971
TRINITY_DN19848_c0_g1_i1	inositol oxygenase 1-like	1085	10	0	0.941
TRINITY_DN19849_c0_g1_i1	DEAD-box ATP-dependent RNA helicase 51-like	2076	10	0	0.979
TRINITY_DN19849_c0_g2_i1	DEAD-box ATP-dependent RNA helicase 51-like	1990	10	0	0.962
TRINITY_DN19850_c0_g2_i1	PREDICTED: uncharacterized protein LOC102584187	663	10	7.31e-53	0.928
TRINITY_DN19850_c0_g2_i2	PREDICTED: uncharacterized protein LOC107018537	1535	10	0	0.923
TRINITY_DN19850_c0_g3_i1	PREDICTED: uncharacterized protein LOC109228394	417	10	1.33e-31	0.953
TRINITY_DN19851_c0_g1_i1	PREDICTED: uncharacterized protein LOC107876363, partial	205	10	1.23e-31	0.858
TRINITY_DN19853_c0_g1_i1	PREDICTED: uncharacterized protein LOC109218894	686	10	6.3e-53	0.941
TRINITY_DN19806_c0_g1_i1	auxin-repressed kDa -like	436	10	1.19e-18	0.873
TRINITY_DN19806_c0_g2_i1	auxin-repressed kDa -like	2040	10	1.38e-51	0.947
TRINITY_DN19806_c0_g2_i2	auxin-repressed kDa -like	1023	10	1.51e-69	0.919
TRINITY_DN19871_c0_g1_i1	HUA2-LIKE 2-like	281	10	5.23e-20	0.923
TRINITY_DN19871_c0_g2_i1	probable glutathione peroxidase 5	991	10	1.13e-110	0.948
TRINITY_DN19863_c0_g2_i1	ubiquitin carboxyl-terminal hydrolase 19-like	1656	10	1.41e-101	0.642
TRINITY_DN19864_c0_g1_i1	retrovirus-related Pol poly from transposon TNT 1-94	1229	10	1.73e-57	0.672
TRINITY_DN19864_c0_g3_i1	CLIP-associated -like	3114	10	1.37e-17	0.598
TRINITY_DN19865_c0_g1_i1	myb family transcription factor PHL5-like	1449	10	0	0.833
TRINITY_DN19866_c0_g1_i1	PREDICTED: uncharacterized protein LOC102593154 isoform X2	1082	10	5.55e-147	0.945
TRINITY_DN19866_c0_g1_i2	PREDICTED: uncharacterized protein LOC107005136 isoform X2	545	10	4.57e-46	0.861
TRINITY_DN19866_c0_g2_i1	PREDICTED: uncharacterized protein LOC107850617 isoform X4	217	10	2.44e-22	0.992
TRINITY_DN19869_c0_g1_i1	PREDICTED: uncharacterized protein LOC107874781	466	10	1.99e-26	0.591
TRINITY_DN19869_c0_g2_i1	PREDICTED: uncharacterized protein LOC109206620	1991	10	1.89e-69	0.56
TRINITY_DN19869_c0_g3_i1	PREDICTED: uncharacterized protein LOC107874781	757	10	3.46e-42	0.559
TRINITY_DN19869_c0_g4_i2	PREDICTED: uncharacterized protein LOC109206620	1848	10	1.72e-69	0.56
TRINITY_DN19879_c0_g1_i1	PREDICTED: uncharacterized protein LOC107025437	1124	10	2.28e-30	0.734
TRINITY_DN19881_c0_g1_i1	type II cytoskeletal 1-like	398	10	9.27e-15	0.965
TRINITY_DN19884_c0_g1_i1	probable tyrosine- phosphatase At1g05000	1493	10	2.9e-126	0.909
TRINITY_DN19884_c0_g1_i2	probable tyrosine- phosphatase At1g05000	765	10	1.86e-59	0.942
TRINITY_DN19886_c0_g1_i1	transcription factor MYB48-like	866	10	3.31e-47	0.73
TRINITY_DN19886_c0_g1_i2	transcription factor MYB48-like	1108	10	1.26e-99	0.703
TRINITY_DN19808_c0_g1_i1	histidine-containing phosphotransfer 1-like	956	10	3.36e-90	0.907
TRINITY_DN19808_c0_g2_i1	histidine-containing phosphotransfer 1-like	778	10	1.91e-30	0.921
TRINITY_DN19809_c0_g1_i1	PREDICTED: uncharacterized protein LOC107006488	205	10	3.86e-16	0.804
TRINITY_DN19809_c1_g1_i1	PREDICTED: uncharacterized protein LOC107021137	472	10	8.58e-55	0.681
TRINITY_DN19810_c0_g1_i1	cyclic dof factor 3-like	2402	10	0	0.76
TRINITY_DN19811_c0_g1_i1	CBL-interacting serine threonine- kinase 7-like	1151	10	1.16e-174	0.886
TRINITY_DN19813_c0_g1_i2	PREDICTED: uncharacterized protein LOC102582111	787	10	2.7e-53	0.916
TRINITY_DN19814_c0_g1_i1	ADP-ribosylation factor 2-B-like	828	10	1.29e-128	0.977
TRINITY_DN19823_c1_g1_i1	PREDICTED: uncharacterized protein LOC107858170	440	10	1.4e-19	0.536
TRINITY_DN19824_c0_g1_i1	guanine nucleotide-binding subunit beta	1262	10	0	0.966
TRINITY_DN19824_c0_g2_i1	guanine nucleotide-binding subunit beta	1562	10	0	0.962
TRINITY_DN19826_c0_g1_i1	FAM133B isoform X1	1087	10	1.48e-56	0.952
TRINITY_DN19826_c0_g1_i2	FAM133B isoform X1	1004	10	7.88e-51	0.984
TRINITY_DN19829_c0_g1_i1	BUD31 homolog 1-like	774	10	2.79e-101	0.97
TRINITY_DN19829_c0_g1_i2	BUD31 homolog 1-like	665	10	1.25e-52	0.966
TRINITY_DN19830_c0_g1_i1	PREDICTED: uncharacterized protein LOC107026878 isoform X2	1851	10	1.55e-17	0.829
TRINITY_DN19830_c0_g2_i1	PREDICTED: uncharacterized protein LOC102592373 isoform X2	502	10	1.5e-12	0.763
TRINITY_DN19830_c0_g3_i1	PREDICTED: uncharacterized protein LOC107026878 isoform X1	2607	10	1.47e-34	0.8
TRINITY_DN19839_c0_g2_i1	PREDICTED: uncharacterized protein LOC102586054	2986	10	0	0.839
TRINITY_DN19840_c0_g1_i1	PREDICTED: uncharacterized protein LOC107011793	1480	10	1.86e-47	0.82
TRINITY_DN19844_c0_g1_i1	glycine-rich RNA-binding RZ1C-like isoform X1	1053	10	8.35e-147	0.925
TRINITY_DN19846_c0_g2_i2	serine arginine-rich splicing factor RS31-like isoform X1	438	10	1.46e-62	0.955
TRINITY_DN19846_c0_g2_i3	serine arginine-rich splicing factor RS31-like isoform X1	345	10	3.89e-16	0.958
TRINITY_DN19855_c1_g1_i1	PREDICTED: uncharacterized protein LOC104090513	1125	10	2.37e-11	0.72
TRINITY_DN19855_c2_g1_i1	PREDICTED: uncharacterized protein LOC104095783	201	10	3.27e-16	0.719
TRINITY_DN19857_c0_g1_i2	eukaryotic translation initiation factor 3 subunit F-like	1363	10	1.74e-175	0.954
TRINITY_DN19858_c0_g1_i1	agmatine coumaroyltransferase-2-like	1477	10	0	0.937
TRINITY_DN19859_c0_g1_i1	tetratricopeptide repeat 4 homolog	1086	10	3.49e-75	0.926
TRINITY_DN19859_c0_g1_i2	tetratricopeptide repeat 4 homolog	1759	10	0	0.921
TRINITY_DN19859_c0_g1_i3	tetratricopeptide repeat 4 homolog	1399	10	0	0.851
TRINITY_DN19859_c0_g1_i4	tetratricopeptide repeat 4 homolog	1838	10	0	0.921
TRINITY_DN19860_c0_g2_i1	deSI At4g17486 isoform X1	1278	10	1.74e-152	0.959
TRINITY_DN19861_c0_g1_i1	CLIP-associated -like	1521	10	1.02e-25	0.577
TRINITY_DN19862_c0_g1_i1	cytochrome P450 CYP72A219-like	429	10	1.78e-49	0.952
TRINITY_DN19874_c0_g1_i1	rhodanese-like domain-containing 7	1026	10	3.5e-128	0.937
TRINITY_DN19874_c0_g2_i1	rhodanese-like domain-containing 7	1558	10	0	0.887
TRINITY_DN19874_c0_g2_i2	rhodanese-like domain-containing 7	1692	10	0	0.933
TRINITY_DN19875_c0_g1_i2	probable serine threonine- kinase WNK3	1550	10	0	0.957
TRINITY_DN19875_c0_g1_i3	probable serine threonine- kinase WNK3	1304	10	0	0.96
TRINITY_DN19876_c0_g1_i1	ubiquitin thioesterase otubain-like	1605	10	0	0.943
TRINITY_DN19876_c0_g3_i1	uncharacterized mitochondrial g01250-like	426	10	3.58e-12	0.71
TRINITY_DN19877_c0_g1_i1	cathepsin B-like	417	10	1.85e-78	0.914
TRINITY_DN19877_c0_g2_i1	cathepsin B-like	299	10	2.29e-25	0.894
TRINITY_DN19887_c0_g1_i1	probable UDP-N-acetylglucosamine--peptide N-acetylglucosaminyltransferase SEC	987	10	0	0.972
TRINITY_DN19887_c0_g1_i2	probable UDP-N-acetylglucosamine--peptide N-acetylglucosaminyltransferase SEC	753	10	1.38e-143	0.951
TRINITY_DN19888_c0_g1_i1	LRR receptor-like serine threonine- kinase EFR	210	10	5.84e-20	0.857
TRINITY_DN19888_c0_g2_i1	LRR receptor-like serine threonine- kinase FLS2	245	10	8.77e-25	0.834
TRINITY_DN19888_c0_g3_i1	LRR receptor-like serine threonine- kinase EFR	212	10	1.31e-27	0.837
TRINITY_DN19889_c0_g1_i2	pentatricopeptide repeat-containing At4g13650 isoform X2	690	10	1.49e-79	0.908
TRINITY_DN19889_c0_g1_i3	pentatricopeptide repeat-containing At4g13650 isoform X2	763	10	2.75e-78	0.908
TRINITY_DN19890_c0_g1_i1	peroxidase 42	1418	10	0	0.979
TRINITY_DN19890_c0_g1_i2	peroxidase 42	1492	10	0	0.985
TRINITY_DN19890_c0_g2_i1	peroxidase 42	1306	10	1.58e-132	0.98
TRINITY_DN19892_c0_g1_i2	S-acyltransferase 21 isoform X1	395	10	1.76e-70	0.948
TRINITY_DN19895_c0_g1_i1	RRP12	247	10	6.22e-44	0.945
TRINITY_DN19898_c0_g1_i1	PREDICTED: uncharacterized protein LOC107062326	2079	10	1.99e-105	0.601
TRINITY_DN19898_c0_g2_i1	PREDICTED: uncharacterized protein LOC109226094	466	10	1.27e-33	0.699
TRINITY_DN19899_c0_g1_i1	vacuolar sorting-associated 35B-like	755	10	5.13e-148	0.978
TRINITY_DN19899_c0_g1_i2	vacuolar sorting-associated 35B-like	437	10	6.9e-34	0.993
TRINITY_DN19899_c0_g2_i1	vacuolar sorting-associated 35B-like	655	10	1.52e-97	0.977
TRINITY_DN19900_c0_g1_i1	extradiol ring-cleavage dioxygenase-like	969	10	0	0.944
TRINITY_DN19901_c0_g1_i1	cation calcium exchanger 1-like	1810	10	0	0.876
TRINITY_DN19902_c0_g1_i1	PREDICTED: uncharacterized protein LOC101258553	798	10	3.78e-102	0.928
TRINITY_DN19903_c1_g1_i1	PREDICTED: uncharacterized protein LOC104232135	354	10	1.01e-25	0.765
TRINITY_DN19904_c0_g1_i1	EARLY FLOWERING 3-like	349	10	3.46e-42	0.901
TRINITY_DN19904_c0_g2_i1	EARLY FLOWERING 3-like	482	10	2.83e-74	0.644
TRINITY_DN19904_c0_g3_i1	EARLY FLOWERING 3-like	833	10	2.78e-168	0.79
TRINITY_DN19905_c0_g3_i1	potassium transporter 4-like isoform X1	2079	10	0	0.961
TRINITY_DN19915_c0_g1_i1	PREDICTED: uncharacterized protein LOC107879515	740	10	1.24e-68	0.653
TRINITY_DN19917_c0_g1_i2	PREDICTED: uncharacterized protein LOC102605099 isoform X1	2188	10	0	0.959
TRINITY_DN19917_c0_g1_i4	PREDICTED: uncharacterized protein LOC102605099 isoform X1	2286	10	0	0.954
TRINITY_DN19921_c0_g1_i1	histone-lysine N-methyltransferase 2C isoform X3	2120	10	0	0.838
TRINITY_DN19931_c0_g1_i1	uncharacterized N-acetyltransferase p20-like	873	10	5.61e-111	0.925
TRINITY_DN19931_c0_g3_i1	uncharacterized N-acetyltransferase p20-like	944	10	5.84e-82	0.901
TRINITY_DN19932_c0_g1_i1	DEFECTIVE IN MERISTEM SILENCING 3-like isoform X1	704	10	3.1e-13	0.709
TRINITY_DN19933_c1_g1_i1	CLIP-associated -like	448	10	6.83e-14	0.63
TRINITY_DN19933_c1_g2_i1	CLIP-associated -like	446	10	1.61e-23	0.614
TRINITY_DN19934_c1_g1_i1	mitochondrial uncoupling 3	485	10	2.25e-59	0.921
TRINITY_DN19934_c1_g2_i1	mitochondrial uncoupling 3	1676	10	0	0.945
TRINITY_DN19934_c1_g2_i2	mitochondrial uncoupling 3	1358	10	0	0.945
TRINITY_DN19934_c1_g3_i1	zinc finger BED domain-containing RICESLEEPER 2-like	480	10	6.16e-18	0.646
TRINITY_DN19948_c0_g1_i1	lactoylglutathione lyase	336	10	1.27e-18	0.918
TRINITY_DN19948_c0_g2_i1	lactoylglutathione lyase	350	10	3.63e-18	0.918
TRINITY_DN19949_c1_g1_i1	aquaporin PIP2-4-like	1275	10	0	0.96
TRINITY_DN19949_c1_g1_i2	probable aquaporin PIP2-1	1153	10	4.86e-125	0.97
TRINITY_DN19950_c0_g1_i1	disease resistance RPP13 1	264	10	2.7e-21	0.797
TRINITY_DN19951_c0_g3_i1	ras-related RABE1c-like	511	10	6.18e-36	0.996
TRINITY_DN19951_c0_g3_i2	ras-related RABE1c-like	487	10	2.58e-29	0.992
TRINITY_DN19952_c0_g1_i1	PREDICTED: uncharacterized protein LOC107059761	371	10	4.33e-30	0.693
TRINITY_DN19952_c0_g2_i1	PREDICTED: uncharacterized protein LOC107775761, partial	318	10	5.17e-27	0.748
TRINITY_DN19952_c0_g3_i1	RNA-directed DNA polymerase from mobile element jockey- partial	227	10	8.34e-14	0.748
TRINITY_DN19952_c1_g1_i1	PREDICTED: uncharacterized protein LOC108949236	891	10	4.14e-24	0.732
TRINITY_DN19953_c0_g1_i1	PREDICTED: uncharacterized protein LOC107060035	382	10	1.05e-38	0.77
TRINITY_DN19953_c0_g2_i1	PREDICTED: uncharacterized protein LOC107870361	356	10	5.01e-25	0.627
TRINITY_DN19953_c1_g1_i1	PREDICTED: uncharacterized protein LOC107063391	239	10	9.23e-21	0.722
TRINITY_DN19906_c0_g1_i1	CLIP-associated -like	590	10	2.13e-63	0.643
TRINITY_DN19906_c0_g1_i2	CLIP-associated -like	353	10	3.19e-41	0.719
TRINITY_DN19906_c1_g1_i1	CLIP-associated -like	280	10	2.87e-23	0.88
TRINITY_DN19954_c0_g1_i1	probable phosphatase 2C 60 isoform X1	1435	10	0	0.972
TRINITY_DN19954_c0_g1_i2	probable phosphatase 2C 60 isoform X1	1653	10	0	0.972
TRINITY_DN19954_c0_g1_i3	probable phosphatase 2C 46	1271	10	0	0.963
TRINITY_DN19963_c0_g1_i1	PREDICTED: uncharacterized protein LOC101262676 isoform X2	945	10	5.39e-171	0.857
TRINITY_DN19963_c0_g2_i1	PREDICTED: uncharacterized protein LOC102581000 isoform X2	290	10	1.31e-56	0.948
TRINITY_DN19963_c0_g3_i1	PREDICTED: uncharacterized protein LOC107843745 isoform X2	257	10	3.44e-47	0.924
TRINITY_DN19964_c0_g1_i1	PREDICTED: uncharacterized protein LOC107019601	404	10	3.02e-69	0.832
TRINITY_DN19965_c0_g1_i1	tubby-like F-box 8	2009	10	0	0.969
TRINITY_DN19967_c0_g1_i1	formin 6	337	10	7.3e-29	0.881
TRINITY_DN19967_c0_g2_i1	formin 6	826	10	4.36e-74	0.872
TRINITY_DN19969_c0_g1_i1	TONNEAU 1a-like	855	10	2.03e-173	0.929
TRINITY_DN19979_c0_g1_i1	prostaglandin E synthase 2	1386	10	0	0.921
TRINITY_DN19979_c0_g2_i1	prostaglandin E synthase 2	457	10	5.79e-61	0.833
TRINITY_DN19980_c0_g1_i1	kDa proline-rich -like	585	10	2.85e-45	0.9
TRINITY_DN19981_c0_g1_i1	GATA transcription factor 1-like	1607	10	1.25e-130	0.903
TRINITY_DN19983_c0_g1_i1	PREDICTED: uncharacterized protein LOC104114316	627	10	5.16e-49	0.8
TRINITY_DN19984_c0_g1_i1	molybdenum cofactor sulfurase isoform X1	363	10	2.46e-61	0.973
TRINITY_DN19984_c1_g1_i1	molybdenum cofactor sulfurase isoform X1	628	10	4.41e-16	0.941
TRINITY_DN19985_c0_g1_i1	cell division cycle 48 homolog	468	10	4.31e-105	0.993
TRINITY_DN19907_c1_g1_i1	RNA-directed DNA polymerase from mobile element jockey- partial	289	10	4.03e-27	0.785
TRINITY_DN19907_c2_g1_i1	PREDICTED: uncharacterized protein LOC109236123	210	10	8.98e-17	0.697
TRINITY_DN19909_c0_g1_i1	PREDICTED: uncharacterized protein LOC102599622 isoform X1	1777	10	0	0.924
TRINITY_DN19910_c0_g1_i1	probable WRKY transcription factor 40	693	10	4.97e-126	0.854
TRINITY_DN19910_c0_g2_i1	probable WRKY transcription factor 40	302	10	1.42e-42	0.836
TRINITY_DN19912_c0_g1_i1	PREDICTED: uncharacterized protein At2g23090	607	10	4.8e-48	0.966
TRINITY_DN19912_c0_g2_i1	PREDICTED: uncharacterized protein At2g23090	335	10	1.08e-18	0.835
TRINITY_DN19913_c0_g1_i1	pentatricopeptide repeat-containing chloroplastic	523	10	7.5e-35	0.68
TRINITY_DN19925_c0_g1_i1	SPA1-RELATED 4-like isoform X1	1800	10	0	0.902
TRINITY_DN19926_c0_g1_i1	S-acyltransferase 8-like	545	10	2.02e-83	0.908
TRINITY_DN19927_c0_g3_i1	SSUH2 homolog	1065	10	1.35e-45	0.578
TRINITY_DN19928_c0_g1_i1	rhamnogalacturonate lyase-like isoform X1	2385	10	0	0.962
TRINITY_DN19928_c0_g1_i3	rhamnogalacturonate lyase-like isoform X1	2578	10	0	0.956
TRINITY_DN19938_c0_g1_i1	non-specific lipid-transfer 2-like	609	10	2.1e-40	0.931
TRINITY_DN19938_c1_g2_i1	non-specific lipid-transfer 2-like	650	10	1.28e-63	0.919
TRINITY_DN19939_c0_g1_i1	PREDICTED: uncharacterized protein LOC104239484	388	10	5.43e-51	0.803
TRINITY_DN19939_c0_g1_i2	PREDICTED: uncharacterized protein LOC104230515, partial	466	10	1.5e-64	0.753
TRINITY_DN19940_c0_g1_i1	PREDICTED: uncharacterized protein LOC107005567 isoform X3	673	10	2.31e-33	0.972
TRINITY_DN19940_c0_g1_i2	PREDICTED: uncharacterized protein LOC107005567 isoform X3	695	10	1.96e-66	0.831
TRINITY_DN19940_c0_g1_i3	PREDICTED: uncharacterized protein LOC107005567 isoform X1	824	10	7.74e-58	0.613
TRINITY_DN19941_c0_g1_i1	PREDICTED: uncharacterized protein LOC109230014	678	10	3.85e-13	0.617
TRINITY_DN19943_c0_g1_i2	tobamovirus multiplication 3-like isoform X1	1542	10	1.17e-171	0.931
TRINITY_DN19943_c0_g2_i1	tobamovirus multiplication 3	1453	10	1.37e-169	0.947
TRINITY_DN19944_c0_g1_i1	MLP 43	565	10	2.27e-93	0.882
TRINITY_DN19944_c0_g1_i2	MLP 43	391	10	4.65e-48	0.905
TRINITY_DN19945_c0_g1_i2	PREDICTED: uncharacterized protein LOC107852687 isoform X2	516	10	2.83e-19	0.833
TRINITY_DN19945_c0_g1_i4	PREDICTED: uncharacterized protein LOC107852687 isoform X1	1315	10	4.02e-134	0.843
TRINITY_DN19945_c0_g1_i5	PREDICTED: uncharacterized protein LOC107022438	1161	10	5.63e-53	0.836
TRINITY_DN19945_c0_g1_i6	PREDICTED: uncharacterized protein LOC107852687 isoform X2	482	10	2.03e-19	0.833
TRINITY_DN19957_c1_g1_i1	PREDICTED: uncharacterized protein LOC104249929	279	10	8.74e-16	0.713
TRINITY_DN19958_c0_g1_i1	probable carboxylesterase 12	1851	10	1.43e-89	0.89
TRINITY_DN19959_c0_g1_i1	pyruvate kinase isozyme chloroplastic	2215	10	0	0.93
TRINITY_DN19959_c0_g1_i2	pyruvate kinase isozyme chloroplastic	1329	10	0	0.909
TRINITY_DN19961_c0_g1_i1	3-oxoacyl-[acyl-carrier- ] synthase chloroplastic-like	1858	10	0	0.962
TRINITY_DN19970_c0_g2_i1	actin-depolymerizing factor 2-like	1074	10	6.88e-92	0.979
TRINITY_DN19971_c0_g1_i1	probable LRR receptor-like serine threonine- kinase At3g47570	242	10	1.62e-30	0.867
TRINITY_DN19973_c0_g1_i1	aquaporin SIP1-2-like	1192	10	4.04e-127	0.96
TRINITY_DN19974_c0_g1_i1	DAG chloroplastic	1590	10	7.07e-155	0.942
TRINITY_DN19974_c0_g2_i1	multiple organellar RNA editing factor chloroplastic-like	1327	10	8.19e-13	0.78
TRINITY_DN19975_c0_g1_i1	ribosomal RNA small subunit methyltransferase I	386	10	8.55e-35	0.951
TRINITY_DN19976_c0_g1_i1	PREDICTED: uncharacterized protein LOC107004082	734	10	2.18e-63	0.749
TRINITY_DN19976_c0_g2_i1	PREDICTED: uncharacterized protein LOC107004082	706	10	1.05e-67	0.73
TRINITY_DN19977_c0_g1_i1	late blight resistance homolog R1A-4	247	10	3.57e-24	0.657
TRINITY_DN19978_c0_g1_i1	uncharacterized mitochondrial g00810-like	355	10	1.56e-22	0.647
TRINITY_DN19987_c0_g1_i2	peptidyl-tRNA hydrolase mitochondrial	1369	10	1.19e-145	0.894
TRINITY_DN19990_c0_g1_i1	CLIP-associated -like	242	10	2.45e-21	0.661
TRINITY_DN19990_c0_g2_i1	ion channel CASTOR-like	1219	10	1.14e-82	0.664
TRINITY_DN19992_c0_g1_i1	auxin-responsive SAUR71-like	554	10	1.87e-90	0.878
TRINITY_DN19992_c0_g2_i1	auxin-responsive SAUR71-like	641	10	4.02e-87	0.854
TRINITY_DN19994_c0_g1_i1	probable serine threonine- kinase DDB_G0291350	618	10	3.02e-75	0.95
TRINITY_DN19995_c0_g1_i1	CRIB domain-containing RIC10-like	750	10	3.36e-68	0.89
TRINITY_DN19996_c0_g1_i1	cytochrome c oxidase subunit mitochondrial-like	594	10	2.69e-42	0.839
TRINITY_DN19997_c0_g1_i1	PREDICTED: uncharacterized protein LOC102597502	982	10	9.5e-115	0.934
TRINITY_DN204_c0_g1_i1	30S ribosomal S5-like	349	10	1.13e-16	0.729
TRINITY_DN206_c0_g1_i1	B3 domain-containing REM16-like	312	10	1.22e-06	0.621
TRINITY_DN207_c0_g1_i1	retrovirus-related Pol poly from transposon TNT 1-94	322	10	1.16e-20	0.669
TRINITY_DN217_c0_g1_i1	nucleolin 2-like isoform X1	583	10	2.35e-16	0.598
TRINITY_DN218_c0_g1_i1	pistil-specific extensin	927	10	1.46e-73	0.86
TRINITY_DN219_c0_g1_i1	tubulin beta chain-like	288	10	6.54e-21	0.997
TRINITY_DN221_c0_g1_i1	probable inactive leucine-rich repeat receptor kinase At3g03770	413	10	7.71e-45	0.877
TRINITY_DN221_c0_g2_i1	probable inactive leucine-rich repeat receptor kinase At3g03770	635	10	8.52e-103	0.886
TRINITY_DN232_c0_g1_i1	PREDICTED: uncharacterized protein LOC107021059	677	10	8e-76	0.948
TRINITY_DN233_c0_g1_i1	probable leucine-rich repeat receptor kinase At1g35710	232	10	4.92e-16	0.711
TRINITY_DN235_c0_g1_i1	PREDICTED: uncharacterized protein LOC109235819	249	10	3.78e-08	0.734
TRINITY_DN237_c0_g1_i1	B3 domain-containing At2g36080-like	601	10	3.92e-81	0.768
TRINITY_DN249_c0_g1_i1	short-chain dehydrogenase TIC chloroplastic-like isoform X2	245	10	2.29e-36	0.96
TRINITY_DN249_c0_g2_i1	short-chain dehydrogenase TIC chloroplastic-like isoform X2	612	10	6.77e-35	0.947
TRINITY_DN250_c0_g1_i1	alcohol dehydrogenase class-3 isoform X1	380	10	1.59e-17	0.865
TRINITY_DN286_c0_g1_i1	PREDICTED: uncharacterized protein LOC102597310	663	10	3.23e-20	0.932
TRINITY_DN279_c0_g1_i1	PREDICTED: uncharacterized protein LOC102586844	422	10	3.7e-45	0.899
TRINITY_DN279_c0_g2_i1	PREDICTED: uncharacterized protein LOC107857192	311	10	7.71e-71	0.961
TRINITY_DN281_c0_g1_i1	aldehyde dehydrogenase family 3 member F1	340	10	2.56e-24	0.985
TRINITY_DN282_c0_g1_i1	thioredoxin H-type 2	781	10	9.12e-72	0.966
TRINITY_DN282_c0_g2_i1	thioredoxin H-type 2	596	10	6.29e-20	0.994
TRINITY_DN242_c0_g1_i1	cytochrome P450 CYP72A219-like	285	10	3.1e-50	0.914
TRINITY_DN244_c0_g1_i1	probable phosphatase 2C 14	369	10	2.37e-27	0.662
TRINITY_DN246_c0_g2_i1	PREDICTED: uncharacterized protein LOC107782955	358	10	3.73e-07	0.648
TRINITY_DN256_c0_g2_i1	craniofacial development 2-like	248	10	1.53e-34	0.809
TRINITY_DN275_c0_g1_i1	CLIP-associated -like	546	10	9.15e-39	0.673
TRINITY_DN277_c0_g1_i1	PREDICTED: uncharacterized protein LOC102587807	479	10	7.19e-26	0.922
TRINITY_DN288_c0_g1_i1	basic leucine zipper and W2 domain-containing 2-like	399	10	9.37e-06	0.522
TRINITY_DN290_c0_g1_i1	probable indole-3-pyruvate monooxygenase YUCCA8	265	10	9.15e-51	0.965
TRINITY_DN295_c0_g1_i1	NSP-INTERACTING KINASE 3-like	845	10	6.24e-135	0.961
TRINITY_DN2000_c0_g1_i1	AT-rich interactive domain-containing 5-like isoform X1	2342	10	0	0.794
TRINITY_DN2001_c0_g1_i1	PREDICTED: uncharacterized protein LOC102596942	565	10	1.17e-46	0.852
TRINITY_DN2017_c0_g1_i1	PREDICTED: uncharacterized protein LOC107787931	303	10	2.32e-31	0.746
TRINITY_DN2019_c0_g2_i1	PREDICTED: uncharacterized protein LOC105972661	7537	10	0	0.682
TRINITY_DN2031_c0_g1_i1	NAC domain-containing 2-like	384	10	7.93e-59	0.942
TRINITY_DN2032_c0_g1_i1	PREDICTED: uncharacterized protein LOC101250144	1344	10	0	0.881
TRINITY_DN2033_c0_g1_i1	pentatricopeptide repeat-containing At2g32630	1389	10	0	0.928
TRINITY_DN2034_c0_g2_i1	metal tolerance 9-like	1617	10	0	0.943
TRINITY_DN2035_c0_g1_i1	chaperone mitochondrial-like	3367	10	0	0.953
TRINITY_DN2048_c0_g2_i1	PREDICTED: uncharacterized protein LOC109205296	1060	10	8.1e-111	0.849
TRINITY_DN2050_c0_g1_i1	replication A 70 kDa DNA-binding subunit B-like isoform X1	542	10	2.77e-21	0.69
TRINITY_DN2086_c0_g1_i1	dual specificity phosphatase PHS1 isoform X1	938	10	4.48e-172	0.856
TRINITY_DN2086_c0_g2_i1	dual specificity phosphatase PHS1 isoform X1	842	10	7.68e-178	0.956
TRINITY_DN2063_c0_g1_i1	PREDICTED: uncharacterized protein LOC104220982	1089	10	6.64e-63	0.649
TRINITY_DN2065_c0_g1_i1	PREDICTED: uncharacterized protein LOC102584962	814	10	9.38e-168	0.966
TRINITY_DN2069_c0_g1_i1	dihydrolipoyllysine-residue acetyltransferase component 5 of pyruvate dehydrogenase chloroplastic	1912	10	0	0.894
TRINITY_DN2079_c0_g1_i1	PREDICTED: uncharacterized protein LOC107821758, partial	349	10	5.19e-37	0.757
TRINITY_DN2081_c0_g1_i1	cold shock domain-containing 3-like	1119	10	4.89e-72	0.702
TRINITY_DN2082_c0_g1_i1	pentatricopeptide repeat-containing At2g41080	2448	10	0	0.924
TRINITY_DN2083_c0_g1_i1	PREDICTED: uncharacterized protein LOC102584127	961	10	3.91e-177	0.912
TRINITY_DN2007_c0_g1_i1	phosphatidyl-N-methylethanolamine N-methyltransferase	813	10	3.08e-108	0.955
TRINITY_DN2008_c0_g1_i1	conserved oligomeric Golgi complex subunit 7	2833	10	0	0.941
TRINITY_DN2013_c0_g1_i1	F-box At1g70590-like	908	10	2.44e-151	0.851
TRINITY_DN2023_c0_g1_i1	indole-3-acetic acid-induced ARG7-like	803	10	4.52e-97	0.927
TRINITY_DN2025_c0_g1_i1	DNA ligase 4 isoform X6	1097	10	2.37e-108	0.744
TRINITY_DN2026_c0_g1_i1	PREDICTED: uncharacterized protein LOC101265576	505	10	3.3e-21	0.709
TRINITY_DN2028_c0_g1_i1	ion channel CASTOR-like	241	10	1.23e-23	0.651
TRINITY_DN2039_c0_g1_i1	double-stranded RNA-binding 1-like	405	10	2.49e-49	0.767
TRINITY_DN2041_c0_g1_i1	rab s geranylgeranyltransferase component A 2-like	625	10	2.43e-44	0.911
TRINITY_DN2043_c0_g1_i1	PREDICTED: uncharacterized protein LOC104212508	878	10	1.25e-59	0.521
TRINITY_DN2044_c0_g2_i1	B3 domain-containing transcription repressor VAL1-like isoform X4	623	10	2.56e-73	0.9
TRINITY_DN2057_c0_g1_i1	PREDICTED: uncharacterized protein LOC107868168	862	10	1.56e-44	0.661
TRINITY_DN2059_c0_g1_i1	receptor kinase 2	3502	10	0	0.918
TRINITY_DN2062_c0_g1_i1	PREDICTED: uncharacterized protein LOC102596128	2794	10	0	0.907
TRINITY_DN2071_c0_g1_i1	PREDICTED: uncharacterized protein LOC107030215	241	10	4.17e-29	0.728
TRINITY_DN2074_c0_g1_i1	CLIP-associated -like	575	10	1.54e-28	0.507
TRINITY_DN2076_c0_g1_i1	plant cell wall 88	835	10	2.22e-119	0.894
TRINITY_DN2078_c0_g1_i1	PLATZ transcription factor family	625	10	1.64e-107	0.894
TRINITY_DN2078_c0_g2_i1	PREDICTED: uncharacterized protein LOC102590765	280	10	1.38e-52	0.988
TRINITY_DN2088_c0_g1_i1	U-box domain-containing 28-like	1635	10	0	0.9
TRINITY_DN2089_c0_g1_i1	PREDICTED: uncharacterized protein LOC109217814	505	10	7.72e-19	0.476
TRINITY_DN2095_c0_g1_i1	DEAD-box ATP-dependent RNA helicase 10	1574	10	0	0.973
TRINITY_DN2098_c0_g1_i1	PREDICTED: uncharacterized protein LOC102599099	506	10	2.69e-46	0.939
TRINITY_DN2099_c0_g1_i1	PREDICTED: uncharacterized protein LOC109207439	228	10	9.8e-23	0.743
TRINITY_DN20001_c0_g2_i1	PREDICTED: uncharacterized protein LOC104647914	718	10	1.36e-128	0.697
TRINITY_DN20004_c0_g1_i3	PREDICTED: uncharacterized protein LOC107061182 isoform X1	1301	10	3.92e-127	0.873
TRINITY_DN20004_c0_g1_i4	PREDICTED: uncharacterized protein LOC107061182 isoform X1	1266	10	6.84e-102	0.667
TRINITY_DN20004_c1_g1_i1	PREDICTED: uncharacterized protein LOC104227112 isoform X1	1896	10	3.38e-52	0.75
TRINITY_DN20004_c1_g1_i3	PREDICTED: uncharacterized protein LOC104227112 isoform X7	1522	10	2.03e-53	0.75
TRINITY_DN20017_c0_g1_i1	PREDICTED: LOW QUALITY PROTEIN: uncharacterized protein LOC107027646	205	10	2.18e-34	0.902
TRINITY_DN20017_c1_g1_i1	PREDICTED: LOW QUALITY PROTEIN: uncharacterized protein LOC107027646	204	10	8.47e-21	0.826
TRINITY_DN20018_c0_g1_i1	very-long-chain enoyl- reductase-like	1058	10	2.92e-154	0.875
TRINITY_DN20019_c0_g2_i1	translocon-associated subunit beta-like	927	10	1.55e-76	0.875
TRINITY_DN20019_c0_g3_i1	translocon-associated subunit beta-like	291	10	9.25e-20	0.876
TRINITY_DN20020_c0_g1_i1	PREDICTED: uncharacterized protein LOC107764637	239	10	3.3e-38	0.881
TRINITY_DN20031_c0_g1_i2	ubiquitin-fold modifier 1	1361	10	2.66e-51	0.979
TRINITY_DN20032_c0_g1_i1	V-type proton ATPase subunit c2	818	10	2.82e-72	0.99
TRINITY_DN20033_c0_g1_i1	auxin-binding T85	834	10	3.86e-110	0.769
TRINITY_DN20033_c0_g1_i2	auxin-binding T85	921	10	6.56e-138	0.914
TRINITY_DN20035_c0_g1_i1	60S ribosomal L37a	556	10	1.4e-61	0.984
TRINITY_DN20035_c0_g4_i1	60S ribosomal L37a	691	10	1.69e-58	1
TRINITY_DN20050_c0_g1_i1	acyl carrier mitochondrial-like	879	10	3.09e-82	0.913
TRINITY_DN20052_c0_g1_i1	NADP-dependent malic enzyme-like isoform X2	1593	10	5.77e-166	0.98
TRINITY_DN20052_c0_g2_i1	NADP-dependent malic enzyme-like isoform X2	564	10	5.9e-40	1
TRINITY_DN20052_c0_g3_i1	NADP-dependent malic enzyme-like isoform X2	1267	10	3.32e-173	0.98
TRINITY_DN20052_c0_g4_i1	NADP-dependent malic enzyme-like isoform X2	1227	10	0	0.99
TRINITY_DN20006_c0_g1_i1	ubiquinol-cytochrome-c reductase complex assembly factor 1 isoform X1	1546	10	1.45e-156	0.942
TRINITY_DN20006_c0_g2_i1	ubiquinol-cytochrome-c reductase complex assembly factor 1 isoform X1	1607	10	0	0.951
TRINITY_DN20038_c0_g1_i1	uncharacterized mitochondrial g00820-like	240	10	1.5e-21	0.799
TRINITY_DN20070_c0_g1_i1	late blight resistance homolog R1A-3	204	10	5.52e-39	0.927
TRINITY_DN20063_c0_g2_i1	probable pre-mRNA-splicing factor ATP-dependent RNA helicase DEAH9	509	10	6.74e-40	0.587
TRINITY_DN20064_c0_g1_i1	succinyl- ligase [ADP-forming] subunit alpha- mitochondrial	1372	10	0	0.956
TRINITY_DN20065_c0_g1_i1	tRNA (cytidine(34)-2 -O)-methyltransferase	1247	10	3.24e-56	0.966
TRINITY_DN20065_c0_g2_i1	tRNA (cytidine(34)-2 -O)-methyltransferase	860	10	2.25e-158	0.867
TRINITY_DN20065_c0_g2_i3	tRNA (cytidine(34)-2 -O)-methyltransferase	522	10	1.22e-90	0.957
TRINITY_DN20065_c0_g3_i1	tRNA (cytidine(34)-2 -O)-methyltransferase	304	10	1.02e-18	0.602
TRINITY_DN20066_c0_g1_i1	auxin response factor 8-like isoform X2	663	10	1.46e-43	0.966
TRINITY_DN20066_c0_g1_i2	auxin response factor 8-like isoform X2	656	10	5.83e-43	0.973
TRINITY_DN20069_c0_g1_i1	NHP2 1	825	10	1.99e-75	0.991
TRINITY_DN20069_c0_g2_i1	NHP2 1	993	10	1.55e-73	1
TRINITY_DN20079_c0_g1_i1	casein kinase 1 3	757	10	8.44e-152	0.945
TRINITY_DN20079_c0_g1_i2	casein kinase I-like	1757	10	7.13e-176	0.935
TRINITY_DN20079_c0_g2_i1	CASEIN KINASE I-LIKE 3	212	10	4.65e-39	0.992
TRINITY_DN20082_c0_g4_i1	PREDICTED: uncharacterized protein LOC102595516	768	10	2.04e-49	0.817
TRINITY_DN20082_c0_g4_i2	PREDICTED: uncharacterized protein LOC102595516	750	10	1.4e-61	0.84
TRINITY_DN20082_c0_g4_i3	PREDICTED: uncharacterized protein LOC102595516	625	10	1.79e-50	0.931
TRINITY_DN20083_c0_g1_i1	phosphoglycerate cytosolic	1342	10	0	0.984
TRINITY_DN20083_c0_g3_i1	phosphoglycerate cytosolic	1992	10	0	0.984
TRINITY_DN20084_c0_g1_i1	PREDICTED: uncharacterized protein LOC107877467	1474	10	6.24e-179	0.901
TRINITY_DN20084_c0_g1_i2	N utilization substance B homolog	952	10	1.82e-11	0.959
TRINITY_DN20084_c0_g2_i1	PREDICTED: uncharacterized protein LOC107877467	691	10	9.93e-55	0.801
TRINITY_DN20085_c0_g1_i1	UBP1-associated 2C-like	4105	10	0	0.861
TRINITY_DN20085_c0_g1_i2	UBP1-associated 2C-like	5049	10	0	0.861
TRINITY_DN20085_c0_g1_i3	UBP1-associated 2C-like	3978	10	0	0.861
TRINITY_DN20085_c0_g1_i4	UBP1-associated 2C-like	5176	10	0	0.861
TRINITY_DN20086_c0_g1_i1	tubby-like F-box 6 isoform X2	2017	10	0	0.952
TRINITY_DN20086_c0_g1_i2	tubby-like F-box 6 isoform X2	2270	10	0	0.952
TRINITY_DN20086_c0_g1_i3	tubby-like F-box 3 isoform X2	1318	10	1.59e-111	0.922
TRINITY_DN20086_c0_g2_i1	tubby-like F-box 6 isoform X1	1044	10	5.08e-69	0.948
TRINITY_DN20007_c0_g1_i2	PREDICTED: uncharacterized protein At3g49140-like	1711	10	0	0.938
TRINITY_DN20007_c0_g1_i3	PREDICTED: uncharacterized protein At3g49140-like	1413	10	0	0.938
TRINITY_DN20009_c0_g3_i1	metal-independent phosphoserine phosphatase isoform X2	989	10	6.81e-149	0.934
TRINITY_DN20009_c0_g4_i1	metal-independent phosphoserine phosphatase isoform X2	316	10	4.13e-26	0.9
TRINITY_DN20010_c0_g1_i1	zinc finger CONSTANS-LIKE 14-like	553	10	1.12e-12	1
TRINITY_DN20010_c0_g2_i1	zinc finger CONSTANS-LIKE 14-like	1583	10	0	0.84
TRINITY_DN20010_c0_g2_i3	zinc finger CONSTANS-LIKE 14-like	868	10	4.83e-68	0.902
TRINITY_DN20010_c0_g2_i4	zinc finger CONSTANS-LIKE 14-like	1914	10	0	0.857
TRINITY_DN20010_c0_g2_i5	zinc finger CONSTANS-LIKE 14-like	1489	10	0	0.844
TRINITY_DN20011_c0_g1_i1	PREDICTED: uncharacterized protein LOC107061057	632	10	6.73e-33	0.67
TRINITY_DN20012_c0_g1_i1	PREDICTED: uncharacterized protein LOC107019601	244	10	1.79e-27	0.808
TRINITY_DN20022_c0_g1_i1	trichome birefringence-like	312	10	2.83e-33	0.692
TRINITY_DN20022_c0_g2_i1	trichome birefringence-like	427	10	1.12e-40	0.622
TRINITY_DN20024_c0_g1_i1	methylsterol monooxygenase 2-2	784	10	2.58e-105	0.995
TRINITY_DN20024_c0_g3_i1	methylsterol monooxygenase 2-2	249	10	3.19e-25	0.978
TRINITY_DN20025_c0_g1_i2	PREDICTED: uncharacterized protein LOC107005885	3363	10	0	0.932
TRINITY_DN20025_c0_g1_i4	PREDICTED: uncharacterized protein LOC107005885	3226	10	0	0.932
TRINITY_DN20025_c0_g2_i1	PREDICTED: uncharacterized protein LOC107005885	2539	10	0	0.932
TRINITY_DN20028_c0_g1_i1	PREDICTED: uncharacterized protein LOC107864655	953	10	2.8e-15	0.946
TRINITY_DN20028_c0_g1_i2	PREDICTED: uncharacterized protein LOC102585122	824	10	9.09e-44	0.949
TRINITY_DN20029_c0_g1_i1	PREDICTED: uncharacterized protein LOC107407175	412	10	7.5e-34	0.672
TRINITY_DN20029_c0_g1_i2	9-cis-epoxycarotenoid dioxygenase chloroplastic-like	394	10	2.32e-28	0.671
TRINITY_DN20029_c0_g2_i1	9-cis-epoxycarotenoid dioxygenase chloroplastic-like	516	10	1.01e-24	0.648
TRINITY_DN20040_c0_g1_i1	thioredoxin reductase NTRC	403	10	5.24e-22	1
TRINITY_DN20040_c0_g2_i1	thioredoxin reductase NTRC	1158	10	2.65e-44	0.949
TRINITY_DN20040_c0_g2_i2	thioredoxin reductase NTRC	291	10	2.07e-57	0.926
TRINITY_DN20041_c0_g1_i1	PREDICTED: uncharacterized protein LOC104223289	882	10	2.64e-64	0.691
TRINITY_DN20042_c0_g2_i2	trihelix transcription factor ASIL2	1388	10	6.21e-130	0.806
TRINITY_DN20043_c0_g1_i1	PREDICTED: uncharacterized protein LOC104100193	204	10	3.55e-32	0.885
TRINITY_DN20043_c0_g1_i2	PREDICTED: uncharacterized protein LOC107059761	201	10	1.5e-28	0.838
TRINITY_DN20045_c0_g1_i1	UPF0769 C21orf59 homolog isoform X2	462	10	1.47e-34	0.853
TRINITY_DN20045_c0_g2_i1	UPF0769 C21orf59 homolog isoform X2	954	10	9.02e-103	0.871
TRINITY_DN20054_c0_g1_i1	PREDICTED: uncharacterized protein LOC102603777 isoform X1	316	10	1.4e-22	0.991
TRINITY_DN20054_c0_g2_i1	PREDICTED: uncharacterized protein LOC102603777 isoform X1	529	10	1.47e-21	0.991
TRINITY_DN20055_c0_g1_i1	PREDICTED: uncharacterized protein LOC107059761	349	10	2.09e-34	0.714
TRINITY_DN20055_c0_g2_i1	PREDICTED: uncharacterized protein LOC109234803	230	10	1.05e-18	0.796
TRINITY_DN20056_c0_g1_i1	serine threonine- phosphatase PP1-like isoform X2	716	10	1.19e-43	0.949
TRINITY_DN20057_c0_g3_i1	DNA topoisomerase 3-alpha-like	505	10	9.25e-20	0.599
TRINITY_DN20058_c0_g1_i1	ent-kaurene chloroplastic-like	398	10	4.02e-35	0.658
TRINITY_DN20059_c0_g1_i1	ATP synthase gamma chloroplastic	2113	10	0	0.974
TRINITY_DN20059_c2_g1_i1	ATP synthase gamma chloroplastic-like	1670	10	0	0.886
TRINITY_DN20075_c0_g1_i1	uncharacterized mitochondrial g00810-like	1038	10	1.73e-59	0.556
TRINITY_DN20075_c0_g2_i1	uncharacterized mitochondrial g00810-like	563	10	4.95e-17	0.784
TRINITY_DN20076_c0_g2_i1	filament-like plant 4	4064	10	0	0.935
TRINITY_DN20076_c0_g4_i1	filament-like plant 4	1186	10	4.34e-48	0.912
TRINITY_DN20077_c0_g1_i1	PREDICTED: uncharacterized protein LOC102593451 isoform X1	1019	10	2.17e-161	0.872
TRINITY_DN20077_c0_g1_i2	PREDICTED: uncharacterized protein LOC102593451 isoform X2	1552	10	1.16e-97	0.951
TRINITY_DN20087_c0_g1_i1	6-phosphogluconate decarboxylating chloroplastic	1187	10	0	0.977
TRINITY_DN20087_c1_g1_i1	6-phosphogluconate decarboxylating 3	1865	10	0	0.98
TRINITY_DN20087_c1_g2_i1	6-phosphogluconate decarboxylating 3-like	357	10	8.2e-31	0.972
TRINITY_DN20087_c2_g1_i1	6-phosphogluconate decarboxylating chloroplastic	658	10	1.56e-139	0.972
TRINITY_DN20088_c0_g1_i1	7-dehydrocholesterol reductase-like	1568	10	0	0.96
TRINITY_DN20088_c0_g2_i1	7-dehydrocholesterol reductase-like	1804	10	0	0.956
TRINITY_DN20089_c0_g1_i1	potassium channel AKT2 3-like	1931	10	0	0.913
TRINITY_DN20090_c0_g2_i1	peroxisomal nicotinamide adenine dinucleotide carrier-like	2206	10	0	0.97
TRINITY_DN20090_c0_g2_i2	peroxisomal nicotinamide adenine dinucleotide carrier-like	3089	10	0	0.97
TRINITY_DN20091_c0_g1_i2	beta-glucosidase 42	1792	10	0	0.952
TRINITY_DN20092_c0_g1_i1	homeobox LUMINIDEPENDENS-like isoform X1	2449	10	0	0.908
TRINITY_DN20092_c0_g1_i2	homeobox LUMINIDEPENDENS	2517	10	0	0.912
TRINITY_DN20092_c0_g1_i3	homeobox LUMINIDEPENDENS	3369	10	0	0.861
TRINITY_DN20092_c0_g1_i4	homeobox LUMINIDEPENDENS	2608	10	0	0.847
TRINITY_DN20092_c0_g1_i5	homeobox LUMINIDEPENDENS	3437	10	0	0.836
TRINITY_DN20093_c0_g1_i1	auxin-induced 15A-like	599	10	8.42e-66	0.929
TRINITY_DN20094_c0_g1_i2	SKP1 21 isoform X2	493	10	7.12e-23	0.97
TRINITY_DN20094_c0_g2_i1	SKP1 21	256	10	5.08e-19	1
TRINITY_DN20094_c0_g3_i1	SKP1 21	353	10	1.61e-18	1
TRINITY_DN20095_c0_g1_i1	alcohol dehydrogenase-like 6	1405	10	0	0.954
TRINITY_DN20096_c0_g1_i1	RNA polymerase sigma factor chloroplastic mitochondrial	2049	10	0	0.936
TRINITY_DN20096_c0_g1_i3	RNA polymerase sigma factor chloroplastic mitochondrial	1812	10	0	0.846
TRINITY_DN20098_c0_g1_i1	GDSL esterase lipase At1g29670-like	1339	10	2.5e-137	0.845
TRINITY_DN20098_c0_g1_i2	GDSL esterase lipase At1g29670-like	1434	10	4.68e-167	0.891
TRINITY_DN20098_c0_g1_i3	GDSL esterase lipase At1g29670-like	1461	10	3.37e-111	0.846
TRINITY_DN20098_c0_g1_i5	GDSL esterase lipase At1g29670-like	1621	10	5.67e-128	0.872
TRINITY_DN20098_c0_g1_i6	GDSL esterase lipase At1g29670-like	1556	10	2.03e-166	0.891
TRINITY_DN20099_c0_g1_i1	PREDICTED: uncharacterized protein LOC107058099	301	10	5.6e-26	0.748
TRINITY_DN20099_c1_g1_i1	PREDICTED: uncharacterized protein LOC107058099	244	10	1.5e-29	0.804
TRINITY_DN20100_c0_g1_i1	PREDICTED: LOW QUALITY PROTEIN: uncharacterized protein LOC107022151	560	10	1.98e-14	0.528
TRINITY_DN20101_c0_g1_i1	vesicle transport v-SNARE 13-like	1172	10	7.97e-144	0.975
TRINITY_DN20101_c0_g1_i2	vesicle transport v-SNARE 13-like	1315	10	4.37e-143	0.975
TRINITY_DN20101_c0_g2_i1	vesicle transport v-SNARE 13-like	769	10	5.9e-57	0.987
TRINITY_DN20101_c0_g3_i1	vesicle transport v-SNARE 13-like	855	10	4.17e-57	0.972
TRINITY_DN20102_c0_g1_i2	L-ascorbate oxidase homolog	2352	10	0	0.952
TRINITY_DN20103_c0_g1_i1	Retrovirus-related Pol poly from transposon TNT 1-94	450	10	8.81e-33	0.651
TRINITY_DN20104_c0_g1_i1	50S ribosomal L27-like	584	10	1.85e-103	0.972
TRINITY_DN20104_c0_g2_i2	50S ribosomal L27-like	926	10	1.56e-98	0.959
TRINITY_DN20115_c0_g2_i1	interactor of constitutive active ROPs chloroplastic	1207	10	7.2e-154	0.888
TRINITY_DN20115_c0_g2_i2	interactor of constitutive active ROPs chloroplastic-like	1229	10	1.32e-156	0.833
TRINITY_DN20115_c0_g3_i4	interactor of constitutive active ROPs chloroplastic-like isoform X2	1794	10	0	0.906
TRINITY_DN20116_c0_g1_i1	PREDICTED: uncharacterized protein LOC102587748	813	10	1.97e-15	0.846
TRINITY_DN20116_c0_g2_i2	PREDICTED: uncharacterized protein LOC101265390	905	10	5.67e-68	0.881
TRINITY_DN20117_c0_g1_i2	zinc finger BED domain-containing DAYSLEEPER-like isoform X1	2763	10	0	0.95
TRINITY_DN20118_c0_g1_i3	PREDICTED: uncharacterized protein LOC102597663 isoform X2	573	10	3.44e-85	0.783
TRINITY_DN20118_c0_g1_i4	PREDICTED: uncharacterized protein LOC102597663 isoform X1	1042	10	8.58e-142	0.863
TRINITY_DN20118_c0_g1_i5	PREDICTED: uncharacterized protein LOC102597663 isoform X1	983	10	4.18e-142	0.863
TRINITY_DN20119_c0_g1_i1	pentatricopeptide repeat-containing mitochondrial	2042	10	0	0.894
TRINITY_DN20120_c0_g2_i1	PREDICTED: uncharacterized protein LOC102583294	2440	10	0	0.943
TRINITY_DN20121_c0_g1_i1	PREDICTED: uncharacterized protein LOC102604346	824	10	3.2e-54	0.631
TRINITY_DN20121_c0_g1_i2	PREDICTED: uncharacterized protein LOC102604346	725	10	1.91e-61	0.756
TRINITY_DN20121_c0_g1_i3	PREDICTED: uncharacterized protein LOC102604346	748	10	5.37e-48	0.741
TRINITY_DN20131_c0_g1_i1	tRNA pseudouridine(38 39) synthase isoform X2	565	10	1.87e-97	0.932
TRINITY_DN20131_c0_g1_i2	tRNA pseudouridine(38 39) synthase	1001	10	5.46e-170	0.93
TRINITY_DN20131_c0_g1_i6	tRNA pseudouridine(38 39) synthase	956	10	8.07e-162	0.932
TRINITY_DN20132_c0_g1_i1	ETO1 1	3619	10	0	0.957
TRINITY_DN20132_c0_g1_i2	ETO1 1	3318	10	0	0.95
TRINITY_DN20133_c0_g1_i1	F-box PP2-A15-like	1386	10	0	0.931
TRINITY_DN20133_c1_g1_i1	F-box PP2-A15-like	968	10	0	0.932
TRINITY_DN20133_c2_g1_i1	F-box PP2-A15-like	311	10	1.04e-13	0.895
TRINITY_DN20134_c0_g1_i1	PREDICTED: uncharacterized protein LOC107762232 isoform X1	1694	10	3.62e-55	0.595
TRINITY_DN20134_c0_g1_i3	PREDICTED: uncharacterized protein LOC109240132	590	10	2.02e-39	0.666
TRINITY_DN20134_c0_g1_i4	PREDICTED: uncharacterized protein LOC109205542, partial	1594	10	6.49e-73	0.656
TRINITY_DN20134_c0_g1_i6	PREDICTED: uncharacterized protein LOC109240132	688	10	2.37e-36	0.658
TRINITY_DN20134_c0_g2_i1	PREDICTED: uncharacterized protein LOC104227182	520	10	1.89e-15	0.792
TRINITY_DN20135_c0_g1_i1	F-box At3g07870-like	1372	10	0	0.833
TRINITY_DN20135_c0_g3_i2	F-box At3g07870-like	1699	10	0	0.825
TRINITY_DN20136_c0_g1_i1	serine threonine- kinase HT1-like	1573	10	0	0.95
TRINITY_DN20136_c0_g2_i1	serine threonine- kinase HT1-like	1630	10	0	0.949
TRINITY_DN20137_c0_g1_i2	phosphatidylinositol-glycan biosynthesis class F isoform X1	553	10	9.64e-59	0.896
TRINITY_DN20137_c0_g1_i3	phosphatidylinositol-glycan biosynthesis class F isoform X1	999	10	3e-141	0.918
TRINITY_DN20137_c0_g2_i1	phosphatidylinositol-glycan biosynthesis class F isoform X1	502	10	4.94e-16	0.935
TRINITY_DN20147_c0_g1_i1	SGT1 homolog	435	10	1.86e-14	0.92
TRINITY_DN20147_c0_g2_i1	SGT1 homolog	1408	10	0	0.917
TRINITY_DN20147_c0_g2_i2	SGT1 homolog	1411	10	0	0.925
TRINITY_DN20147_c0_g2_i3	SGT1 homolog	681	10	5.14e-41	0.964
TRINITY_DN20147_c0_g2_i4	SGT1 homolog	461	10	6.17e-12	0.872
TRINITY_DN20148_c0_g1_i1	probable esterase KAI2	939	10	1.8e-97	0.971
TRINITY_DN20148_c0_g1_i2	probable esterase KAI2	1237	10	0	0.963
TRINITY_DN20149_c0_g3_i1	agamous-like MADS-box AGL62	990	10	5.18e-37	0.592
TRINITY_DN20149_c0_g4_i1	agamous-like MADS-box AGL62	1013	10	6.47e-37	0.592
TRINITY_DN20149_c0_g5_i1	agamous-like MADS-box AGL62	1130	10	1.45e-36	0.593
TRINITY_DN20150_c0_g1_i1	PREDICTED: uncharacterized protein LOC107762231	1896	10	5.73e-121	0.949
TRINITY_DN20151_c0_g1_i1	PREDICTED: uncharacterized protein LOC101246986 isoform X1	2371	10	2.73e-75	0.908
TRINITY_DN20151_c0_g1_i2	PREDICTED: uncharacterized protein LOC101246986 isoform X1	1027	10	1.89e-60	0.916
TRINITY_DN20151_c0_g1_i3	PREDICTED: uncharacterized protein LOC107761402 isoform X1	1568	10	1.66e-148	0.831
TRINITY_DN20152_c0_g1_i1	PREDICTED: uncharacterized protein LOC101268528, partial	382	10	5.93e-28	0.943
TRINITY_DN20152_c0_g3_i1	PREDICTED: uncharacterized protein LOC101268528, partial	1311	10	3.15e-81	0.954
TRINITY_DN20153_c0_g1_i1	acetyl-coenzyme A chloroplastic glyoxysomal-like isoform X1	2590	10	0	0.934
TRINITY_DN20106_c0_g1_i1	eukaryotic initiation factor 4A-3	1868	10	0	0.992
TRINITY_DN20163_c0_g1_i2	serine threonine- kinase D6PKL2-like	916	10	9.44e-92	0.888
TRINITY_DN20163_c0_g1_i3	serine threonine- kinase D6PKL2-like	986	10	4.18e-126	0.912
TRINITY_DN20164_c0_g1_i1	PREDICTED: uncharacterized protein LOC107018239	1607	10	0	0.94
TRINITY_DN20164_c0_g1_i2	PREDICTED: uncharacterized protein LOC107018239	1931	10	5.64e-126	0.928
TRINITY_DN20165_c0_g2_i1	uncharacterized mitochondrial g00810-like	2257	10	2.74e-109	0.742
TRINITY_DN20166_c0_g1_i1	ER lumen -retaining receptor	1545	10	0	0.983
TRINITY_DN20166_c0_g1_i2	ER lumen -retaining receptor	1145	10	2.74e-87	0.974
TRINITY_DN20167_c0_g1_i2	actin-related 3	2137	10	0	0.896
TRINITY_DN20167_c0_g1_i3	actin-related 3	274	10	2.06e-24	0.878
TRINITY_DN20167_c0_g1_i4	actin-related 3	2248	10	0	0.982
TRINITY_DN20167_c0_g1_i5	actin-related 3	2329	10	0	0.921
TRINITY_DN20168_c0_g1_i1	BAG family molecular chaperone regulator 4-like	410	10	4.46e-24	0.737
TRINITY_DN20168_c0_g2_i5	BAG family molecular chaperone regulator 4-like	950	10	9.3e-111	0.909
TRINITY_DN20168_c0_g2_i6	BAG family molecular chaperone regulator 4-like	747	10	1e-72	0.787
TRINITY_DN20168_c0_g2_i8	BAG family molecular chaperone regulator 4-like	1545	10	0	0.831
TRINITY_DN20169_c0_g1_i1	PREDICTED: uncharacterized protein LOC107001580	2080	10	1.05e-140	0.739
TRINITY_DN20179_c0_g1_i1	abscisic stress-ripening 2-like	706	10	2.82e-21	0.945
TRINITY_DN20179_c0_g2_i1	abscisic stress-ripening 2-like	302	10	2.14e-15	0.936
TRINITY_DN20180_c0_g1_i2	myb X isoform X2	1819	10	0	0.739
TRINITY_DN20181_c0_g1_i1	PREDICTED: uncharacterized protein LOC102581370 isoform X2	1962	10	0	0.842
TRINITY_DN20182_c0_g1_i1	PREDICTED: uncharacterized protein LOC102600022	2577	10	0	0.897
TRINITY_DN20182_c0_g3_i1	PREDICTED: uncharacterized protein LOC107859499	1962	10	0	0.894
TRINITY_DN20183_c0_g1_i1	BTB POZ domain-containing NPY3-like	1128	10	2.86e-73	0.958
TRINITY_DN20183_c0_g2_i1	BTB POZ domain-containing NPY3-like	890	10	2.07e-74	0.958
TRINITY_DN20183_c0_g3_i1	BTB POZ domain-containing NPY3-like	1295	10	1.6e-72	0.958
TRINITY_DN20184_c0_g1_i1	ABC transporter B family member chloroplastic isoform X1	2134	10	0	0.874
TRINITY_DN20184_c0_g2_i1	ABC transporter B family member chloroplastic isoform X1	734	10	1.18e-95	0.97
TRINITY_DN20185_c0_g1_i1	major pollen allergen Lol p 11-like	475	10	1.06e-90	0.913
TRINITY_DN20108_c0_g1_i1	PREDICTED: uncharacterized protein LOC102592665	1888	10	0	0.902
TRINITY_DN20109_c0_g1_i1	serine threonine- kinase D6PKL1-like	1244	10	1.02e-76	0.963
TRINITY_DN20109_c0_g1_i2	serine threonine- kinase D6PKL1-like	1301	10	1.83e-76	0.963
TRINITY_DN20110_c0_g1_i1	charged multivesicular body 7	1649	10	4.71e-81	0.774
TRINITY_DN20110_c0_g1_i3	charged multivesicular body 7 isoform X1	1932	10	8.27e-177	0.82
TRINITY_DN20110_c0_g1_i4	charged multivesicular body 7 isoform X1	957	10	1.28e-134	0.831
TRINITY_DN20110_c0_g1_i5	charged multivesicular body 7 isoform X1	1645	10	6.25e-129	0.834
TRINITY_DN20110_c0_g2_i1	charged multivesicular body 7 isoform X1	437	10	1.12e-50	0.88
TRINITY_DN20111_c0_g1_i1	lysosomal Pro-X carboxypeptidase-like	869	10	2.17e-169	0.879
TRINITY_DN20112_c0_g1_i1	serine threonine- kinase isoform X1	1953	10	0	0.947
TRINITY_DN20113_c0_g1_i1	PREDICTED: uncharacterized protein LOC107057986	1080	10	7.72e-119	0.669
TRINITY_DN20113_c0_g2_i1	PREDICTED: uncharacterized protein LOC107057986	1676	10	0	0.693
TRINITY_DN20113_c0_g4_i1	PREDICTED: uncharacterized protein LOC109120127	3926	10	2.73e-57	0.688
TRINITY_DN20122_c0_g1_i1	kDa ribonuclease H	584	10	8.16e-10	0.658
TRINITY_DN20122_c0_g2_i1	kDa ribonuclease H	726	10	2.16e-09	0.658
TRINITY_DN20123_c0_g1_i1	probable dual-specificity RNA methyltransferase	1721	10	0	0.94
TRINITY_DN20123_c0_g1_i4	probable dual-specificity RNA methyltransferase	1572	10	0	0.94
TRINITY_DN20124_c0_g1_i1	PREDICTED: uncharacterized protein LOC102590352	2009	10	1.61e-44	0.849
TRINITY_DN20124_c0_g2_i1	PREDICTED: uncharacterized protein LOC107025140	1391	10	2.3e-173	0.888
TRINITY_DN20125_c0_g1_i1	3-hydroxyisobutyryl- hydrolase mitochondrial	1854	10	0	0.935
TRINITY_DN20125_c0_g1_i2	3-hydroxyisobutyryl- hydrolase mitochondrial	903	10	1.01e-116	0.953
TRINITY_DN20125_c0_g1_i3	3-hydroxyisobutyryl- hydrolase mitochondrial	1933	10	0	0.941
TRINITY_DN20126_c0_g1_i1	B-box zinc finger 22-like	525	10	1.36e-34	0.953
TRINITY_DN20126_c0_g2_i1	B-box zinc finger 22-like	1375	10	2.19e-132	0.919
TRINITY_DN20126_c0_g2_i2	B-box zinc finger 22-like	1437	10	3.32e-180	0.923
TRINITY_DN20127_c0_g1_i1	PREDICTED: uncharacterized protein LOC107810891	468	10	4.57e-33	0.621
TRINITY_DN20127_c0_g1_i2	PREDICTED: uncharacterized protein LOC107787931	442	10	9.72e-34	0.765
TRINITY_DN20128_c0_g1_i1	F-box LRR-repeat At5g63520 isoform X2	1778	10	0	0.892
TRINITY_DN20128_c0_g1_i2	F-box LRR-repeat At5g63520 isoform X2	1087	10	3.07e-163	0.903
TRINITY_DN20129_c0_g1_i1	PREDICTED: uncharacterized protein LOC102603324	2094	10	0	0.932
TRINITY_DN20130_c0_g1_i1	MMS19 nucleotide excision repair homolog	3635	10	0	0.92
TRINITY_DN20130_c0_g2_i1	MMS19 nucleotide excision repair homolog	1369	10	9.26e-87	0.877
TRINITY_DN20130_c0_g2_i2	MMS19 nucleotide excision repair homolog	1425	10	1.65e-86	0.877
TRINITY_DN20130_c0_g3_i1	MMS19 nucleotide excision repair homolog	1193	10	1.78e-116	0.927
TRINITY_DN20138_c0_g1_i2	phosphatidylserine decarboxylase proenzyme mitochondrial	1581	10	0	0.918
TRINITY_DN20138_c0_g2_i1	phosphatidylserine decarboxylase proenzyme mitochondrial	906	10	6.44e-109	0.945
TRINITY_DN20139_c0_g1_i1	serine threonine- kinase BLUS1	1935	10	0	0.97
TRINITY_DN20139_c0_g2_i1	serine threonine- kinase BLUS1	320	10	2.32e-30	0.938
TRINITY_DN20139_c0_g3_i1	serine threonine- kinase BLUS1	2060	10	0	0.97
TRINITY_DN20139_c0_g5_i1	serine threonine- kinase BLUS1	1107	10	4.17e-141	0.926
TRINITY_DN20140_c0_g1_i1	pentatricopeptide repeat-containing mitochondrial	1828	10	0	0.911
TRINITY_DN20141_c0_g1_i3	PREDICTED: uncharacterized protein LOC109232570	1174	10	6.19e-51	0.713
TRINITY_DN20142_c0_g2_i2	ubiquitin carboxyl-terminal hydrolase 24-like	2263	10	0	0.886
TRINITY_DN20142_c0_g2_i5	ubiquitin carboxyl-terminal hydrolase 24-like	1649	10	0	0.878
TRINITY_DN20143_c0_g1_i1	E3 ubiquitin- ligase MARCH8 isoform X1	1035	10	9.54e-60	0.925
TRINITY_DN20143_c0_g2_i1	E3 ubiquitin- ligase MARCH8 isoform X1	1240	10	8.32e-179	0.955
TRINITY_DN20143_c0_g2_i2	E3 ubiquitin- ligase MARCH8 isoform X1	898	10	4.14e-101	0.944
TRINITY_DN20143_c0_g2_i3	E3 ubiquitin- ligase MARCH8 isoform X1	1371	10	4.14e-178	0.955
TRINITY_DN20144_c0_g2_i1	ATPase family AAA domain-containing 3C	2330	10	0	0.951
TRINITY_DN20145_c0_g1_i1	PREDICTED: uncharacterized protein LOC102584007	1186	10	6.44e-136	0.934
TRINITY_DN20146_c0_g1_i1	YLS3-like	1271	10	3.8e-90	0.889
TRINITY_DN20154_c0_g1_i1	PREDICTED: uncharacterized protein LOC102597312 isoform X1	1401	10	0	0.926
TRINITY_DN20154_c0_g1_i2	PREDICTED: uncharacterized protein LOC102597312 isoform X1	1152	10	2.89e-141	0.946
TRINITY_DN20154_c0_g1_i3	PREDICTED: uncharacterized protein LOC102597312 isoform X2	1583	10	3.37e-108	0.922
TRINITY_DN20156_c0_g1_i1	replication factor C subunit 2	1314	10	0	0.969
TRINITY_DN20156_c0_g1_i2	replication factor C subunit 2	1422	10	0	0.875
TRINITY_DN20156_c0_g1_i3	replication factor C subunit 2	1177	10	1.26e-155	0.989
TRINITY_DN20157_c0_g1_i1	flavonoid 3 ,5 -hydroxylase 1	1756	10	0	0.93
TRINITY_DN20157_c0_g1_i2	flavonoid 3 ,5 -hydroxylase 1	1329	10	2.96e-168	0.921
TRINITY_DN20158_c0_g1_i1	IWS1 homolog	1016	10	5.78e-55	0.973
TRINITY_DN20158_c0_g1_i2	IWS1 homolog	2270	10	0	0.94
TRINITY_DN20158_c0_g3_i1	IWS1 homolog	1613	10	0	0.929
TRINITY_DN20159_c0_g2_i1	PREDICTED: uncharacterized protein LOC107060035	255	10	1.61e-19	0.772
TRINITY_DN20160_c0_g1_i1	probable xyloglucan endotransglucosylase hydrolase 23	649	10	5.41e-154	0.978
TRINITY_DN20162_c0_g1_i1	nudix hydrolase chloroplastic-like	623	10	4.9e-95	0.788
TRINITY_DN20162_c0_g1_i2	nudix hydrolase chloroplastic-like	1289	10	0	0.863
TRINITY_DN20170_c0_g2_i1	PREDICTED: uncharacterized protein LOC102598694	788	10	7.86e-86	0.864
TRINITY_DN20170_c0_g3_i1	PREDICTED: uncharacterized protein LOC107865462 isoform X2	835	10	2.73e-60	0.952
TRINITY_DN20170_c0_g4_i1	PREDICTED: uncharacterized protein LOC102598694	1397	10	6.02e-174	0.908
TRINITY_DN20171_c0_g1_i1	cyanate hydratase	864	10	1.77e-92	0.939
TRINITY_DN20171_c0_g1_i2	cyanate hydratase	694	10	5.59e-66	0.915
TRINITY_DN20172_c0_g1_i1	transcription factor bHLH113-like	1097	10	2.02e-83	0.984
TRINITY_DN20172_c0_g1_i2	transcription factor bHLH113-like	995	10	6.52e-84	0.984
TRINITY_DN20172_c0_g1_i4	transcription factor bHLH113-like	279	10	1.92e-27	0.942
TRINITY_DN20172_c0_g2_i1	transcription factor bHLH113-like	771	10	2.44e-30	0.975
TRINITY_DN20173_c0_g1_i1	receptor 51	1786	10	4.62e-180	0.898
TRINITY_DN20174_c0_g2_i1	TRIGALACTOSYLDIACYLGLYCEROL chloroplastic	1615	10	0	0.819
TRINITY_DN20174_c0_g2_i2	TRIGALACTOSYLDIACYLGLYCEROL chloroplastic	1714	10	0	0.882
TRINITY_DN20175_c1_g1_i1	phragmoplast orienting kinesin-1-like	242	10	6.06e-06	0.617
TRINITY_DN20176_c0_g1_i1	translin-associated X	1213	10	0	0.949
TRINITY_DN20176_c0_g1_i2	translin-associated X	1304	10	0	0.949
TRINITY_DN20177_c0_g1_i1	pentatricopeptide repeat-containing At5g15280	897	10	1.59e-127	0.797
TRINITY_DN20178_c0_g3_i1	RING-H2 finger ATL56-like	1041	10	6.73e-67	0.724
TRINITY_DN20187_c0_g1_i1	RNA-directed DNA polymerase homolog	245	10	8.42e-46	0.909
TRINITY_DN20187_c1_g1_i1	PREDICTED: LOW QUALITY PROTEIN: uncharacterized protein LOC107027646	1014	10	0	0.766
TRINITY_DN20188_c0_g1_i1	oxygen-evolving enhancer 2- chloroplastic	861	10	1.94e-143	0.877
TRINITY_DN20190_c0_g1_i1	dnaJ homolog subfamily B member 6 isoform X3	1333	10	1.6e-80	0.891
TRINITY_DN20190_c0_g1_i2	dnaJ homolog subfamily B member 6 isoform X3	1224	10	4.09e-97	0.89
TRINITY_DN20190_c0_g1_i3	dnaJ homolog subfamily B member 6 isoform X3	1315	10	5.93e-72	0.876
TRINITY_DN20190_c0_g1_i4	dnaJ homolog subfamily B member 6 isoform X3	1519	10	4.71e-53	0.966
TRINITY_DN20191_c0_g1_i1	mitochondrial substrate carrier family B-like	1592	10	3e-159	0.945
TRINITY_DN20191_c0_g1_i2	mitochondrial substrate carrier family B-like	1513	10	0	0.936
TRINITY_DN20191_c0_g1_i3	mitochondrial substrate carrier family B-like	1114	10	9.01e-159	0.946
TRINITY_DN20191_c0_g2_i1	mitochondrial substrate carrier family B-like	912	10	2.2e-41	0.949
TRINITY_DN20191_c0_g3_i1	mitochondrial substrate carrier family B-like isoform X3	836	10	2.93e-98	0.933
TRINITY_DN20192_c0_g1_i1	phytolongin -like	1656	10	1.74e-160	0.887
TRINITY_DN20193_c0_g1_i1	mitochondrial dicarboxylate tricarboxylate transporter DTC-like	1454	10	0	0.972
TRINITY_DN20194_c0_g1_i2	cellulose synthase H1	2447	10	0	0.874
TRINITY_DN20195_c0_g1_i1	auxin-responsive IAA27-like	1514	10	5.01e-173	0.809
TRINITY_DN20196_c0_g1_i1	histone -like	890	10	3.58e-19	0.879
TRINITY_DN20196_c0_g1_i2	histone -like	2922	10	0	0.856
TRINITY_DN20196_c0_g1_i3	histone -like	3179	10	0	0.828
TRINITY_DN20198_c0_g1_i1	glutamate dehydrogenase	1469	10	0	0.97
TRINITY_DN20198_c0_g1_i2	glutamate dehydrogenase	1589	10	0	0.97
TRINITY_DN20199_c0_g1_i1	uncharacterized mitochondrial g00810-like	1801	10	1.59e-57	0.699
TRINITY_DN20199_c1_g1_i1	uncharacterized mitochondrial g00810-like	228	10	3.35e-26	0.781
TRINITY_DN20199_c1_g2_i1	uncharacterized mitochondrial g00810-like	265	10	3.21e-45	0.755
TRINITY_DN20200_c0_g1_i1	MCM10 homolog	351	10	1.78e-53	0.932
TRINITY_DN20200_c0_g2_i1	MCM10 homolog	875	10	0	0.932
TRINITY_DN20200_c0_g2_i2	MCM10 homolog	529	10	3.75e-99	0.895
TRINITY_DN20200_c0_g3_i1	MCM10 homolog	410	10	2.39e-37	0.858
TRINITY_DN20201_c0_g1_i1	transcription termination factor chloroplastic-like	653	10	1.57e-92	0.788
TRINITY_DN20202_c0_g1_i1	PREDICTED: uncharacterized protein LOC108946223	773	10	4.31e-32	0.66
TRINITY_DN20203_c0_g1_i1	12-oxophytodienoate reductase 3	1694	10	0	0.952
TRINITY_DN20204_c0_g1_i1	CROWDED NUCLEI 1-like isoform X1	4034	10	0	0.89
TRINITY_DN20205_c0_g2_i1	splicing factor 3A subunit 2	1394	10	9.25e-135	0.976
TRINITY_DN20205_c0_g3_i1	splicing factor 3A subunit 2	534	10	1.35e-73	0.995
TRINITY_DN20215_c0_g1_i1	DNA ligase 1 isoform X10	4486	10	0	0.92
TRINITY_DN20216_c0_g1_i1	signal peptidase complex catalytic subunit SEC11A-like	733	10	1.22e-127	0.988
TRINITY_DN20216_c0_g1_i2	signal peptidase complex catalytic subunit SEC11C-like	334	10	1.63e-15	0.997
TRINITY_DN20217_c0_g1_i1	L-type lectin-domain containing receptor kinase -like	2177	10	0	0.912
TRINITY_DN20217_c0_g1_i2	L-type lectin-domain containing receptor kinase -like	2172	10	0	0.908
TRINITY_DN20217_c0_g3_i1	L-type lectin-domain containing receptor kinase -like	1556	10	1.59e-105	0.886
TRINITY_DN20218_c0_g1_i1	chaperone -like	1469	10	1.83e-174	0.899
TRINITY_DN20218_c0_g1_i3	chaperone -like	1954	10	0	0.883
TRINITY_DN20218_c0_g1_i4	chaperone -like	1509	10	0	0.91
TRINITY_DN20219_c0_g1_i1	beta-glucosidase 44-like	1290	10	3.18e-140	0.958
TRINITY_DN20219_c0_g1_i2	beta-glucosidase 44-like	1913	10	0	0.956
TRINITY_DN20219_c0_g1_i3	beta-glucosidase 44-like	2004	10	0	0.954
TRINITY_DN20219_c0_g2_i1	beta-glucosidase 44-like	579	10	4.02e-44	0.902
TRINITY_DN20220_c0_g1_i1	histone-lysine N-methyltransferase family member SUVH9-like	689	10	6.44e-36	0.641
TRINITY_DN20221_c0_g1_i1	pentatricopeptide repeat-containing At3g49142	2583	10	0	0.932
TRINITY_DN20221_c0_g1_i2	pentatricopeptide repeat-containing At3g49142	2681	10	0	0.932
TRINITY_DN20231_c0_g1_i3	CSC1 HYP1 isoform X1	2758	10	0	0.962
TRINITY_DN20233_c0_g1_i1	ycf2 (chloroplast)	372	10	1.86e-30	0.671
TRINITY_DN20234_c0_g1_i2	nucleolar 58-like isoform X2	1250	10	1.82e-128	0.949
TRINITY_DN20235_c0_g1_i2	trichome birefringence-like 23	2125	10	0	0.926
TRINITY_DN20236_c0_g1_i1	oxysterol-binding -related 4C-like isoform X2	1170	10	6.19e-165	0.906
TRINITY_DN20236_c0_g1_i2	oxysterol-binding -related 4C-like isoform X2	724	10	3.61e-81	0.922
TRINITY_DN20236_c0_g1_i3	oxysterol-binding -related 4C-like isoform X1	1153	10	0	0.928
TRINITY_DN20236_c0_g1_i4	oxysterol-binding -related 4C-like isoform X2	1267	10	0	0.924
TRINITY_DN20237_c0_g1_i1	SNF1-related kinase catalytic subunit alpha KIN10-like	1007	10	2.11e-98	0.89
TRINITY_DN20237_c0_g1_i3	SNF1-related kinase catalytic subunit alpha KIN10-like	2119	10	0	0.94
TRINITY_DN20247_c0_g1_i1	PREDICTED: uncharacterized protein HI_0077	1098	10	2.18e-77	0.922
TRINITY_DN20247_c0_g1_i2	PREDICTED: uncharacterized protein HI_0077	1934	10	0	0.893
TRINITY_DN20247_c0_g1_i5	PREDICTED: uncharacterized protein HI_0077	1863	10	0	0.889
TRINITY_DN20248_c0_g1_i1	PROTON GRADIENT REGULATION chloroplastic	680	10	2.21e-62	0.929
TRINITY_DN20248_c0_g1_i2	PROTON GRADIENT REGULATION chloroplastic	786	10	9.21e-15	0.936
TRINITY_DN20249_c0_g1_i1	PREDICTED: uncharacterized protein LOC102588271	1485	10	0	0.876
TRINITY_DN20250_c0_g1_i1	OTU domain-containing At3g57810	920	10	1.71e-19	0.841
TRINITY_DN20250_c0_g2_i1	OTU domain-containing At3g57810	1092	10	7.65e-150	0.932
TRINITY_DN20250_c0_g2_i2	OTU domain-containing At3g57810	1208	10	1.04e-112	0.914
TRINITY_DN20250_c0_g2_i3	OTU domain-containing At3g57810	1600	10	3.52e-81	0.914
TRINITY_DN20251_c0_g1_i1	40S ribosomal S10-1-like	1242	10	1.96e-62	0.794
TRINITY_DN20251_c0_g1_i2	40S ribosomal S10-1-like	1294	10	1.43e-67	0.978
TRINITY_DN20206_c0_g3_i2	organic cation carnitine transporter 7	1817	10	0	0.861
TRINITY_DN20206_c0_g3_i3	organic cation carnitine transporter 7 isoform X1	1808	10	0	0.868
TRINITY_DN20238_c0_g1_i1	late blight resistance homolog R1A-10	263	10	2.27e-46	0.92
TRINITY_DN20286_c0_g1_i1	exopolyphosphatase isoform X1	2531	10	0	0.92
TRINITY_DN20286_c0_g1_i2	exopolyphosphatase isoform X1	2642	10	0	0.86
TRINITY_DN20263_c0_g2_i1	acyl-coenzyme A oxidase peroxisomal	2484	10	0	0.951
TRINITY_DN20264_c0_g1_i1	PREDICTED: uncharacterized protein LOC102599808	3089	10	0	0.938
TRINITY_DN20265_c0_g1_i1	nicotinamide adenine dinucleotide transporter chloroplastic	1943	10	1.32e-131	0.958
TRINITY_DN20265_c0_g1_i2	nicotinamide adenine dinucleotide transporter chloroplastic	1127	10	5.74e-45	0.925
TRINITY_DN20265_c0_g1_i3	nicotinamide adenine dinucleotide transporter chloroplastic	986	10	2.49e-47	0.978
TRINITY_DN20265_c0_g1_i4	nicotinamide adenine dinucleotide transporter chloroplastic	1731	10	0	0.961
TRINITY_DN20266_c0_g2_i1	cell division cycle 123 homolog	1608	10	0	0.944
TRINITY_DN20267_c0_g1_i1	phosphoinositide phospholipase C 2-like	1057	10	0	0.939
TRINITY_DN20267_c0_g1_i2	phosphoinositide phospholipase C 2-like	982	10	6.24e-151	0.935
TRINITY_DN20267_c0_g1_i3	phosphoinositide phospholipase C 2-like	1735	10	0	0.906
TRINITY_DN20267_c0_g1_i4	phosphoinositide phospholipase C 2-like	1011	10	4.42e-117	0.941
TRINITY_DN20269_c0_g1_i1	PREDICTED: uncharacterized protein LOC102593260	991	10	7.5e-62	0.868
TRINITY_DN20269_c0_g2_i1	PREDICTED: uncharacterized protein LOC102593260	621	10	1.73e-50	0.894
TRINITY_DN20279_c0_g1_i1	miraculin-like	712	10	6.2e-119	0.906
TRINITY_DN20280_c0_g1_i1	WAS WASL-interacting family member 3-like	208	10	5.48e-21	0.833
TRINITY_DN20281_c0_g1_i1	PREDICTED: uncharacterized protein LOC102601397 isoform X2	777	10	2.93e-56	0.87
TRINITY_DN20281_c0_g3_i1	PREDICTED: uncharacterized protein LOC107005273 isoform X1	1553	10	0	0.83
TRINITY_DN20282_c0_g2_i1	zinc finger CCCH domain-containing 18	1801	10	0	0.873
TRINITY_DN20282_c0_g2_i2	zinc finger CCCH domain-containing 18	1427	10	1.57e-148	0.869
TRINITY_DN20282_c0_g3_i1	zinc finger CCCH domain-containing 18	1237	10	2.67e-68	0.833
TRINITY_DN20283_c0_g1_i1	PREDICTED: uncharacterized protein LOC102604757	601	10	3.14e-86	0.905
TRINITY_DN20283_c0_g2_i1	PREDICTED: uncharacterized protein LOC107773998, partial	1983	10	0	0.94
TRINITY_DN20283_c0_g2_i2	PREDICTED: uncharacterized protein LOC102604757	1653	10	0	0.93
TRINITY_DN20284_c0_g1_i1	ion channel CASTOR-like	271	10	1.37e-19	0.582
TRINITY_DN20285_c0_g1_i1	PREDICTED: uncharacterized protein LOC102581063 isoform X1	2497	10	0	0.924
TRINITY_DN20207_c0_g1_i1	probable beta-D-xylosidase 7	919	10	2.71e-155	0.923
TRINITY_DN20207_c0_g1_i2	probable beta-D-xylosidase 7	2623	10	0	0.911
TRINITY_DN20208_c0_g1_i1	retrovirus-related Pol poly from transposon TNT 1-94	214	10	6.26e-23	0.694
TRINITY_DN20209_c0_g1_i1	beta-glucosidase 3B-like	2475	10	0	0.963
TRINITY_DN20211_c0_g2_i1	PREDICTED: uncharacterized protein LOC102604724	1283	10	2.28e-49	0.968
TRINITY_DN20211_c0_g2_i2	PREDICTED: uncharacterized protein LOC102604724	3535	10	0	0.945
TRINITY_DN20212_c0_g1_i1	PREDICTED: uncharacterized protein LOC107806445	981	10	2.75e-81	0.969
TRINITY_DN20212_c0_g2_i1	PREDICTED: uncharacterized protein LOC107806445	393	10	3.97e-58	0.934
TRINITY_DN20213_c0_g1_i1	60S ribosomal L31	574	10	7.95e-62	0.973
TRINITY_DN20214_c0_g2_i1	perakine reductase-like	1529	10	0	0.924
TRINITY_DN20222_c0_g1_i1	PREDICTED: uncharacterized protein LOC102602815 isoform X2	1647	10	0	0.736
TRINITY_DN20222_c0_g1_i2	PREDICTED: uncharacterized protein LOC102602815 isoform X2	1527	10	2.13e-69	0.845
TRINITY_DN20223_c0_g1_i2	MODIFIER OF SNC1 11-like	1882	10	1.94e-22	0.864
TRINITY_DN20226_c0_g1_i1	F-box At3g25460 isoform X1	1520	10	3.68e-140	0.75
TRINITY_DN20227_c0_g1_i1	disease resistance RGA3	712	10	1.16e-36	0.847
TRINITY_DN20227_c0_g2_i1	disease resistance RGA3	916	10	0	0.873
TRINITY_DN20229_c0_g1_i1	KAKU4 isoform X2	2052	10	0	0.775
TRINITY_DN20229_c0_g1_i2	PREDICTED: protein KAKU4	1286	10	1.12e-137	0.758
TRINITY_DN20229_c0_g1_i3	KAKU4 isoform X2	2129	10	0	0.778
TRINITY_DN20230_c0_g1_i1	outer envelope pore chloroplastic-like	1616	10	2.08e-118	0.94
TRINITY_DN20230_c0_g1_i2	outer envelope pore chloroplastic-like	1020	10	5.01e-142	0.939
TRINITY_DN20230_c0_g2_i1	outer envelope pore chloroplastic-like	565	10	2.91e-34	0.93
TRINITY_DN20239_c0_g3_i1	elongation factor P isoform X2	1155	10	7.71e-156	0.915
TRINITY_DN20239_c0_g3_i2	elongation factor P isoform X1	643	10	3.7e-60	0.875
TRINITY_DN20240_c0_g1_i1	NADPH:adrenodoxin mitochondrial isoform X1	572	10	7.3e-44	1
TRINITY_DN20240_c0_g2_i2	NADPH:adrenodoxin mitochondrial isoform X1	2120	10	0	0.959
TRINITY_DN20241_c0_g1_i1	pyridoxal kinase isoform X1	1732	10	0	0.963
TRINITY_DN20241_c0_g1_i2	pyridoxal kinase isoform X1	1181	10	2.77e-167	0.956
TRINITY_DN20241_c0_g1_i3	pyridoxal kinase isoform X1	1521	10	9.43e-178	0.966
TRINITY_DN20242_c0_g1_i1	uncharacterized membrane At1g06890-like	916	10	1.25e-82	0.993
TRINITY_DN20242_c0_g1_i2	uncharacterized membrane At1g06890-like	1699	10	0	0.973
TRINITY_DN20242_c0_g1_i3	uncharacterized membrane At1g06890-like	2350	10	0	0.966
TRINITY_DN20242_c0_g1_i4	uncharacterized membrane At1g06890-like	1645	10	0	0.92
TRINITY_DN20242_c0_g1_i5	uncharacterized membrane At1g06890-like	506	10	8.5e-07	1
TRINITY_DN20243_c0_g1_i1	DNA oxidative demethylase ALKBH2	1790	10	3.92e-107	0.898
TRINITY_DN20243_c0_g1_i2	DNA oxidative demethylase ALKBH2	1584	10	5e-108	0.898
TRINITY_DN20244_c0_g1_i3	N-alpha-acetyltransferase 40 isoform X2	1171	10	6.93e-105	0.932
TRINITY_DN20245_c0_g1_i1	PLANT CADMIUM RESISTANCE 2-like	809	10	1.29e-113	0.917
TRINITY_DN20246_c0_g1_i1	transcription factor BIM1-like isoform X1	2647	10	0	0.9
TRINITY_DN20246_c1_g1_i1	transcription factor BIM1 isoform X2	799	10	2.43e-146	0.938
TRINITY_DN20246_c3_g1_i1	transcription factor BIM1 isoform X2	714	10	6.42e-148	0.88
TRINITY_DN20254_c0_g1_i1	calmodulin 1	1055	10	2.26e-117	0.905
TRINITY_DN20255_c0_g1_i1	mediator of RNA polymerase II transcription subunit 32	1270	10	5.38e-54	0.945
TRINITY_DN20255_c0_g1_i2	mediator of RNA polymerase II transcription subunit 32	826	10	2.76e-54	0.945
TRINITY_DN20255_c0_g1_i3	mediator of RNA polymerase II transcription subunit 32	970	10	3.61e-54	0.945
TRINITY_DN20255_c0_g1_i4	mediator of RNA polymerase II transcription subunit 32	865	10	1.53e-95	0.95
TRINITY_DN20255_c0_g1_i5	mediator of RNA polymerase II transcription subunit 32	1309	10	2.33e-93	0.95
TRINITY_DN20255_c0_g1_i6	mediator of RNA polymerase II transcription subunit 32	1009	10	8.44e-95	0.95
TRINITY_DN20256_c0_g1_i1	trichome birefringence-like 38	1107	10	8.34e-58	0.973
TRINITY_DN20256_c0_g1_i2	trichome birefringence-like 38	1117	10	1.74e-124	0.964
TRINITY_DN20256_c0_g1_i3	trichome birefringence-like 37	1020	10	2.86e-140	0.959
TRINITY_DN20257_c0_g1_i1	serine Arginine-related 53	1677	10	2.11e-128	0.722
TRINITY_DN20257_c0_g1_i2	serine Arginine-related 53	1554	10	3.07e-133	0.822
TRINITY_DN20259_c0_g1_i1	PREDICTED: uncharacterized protein LOC102599125 isoform X2	1270	10	0	0.857
TRINITY_DN20259_c0_g1_i2	PREDICTED: uncharacterized protein LOC102599125 isoform X2	1177	10	0	0.934
TRINITY_DN20259_c0_g1_i3	PREDICTED: uncharacterized protein LOC102599125 isoform X2	1530	10	9.08e-148	0.929
TRINITY_DN20261_c0_g1_i1	DEAD-box ATP-dependent RNA helicase 41	3198	10	0	0.951
TRINITY_DN20262_c0_g2_i1	transcription factor bHLH35-like isoform X2	1022	10	6.16e-82	0.806
TRINITY_DN20262_c0_g2_i2	transcription factor bHLH35-like isoform X2	1015	10	1.02e-79	0.842
TRINITY_DN20262_c0_g2_i3	transcription factor bHLH35-like isoform X2	948	10	2.23e-107	0.821
TRINITY_DN20270_c0_g2_i1	NEDD8 ultimate buster 1	2039	10	0	0.912
TRINITY_DN20271_c0_g1_i1	centromere X	857	10	4.9e-14	0.61
TRINITY_DN20271_c0_g2_i1	centromere X	487	10	2.71e-49	0.8
TRINITY_DN20271_c0_g2_i2	centromere X	541	10	3.58e-66	0.98
TRINITY_DN20272_c0_g1_i1	profilin-2	1872	10	3.19e-19	0.985
TRINITY_DN20272_c0_g1_i2	profilin-2	1332	10	5.67e-76	0.989
TRINITY_DN20272_c0_g1_i3	PREDICTED: profilin-2	1108	10	1.78e-20	1
TRINITY_DN20272_c0_g2_i1	profilin-like	1042	10	1.55e-55	0.988
TRINITY_DN20273_c0_g1_i1	STRICTOSIDINE SYNTHASE-LIKE 10-like	1631	10	0	0.944
TRINITY_DN20273_c0_g1_i2	STRICTOSIDINE SYNTHASE-LIKE 10-like	1702	10	4.47e-116	0.953
TRINITY_DN20273_c0_g1_i3	STRICTOSIDINE SYNTHASE-LIKE 10-like	1861	10	2.54e-115	0.953
TRINITY_DN20273_c0_g1_i4	STRICTOSIDINE SYNTHASE-LIKE 10-like	1472	10	0	0.944
TRINITY_DN20274_c0_g1_i1	autophagy-related 8C	629	10	1.37e-70	1
TRINITY_DN20274_c0_g2_i1	autophagy-related 8C	666	10	8.44e-70	0.99
TRINITY_DN20275_c0_g1_i1	U-box domain-containing 18-like	2401	10	0	0.915
TRINITY_DN20277_c0_g1_i1	G-box-binding factor 4-like isoform X2	569	10	1.74e-49	0.829
TRINITY_DN20277_c0_g2_i1	G-box-binding factor 4-like	1442	10	1.37e-99	0.914
TRINITY_DN20277_c0_g2_i2	G-box-binding factor 4-like isoform X2	622	10	1.58e-79	0.93
TRINITY_DN20278_c0_g1_i1	telomere repeat-binding factor 4	1602	10	4.77e-147	0.913
TRINITY_DN20278_c0_g1_i2	telomere repeat-binding factor 4-like	1449	10	3e-66	0.917
TRINITY_DN20278_c0_g1_i3	telomere repeat-binding factor 4	1695	10	1.59e-139	0.863
TRINITY_DN20287_c0_g1_i1	PREDICTED: uncharacterized protein LOC107028549	2893	10	0	0.732
TRINITY_DN20288_c0_g1_i1	FAF- chloroplastic	1727	10	0	0.73
TRINITY_DN20289_c0_g1_i2	peroxisomal fatty acid beta-oxidation multifunctional AIM1	2426	10	0	0.95
TRINITY_DN20289_c0_g1_i3	peroxisomal fatty acid beta-oxidation multifunctional AIM1-like	2509	10	0	0.934
TRINITY_DN20290_c0_g3_i1	clathrin interactor EPSIN 1-like isoform X2	2304	10	0	0.906
TRINITY_DN20290_c0_g3_i2	clathrin interactor EPSIN 1-like	2928	10	6.92e-150	0.918
TRINITY_DN20290_c0_g4_i1	clathrin interactor EPSIN 1-like	358	10	7.77e-55	0.987
TRINITY_DN20291_c0_g1_i1	mitochondrial-processing peptidase subunit alpha	2075	10	0	0.958
TRINITY_DN20292_c0_g1_i1	NADH dehydrogenase [ubiquinone] iron-sulfur mitochondrial	1205	10	8.95e-120	0.948
TRINITY_DN20292_c0_g2_i1	NADH dehydrogenase [ubiquinone] iron-sulfur mitochondrial	1861	10	0	0.948
TRINITY_DN20292_c0_g2_i2	NADH dehydrogenase [ubiquinone] iron-sulfur mitochondrial	2916	10	0	0.965
TRINITY_DN20292_c0_g2_i3	NADH dehydrogenase [ubiquinone] iron-sulfur mitochondrial	1670	10	0	0.963
TRINITY_DN20293_c0_g1_i1	fructose-1,6-bisphosphatase class 1	1506	10	0	0.912
TRINITY_DN20293_c0_g1_i2	fructose-1,6-bisphosphatase class 1	1590	10	0	0.858
TRINITY_DN20294_c0_g1_i1	uncharacterized mitochondrial g00810-like	316	10	3.42e-18	0.708
TRINITY_DN20294_c0_g2_i1	uncharacterized mitochondrial g00810-like	219	10	1.86e-21	0.744
TRINITY_DN20295_c0_g1_i1	caffeoylshikimate esterase-like	1253	10	0	0.925
TRINITY_DN20297_c0_g1_i1	E3 ubiquitin ligase iL	2820	10	2.66e-160	0.958
TRINITY_DN20297_c0_g1_i2	E3 ubiquitin ligase iL	2383	10	0	0.943
TRINITY_DN20297_c0_g2_i1	PREDICTED: uncharacterized protein LOC107839624	1716	10	2.16e-73	0.971
TRINITY_DN20298_c0_g1_i1	receptor kinase HAIKU2	3336	10	0	0.881
TRINITY_DN20298_c0_g2_i1	receptor kinase HAIKU2	3717	10	0	0.936
TRINITY_DN20300_c0_g1_i1	PLASMODESMATA CALLOSE-BINDING PROTEIN 3-like	948	10	9.5e-45	0.908
TRINITY_DN20300_c0_g1_i3	PLASMODESMATA CALLOSE-BINDING PROTEIN 3-like	918	10	7.16e-45	0.908
TRINITY_DN20300_c0_g2_i1	PLASMODESMATA CALLOSE-BINDING PROTEIN 3-like	490	10	6.83e-47	0.906
TRINITY_DN20301_c0_g1_i1	PREDICTED: uncharacterized protein LOC101261161	1139	10	3.2e-87	0.614
TRINITY_DN20302_c0_g1_i1	protease Do-like 9	1523	10	3.48e-130	0.96
TRINITY_DN20302_c0_g1_i2	protease Do-like 9	2421	10	0	0.927
TRINITY_DN20302_c0_g3_i1	protease Do-like 9	669	10	1.36e-10	0.94
TRINITY_DN20303_c1_g1_i1	haloacid dehalogenase-like hydrolase domain-containing At3g48420	2045	10	3.61e-107	0.89
TRINITY_DN20303_c1_g1_i2	haloacid dehalogenase-like hydrolase domain-containing At3g48420	1526	10	0	0.93
TRINITY_DN20304_c0_g1_i1	PREDICTED: uncharacterized protein LOC107852053	1299	10	9.32e-117	0.782
TRINITY_DN20304_c0_g1_i2	PREDICTED: uncharacterized protein LOC107852053	1344	10	2.26e-123	0.804
TRINITY_DN20304_c0_g1_i3	PREDICTED: uncharacterized protein LOC107852053	1377	10	8.25e-135	0.841
TRINITY_DN20305_c0_g1_i1	eukaryotic initiation factor 4A-15	1397	10	0	0.83
TRINITY_DN20315_c0_g1_i2	transmembrane and coiled-coil domain-containing 4-like isoform X1	2164	10	0	0.939
TRINITY_DN20315_c0_g2_i1	transmembrane and coiled-coil domain-containing 4-like isoform X3	915	10	6.8e-90	0.973
TRINITY_DN20316_c0_g1_i1	PREDICTED: uncharacterized protein LOC102596002 isoform X1	1390	10	0	0.915
TRINITY_DN20316_c0_g1_i2	PREDICTED: uncharacterized protein LOC107840314	453	10	3.36e-63	0.946
TRINITY_DN20316_c0_g1_i3	PREDICTED: uncharacterized protein LOC102596002 isoform X1	1345	10	0	0.918
TRINITY_DN20316_c0_g1_i5	PREDICTED: uncharacterized protein LOC107011738	668	10	1.03e-121	0.909
TRINITY_DN20317_c0_g2_i1	SCO1 homolog mitochondrial	1360	10	8.34e-147	0.973
TRINITY_DN20319_c0_g1_i1	uncharacterized mitochondrial g00810-like	447	10	5.62e-71	0.792
TRINITY_DN20320_c0_g2_i1	polyadenylate-binding -interacting 6	1050	10	8.98e-104	0.911
TRINITY_DN20320_c1_g1_i1	PREDICTED: uncharacterized protein LOC102583849	920	10	6.3e-79	0.95
TRINITY_DN20320_c1_g2_i1	PREDICTED: uncharacterized protein LOC102583849	1142	10	1.31e-77	0.95
TRINITY_DN20321_c0_g2_i1	ECERIFERUM 1-like	2440	10	0	0.938
TRINITY_DN20321_c0_g2_i2	ECERIFERUM 1-like	458	10	1.27e-55	0.914
TRINITY_DN20321_c0_g2_i4	ECERIFERUM 1-like	707	10	7.34e-92	0.929
TRINITY_DN20331_c0_g1_i1	callose synthase 7-like isoform X1	2128	10	0	0.966
TRINITY_DN20332_c0_g1_i1	PREDICTED: uncharacterized protein At1g04910	522	10	4.2e-39	0.865
TRINITY_DN20332_c0_g1_i2	PREDICTED: uncharacterized protein At1g04910	416	10	1.35e-61	0.911
TRINITY_DN20334_c0_g1_i1	UPSTREAM OF FLC	682	10	3.78e-44	0.984
TRINITY_DN20334_c0_g1_i2	UPSTREAM OF FLC	2142	10	0	0.959
TRINITY_DN20334_c0_g1_i3	UPSTREAM OF FLC	838	10	5.56e-44	0.984
TRINITY_DN20334_c0_g2_i1	UPSTREAM OF FLC	586	10	5.06e-70	0.956
TRINITY_DN20335_c0_g1_i1	superoxide dismutase [Cu-Zn] chloroplastic	699	10	5.59e-62	0.704
TRINITY_DN20335_c0_g1_i2	superoxide dismutase [Cu-Zn] chloroplastic	1300	10	8.26e-113	0.917
TRINITY_DN20336_c0_g1_i1	methylcrotonoyl- carboxylase beta mitochondrial	3002	10	0	0.951
TRINITY_DN20336_c0_g1_i2	methylcrotonoyl- carboxylase beta mitochondrial	257	10	8.24e-34	0.893
TRINITY_DN20336_c0_g1_i3	methylcrotonoyl- carboxylase beta mitochondrial	2347	10	0	0.96
TRINITY_DN20337_c0_g2_i1	aldehyde dehydrogenase family 7 member B4	2276	10	0	0.97
TRINITY_DN20347_c0_g1_i1	zinc finger CCCH domain-containing 62	1115	10	1e-145	0.837
TRINITY_DN20347_c0_g1_i2	zinc finger CCCH domain-containing 62	1871	10	0	0.81
TRINITY_DN20347_c0_g1_i3	zinc finger CCCH domain-containing 62	1794	10	0	0.832
TRINITY_DN20347_c0_g1_i4	zinc finger CCCH domain-containing 62	1752	10	1.01e-180	0.832
TRINITY_DN20347_c0_g1_i5	zinc finger CCCH domain-containing 62	1661	10	0	0.853
TRINITY_DN20347_c0_g1_i6	zinc finger CCCH domain-containing 62	1703	10	0	0.856
TRINITY_DN20347_c0_g1_i7	zinc finger CCCH domain-containing 62	1913	10	0	0.813
TRINITY_DN20348_c0_g1_i1	IQ-DOMAIN 14	1471	10	0	0.907
TRINITY_DN20349_c0_g1_i1	coatomer subunit epsilon-1-like	1203	10	0	0.958
TRINITY_DN20349_c0_g1_i2	coatomer subunit epsilon-1-like	1279	10	6.48e-165	0.963
TRINITY_DN20350_c0_g2_i1	flowering time control FPA	604	10	1.53e-69	0.929
TRINITY_DN20350_c0_g3_i1	flowering time control FPA	3031	10	0	0.897
TRINITY_DN20351_c0_g1_i1	transcription factor TGA7-like	1682	10	0	0.978
TRINITY_DN20351_c0_g1_i2	transcription factor TGA7-like	1103	10	4.15e-173	0.968
TRINITY_DN20352_c0_g1_i1	uncharacterized mitochondrial g01250-like	296	10	4.61e-36	0.713
TRINITY_DN20352_c0_g2_i1	THO complex subunit 2- partial	529	10	1.4e-54	0.8
TRINITY_DN20353_c0_g1_i1	ubiquitin-conjugating enzyme E2 32	1305	10	0	0.92
TRINITY_DN20306_c0_g1_i1	GFS12 isoform X1	5532	10	0	0.928
TRINITY_DN20306_c0_g2_i1	GFS12 isoform X1	5404	10	0	0.935
TRINITY_DN20386_c0_g1_i1	probable phosphatase 2C 55	1070	10	5.12e-129	0.935
TRINITY_DN20386_c0_g1_i2	probable phosphatase 2C 55	1479	10	1.29e-124	0.942
TRINITY_DN20363_c0_g1_i1	ribonuclease 3 3	833	10	1.45e-129	0.769
TRINITY_DN20363_c0_g1_i3	ribonuclease 3 3	584	10	8.71e-61	0.776
TRINITY_DN20363_c0_g1_i4	ribonuclease 3 3	686	10	3.01e-89	0.622
TRINITY_DN20364_c0_g1_i1	zinc finger 4-like	1022	10	3.39e-156	0.908
TRINITY_DN20364_c0_g2_i1	zinc finger 4-like	1416	10	1.56e-158	0.906
TRINITY_DN20365_c0_g2_i1	BRCA1-associated isoform X1	1962	10	0	0.938
TRINITY_DN20365_c0_g2_i2	BRCA1-associated isoform X1	1810	10	0	0.927
TRINITY_DN20365_c2_g1_i1	PREDICTED: uncharacterized protein LOC109007302	289	10	8.24e-12	0.653
TRINITY_DN20366_c0_g2_i1	NADPH--cytochrome P450 reductase-like	2732	10	0	0.964
TRINITY_DN20366_c0_g2_i2	NADPH--cytochrome P450 reductase-like	2104	10	0	0.968
TRINITY_DN20366_c0_g2_i3	NADPH--cytochrome P450 reductase-like	2821	10	0	0.952
TRINITY_DN20366_c0_g3_i1	NADPH--cytochrome P450 reductase-like	796	10	1.45e-56	0.955
TRINITY_DN20367_c0_g1_i1	cyclic nucleotide-gated ion channel 1-like	2396	10	0	0.914
TRINITY_DN20368_c0_g2_i1	uncharacterized RNA methyltransferase pc1998	2159	10	0	0.916
TRINITY_DN20369_c0_g2_i1	reticulon B4	913	10	4.15e-61	0.639
TRINITY_DN20369_c0_g2_i2	reticulon B4	1391	10	3.99e-107	0.919
TRINITY_DN20369_c0_g2_i3	reticulon B4	1305	10	8.75e-146	0.932
TRINITY_DN20379_c0_g2_i1	PREDICTED: uncharacterized protein LOC102592885	2288	10	0	0.753
TRINITY_DN20379_c0_g2_i2	PREDICTED: uncharacterized protein LOC102592885	2384	10	0	0.753
TRINITY_DN20379_c0_g2_i3	PREDICTED: uncharacterized protein LOC102592885	2518	10	0	0.774
TRINITY_DN20379_c0_g2_i5	PREDICTED: uncharacterized protein LOC102592885	2330	10	0	0.753
TRINITY_DN20379_c0_g2_i6	PREDICTED: uncharacterized protein LOC102592885	2572	10	0	0.77
TRINITY_DN20381_c0_g1_i1	lysophospholipid acyltransferase 1-like	970	10	3.79e-136	0.958
TRINITY_DN20381_c0_g2_i1	lysophospholipid acyltransferase 1-like	1822	10	0	0.956
TRINITY_DN20382_c0_g2_i1	mechanosensitive ion channel 8-like	3147	10	0	0.939
TRINITY_DN20384_c0_g1_i1	sel1-like repeats-containing isoform X1	1389	10	0	0.937
TRINITY_DN20385_c0_g1_i1	ion channel CASTOR-like	1325	10	4.88e-10	0.592
TRINITY_DN20385_c0_g2_i1	polyadenylate-binding RBP45-like isoform X1	625	10	2.41e-16	0.954
TRINITY_DN20308_c0_g1_i2	probable UDP-3-O-acyl-N-acetylglucosamine deacetylase 2 isoform X2	1488	10	6.71e-34	0.926
TRINITY_DN20308_c0_g1_i4	probable UDP-3-O-acyl-N-acetylglucosamine deacetylase 2 isoform X2	1383	10	3.71e-99	0.901
TRINITY_DN20308_c0_g1_i5	probable UDP-3-O-acyl-N-acetylglucosamine deacetylase 2 isoform X2	1709	10	1.63e-97	0.9
TRINITY_DN20308_c0_g1_i6	probable UDP-3-O-acyl-N-acetylglucosamine deacetylase 2 isoform X1	1327	10	2.4e-139	0.872
TRINITY_DN20308_c0_g1_i7	probable UDP-3-O-[3-hydroxymyristoyl] N-acetylglucosamine deacetylase 2	666	10	1.64e-64	0.857
TRINITY_DN20308_c0_g1_i8	probable UDP-3-O-[3-hydroxymyristoyl] N-acetylglucosamine deacetylase 2	681	10	9.95e-52	0.882
TRINITY_DN20309_c0_g2_i1	exocyst complex component SEC10	471	10	8.28e-16	0.632
TRINITY_DN20309_c0_g1_i2	exocyst complex component SEC10	3347	10	0	0.971
TRINITY_DN20310_c0_g1_i1	E3 ubiquitin ligase BIG BROTHER-related	1331	10	1.1e-130	0.92
TRINITY_DN20310_c0_g1_i2	E3 ubiquitin ligase BIG BROTHER-related	1591	10	8.48e-167	0.874
TRINITY_DN20311_c0_g1_i1	rust resistance kinase Lr10-like	2290	10	0	0.887
TRINITY_DN20312_c0_g1_i1	peroxisome biogenesis 2	478	10	1.57e-16	0.787
TRINITY_DN20312_c0_g1_i2	peroxisome biogenesis 2	1609	10	0	0.936
TRINITY_DN20312_c0_g1_i3	peroxisome biogenesis 2	1633	10	0	0.958
TRINITY_DN20313_c0_g1_i2	PREDICTED: uncharacterized protein LOC102606444	1508	10	4.45e-84	0.682
TRINITY_DN20314_c0_g1_i1	late blight resistance homolog R1B-23	318	10	9.55e-48	0.834
TRINITY_DN20314_c1_g2_i1	late blight resistance homolog R1B-23	1408	10	2.18e-138	0.81
TRINITY_DN20322_c0_g2_i1	calcium uniporter mitochondrial-like	401	10	2.03e-58	0.899
TRINITY_DN20322_c1_g1_i1	calcium uniporter mitochondrial-like	1022	10	4.42e-99	0.832
TRINITY_DN20323_c0_g1_i1	ENHANCED DISEASE RESISTANCE 2-like	500	10	5.22e-24	0.916
TRINITY_DN20323_c0_g3_i1	ENHANCED DISEASE RESISTANCE 2-like	539	10	4.65e-24	0.916
TRINITY_DN20323_c0_g4_i1	ENHANCED DISEASE RESISTANCE 2-like	1087	10	3.31e-125	0.903
TRINITY_DN20323_c0_g4_i2	ENHANCED DISEASE RESISTANCE 2-like	1719	10	0	0.929
TRINITY_DN20323_c0_g4_i3	ENHANCED DISEASE RESISTANCE 2-like	1660	10	0	0.954
TRINITY_DN20323_c0_g4_i4	ENHANCED DISEASE RESISTANCE 2-like	1028	10	1.18e-104	0.92
TRINITY_DN20324_c0_g1_i1	PREDICTED: uncharacterized protein LOC102593492	1330	10	2.58e-167	0.968
TRINITY_DN20324_c0_g1_i2	PREDICTED: uncharacterized protein LOC102593492	3937	10	4.15e-98	0.948
TRINITY_DN20324_c0_g1_i3	PREDICTED: uncharacterized protein LOC102593492	1603	10	0	0.943
TRINITY_DN20324_c0_g1_i4	PREDICTED: uncharacterized protein LOC102593492	3507	10	0	0.96
TRINITY_DN20324_c0_g1_i5	PREDICTED: uncharacterized protein LOC102593492	2033	10	1.08e-161	0.924
TRINITY_DN20325_c0_g1_i1	serine hydroxymethyltransferase 7-like	3015	10	0	0.975
TRINITY_DN20325_c0_g3_i1	serine hydroxymethyltransferase 7-like	2517	10	0	0.968
TRINITY_DN20326_c0_g1_i1	PREDICTED: uncharacterized protein LOC107820649 isoform X2	639	10	1.14e-38	1
TRINITY_DN20326_c0_g2_i1	PREDICTED: uncharacterized protein LOC102586832	1228	10	4.29e-157	0.951
TRINITY_DN20326_c0_g2_i3	PREDICTED: uncharacterized protein LOC102586832	1156	10	1.18e-130	0.931
TRINITY_DN20327_c0_g1_i1	V-type proton ATPase subunit H-like	623	10	9.18e-79	0.855
TRINITY_DN20327_c0_g1_i2	V-type proton ATPase subunit H-like	726	10	1.44e-155	0.923
TRINITY_DN20328_c0_g1_i1	serine threonine- kinase PBS1	1939	10	0	0.933
TRINITY_DN20328_c0_g1_i3	serine threonine- kinase PBS1	1759	10	0	0.934
TRINITY_DN20328_c0_g1_i4	serine threonine- kinase PBS1	4169	10	2.1e-56	0.935
TRINITY_DN20329_c0_g1_i1	CDK5RAP1	570	10	2.23e-36	0.74
TRINITY_DN20329_c0_g2_i1	CDK5RAP1	2278	10	0	0.938
TRINITY_DN20330_c0_g1_i1	probable inactive receptor kinase At1g27190	2287	10	0	0.92
TRINITY_DN20338_c0_g1_i1	signal peptide peptidase-like 3	1662	10	0	0.934
TRINITY_DN20338_c0_g1_i2	signal peptide peptidase-like 5	1931	10	0	0.928
TRINITY_DN20338_c0_g1_i3	signal peptide peptidase-like 3	2569	10	0	0.946
TRINITY_DN20339_c0_g1_i1	ribosome-recycling chloroplastic	1195	10	6.58e-147	0.922
TRINITY_DN20339_c0_g1_i2	ribosome-recycling chloroplastic	978	10	6.48e-86	0.88
TRINITY_DN20340_c0_g1_i1	PREDICTED: uncharacterized protein LOC102587197	1819	10	0	0.816
TRINITY_DN20340_c0_g1_i2	PREDICTED: uncharacterized protein LOC102587197	1470	10	5.63e-137	0.911
TRINITY_DN20340_c0_g1_i3	PREDICTED: uncharacterized protein LOC102587197	1711	10	0	0.904
TRINITY_DN20341_c0_g1_i1	leucine-rich repeat receptor-like serine threonine- kinase BAM3	2788	10	0	0.953
TRINITY_DN20342_c0_g1_i2	probable WRKY transcription factor 53	483	10	6.29e-14	0.855
TRINITY_DN20343_c0_g1_i1	acyl-coenzyme A oxidase peroxisomal-like isoform X2	2524	10	0	0.955
TRINITY_DN20343_c0_g1_i2	acyl-coenzyme A oxidase peroxisomal isoform X2	2396	10	0	0.948
TRINITY_DN20344_c0_g1_i2	GATA transcription factor 16-like	620	10	9.9e-12	0.79
TRINITY_DN20344_c0_g1_i3	GATA transcription factor 16-like	757	10	2.27e-28	0.742
TRINITY_DN20344_c0_g1_i4	GATA transcription factor 15-like	702	10	6.79e-25	0.702
TRINITY_DN20345_c0_g1_i1	cryptochrome chloroplastic mitochondrial	2183	10	0	0.905
TRINITY_DN20345_c0_g1_i3	cryptochrome chloroplastic mitochondrial	2559	10	0	0.918
TRINITY_DN20346_c0_g1_i2	RING finger 10 isoform X1	2394	10	0	0.878
TRINITY_DN20346_c0_g1_i3	RING finger 10 isoform X1	2224	10	0	0.86
TRINITY_DN20346_c0_g1_i4	RING finger 10 isoform X1	2155	10	0	0.876
TRINITY_DN20354_c0_g1_i1	root phototropism 2	2176	10	0	0.926
TRINITY_DN20354_c0_g1_i2	root phototropism 2	2319	10	0	0.923
TRINITY_DN20354_c0_g1_i3	root phototropism 2	2244	10	0	0.851
TRINITY_DN20354_c0_g1_i4	root phototropism 2	2097	10	0	0.924
TRINITY_DN20354_c0_g1_i5	root phototropism 2	2165	10	0	0.907
TRINITY_DN20354_c0_g1_i6	root phototropism 2	2240	10	0	0.92
TRINITY_DN20354_c0_g1_i7	root phototropism 2	2308	10	0	0.907
TRINITY_DN20354_c0_g1_i8	root phototropism 2	2387	10	0	0.833
TRINITY_DN20356_c0_g1_i1	probable RNA-dependent RNA polymerase 5	212	10	4.44e-30	0.849
TRINITY_DN20357_c0_g1_i1	serine threonine- kinase ATM isoform X1	713	10	1.67e-113	0.94
TRINITY_DN20357_c0_g2_i1	serine threonine- kinase ATM isoform X1	4999	10	0	0.96
TRINITY_DN20358_c0_g2_i1	UXT homolog	1032	10	6.94e-96	0.958
TRINITY_DN20358_c0_g2_i2	UXT homolog	1224	10	1.44e-95	0.956
TRINITY_DN20358_c0_g4_i1	UXT homolog	1039	10	4.43e-06	0.421
TRINITY_DN20359_c0_g1_i1	ROOT PRIMORDIUM DEFECTIVE 1 isoform X1	1626	10	0	0.918
TRINITY_DN20360_c0_g1_i1	PREDICTED: uncharacterized protein C23H3.12c	654	10	4.12e-70	0.907
TRINITY_DN20360_c0_g2_i1	PREDICTED: uncharacterized protein C23H3.12c	751	10	2.01e-125	0.873
TRINITY_DN20361_c0_g1_i1	two-component response regulator-like PRR37 isoform X1	733	10	1.13e-59	0.955
TRINITY_DN20361_c0_g3_i1	two-component response regulator-like PRR37 isoform X2	3542	10	0	0.901
TRINITY_DN20361_c0_g3_i2	two-component response regulator-like PRR37 isoform X1	3201	10	0	0.91
TRINITY_DN20361_c0_g3_i3	two-component response regulator-like PRR37 isoform X2	3313	10	0	0.903
TRINITY_DN20362_c0_g1_i1	cytoplasmic tRNA 2-thiolation 2	1755	10	0	0.882
TRINITY_DN20370_c0_g1_i1	uncharacterized protein LOC101267534	1134	10	5.26e-98	0.863
TRINITY_DN20371_c0_g1_i1	psbP chloroplastic	1252	10	1.35e-175	0.952
TRINITY_DN20371_c0_g1_i2	psbP chloroplastic	1547	10	1.13e-168	0.86
TRINITY_DN20372_c0_g1_i1	aldehyde dehydrogenase family 2 member mitochondrial-like isoform X1	1486	10	0	0.972
TRINITY_DN20372_c0_g1_i3	aldehyde dehydrogenase family 2 member mitochondrial-like isoform X1	2056	10	0	0.977
TRINITY_DN20372_c0_g1_i4	aldehyde dehydrogenase family 2 member mitochondrial-like	1946	10	0	0.974
TRINITY_DN20372_c0_g2_i1	aldehyde dehydrogenase family 2 member mitochondrial-like isoform X2	615	10	7.18e-55	0.98
TRINITY_DN20373_c0_g1_i1	chloroplastic	1667	10	3.49e-166	0.948
TRINITY_DN20373_c0_g1_i2	chloroplastic	2041	10	0	0.964
TRINITY_DN20375_c0_g1_i1	F-box LRR-repeat At1g67190-like	1654	10	0	0.958
TRINITY_DN20376_c0_g1_i1	NEDD8-activating enzyme E1 catalytic subunit	708	10	2.12e-84	0.937
TRINITY_DN20376_c0_g2_i1	NEDD8-activating enzyme E1 catalytic subunit	891	10	0	0.973
TRINITY_DN20376_c0_g3_i1	NEDD8-activating enzyme E1 catalytic subunit	1162	10	0	0.969
TRINITY_DN20376_c0_g4_i1	NEDD8-activating enzyme E1 catalytic subunit	609	10	1.09e-82	0.988
TRINITY_DN20377_c0_g1_i1	hexokinase-1 isoform X1	2106	10	0	0.937
TRINITY_DN20377_c0_g3_i1	hexokinase-1 isoform X3	484	10	1.03e-34	0.904
TRINITY_DN20378_c0_g1_i5	60S ribosomal L13a-4-like	1377	10	2.47e-08	0.847
TRINITY_DN20378_c0_g1_i6	60S ribosomal L13a-4-like	1075	10	1.68e-08	0.847
TRINITY_DN20387_c0_g1_i1	peptidyl-prolyl cis-trans isomerase CYP57 isoform X2	2035	10	0	0.969
TRINITY_DN20387_c0_g2_i1	peptidyl-prolyl cis-trans isomerase CYP57-like	451	10	1.88e-45	0.866
TRINITY_DN20388_c0_g1_i1	polyubiquitin partial	415	10	7.44e-95	1
TRINITY_DN20388_c0_g1_i2	polyubiquitin partial	332	10	4.13e-74	1
TRINITY_DN20388_c1_g1_i2	polyubiquitin 3	2784	10	0	0.994
TRINITY_DN20389_c0_g1_i1	PHD finger At1g33420	3186	10	0	0.911
TRINITY_DN20389_c0_g1_i2	PHD finger At1g33420	3238	10	0	0.911
TRINITY_DN20390_c0_g1_i1	SAC3 family C isoform X1	1539	10	0	0.852
TRINITY_DN20390_c0_g2_i1	SAC3 family C isoform X1	1641	10	0	0.946
TRINITY_DN20391_c0_g2_i2	HYPER-SENSITIVITY-RELATED 4-like	1084	10	1.63e-36	0.627
TRINITY_DN20392_c0_g1_i1	alpha-taxilin isoform X2	1520	10	0	0.889
TRINITY_DN20392_c0_g1_i2	beta-taxilin isoform X3	531	10	5.44e-19	0.673
TRINITY_DN20393_c1_g2_i1	uncharacterized mitochondrial g00810-like	1121	10	5.72e-90	0.685
TRINITY_DN20393_c1_g3_i1	transcription termination factor chloroplastic	2587	10	0	0.953
TRINITY_DN20393_c1_g6_i1	PREDICTED: uncharacterized protein LOC101245809	912	10	1.83e-35	0.785
TRINITY_DN20394_c0_g1_i1	LONGIFOLIA 2	1554	10	7.31e-26	0.952
TRINITY_DN20394_c0_g2_i1	LONGIFOLIA 2	4306	10	0	0.898
TRINITY_DN20394_c0_g2_i2	LONGIFOLIA 2	4563	10	0	0.907
TRINITY_DN20396_c0_g2_i1	PREDICTED: uncharacterized protein LOC102596852	2855	10	0	0.849
TRINITY_DN20396_c0_g2_i2	PREDICTED: uncharacterized protein LOC102596852	3603	10	0	0.873
TRINITY_DN20396_c0_g2_i3	PREDICTED: uncharacterized protein LOC102596852	2770	10	0	0.873
TRINITY_DN20397_c0_g1_i1	FIZZY-RELATED 2-like	1878	10	0	0.914
TRINITY_DN20397_c0_g1_i4	FIZZY-RELATED 2-like	1155	10	0	0.893
TRINITY_DN20399_c0_g1_i1	late blight resistance homolog R1A-10	394	10	9.27e-38	0.825
TRINITY_DN20399_c0_g2_i1	late blight resistance homolog R1A-10	359	10	1.34e-19	0.798
TRINITY_DN20400_c0_g1_i3	beta-galactosidase 3	3431	10	0	0.968
TRINITY_DN20401_c0_g1_i2	auxin-induced in root cultures 12-like	902	10	8.68e-108	0.704
TRINITY_DN20402_c0_g1_i1	ABC transporter C family member 2-like	5350	10	0	0.956
TRINITY_DN20404_c0_g1_i1	subtilisin-like protease	2758	10	0	0.925
TRINITY_DN20405_c0_g1_i1	beta-hexosaminidase 1	2304	10	0	0.946
TRINITY_DN20405_c0_g2_i1	beta-hexosaminidase 1	1648	10	2.81e-171	0.959
TRINITY_DN20406_c0_g1_i1	metal tolerance 11 isoform X1	918	10	9.82e-16	0.91
TRINITY_DN20406_c0_g4_i1	metal tolerance 11 isoform X1	1566	10	0	0.975
TRINITY_DN20415_c0_g1_i1	small heat shock chloroplastic-like	1152	10	4.21e-102	0.896
TRINITY_DN20416_c0_g2_i1	PREDICTED: uncharacterized protein LOC102597060	733	10	2.71e-26	0.896
TRINITY_DN20416_c0_g3_i1	PREDICTED: uncharacterized protein LOC102597060	1700	10	0	0.906
TRINITY_DN20417_c0_g1_i1	PI-PLC X-box domain-containing DDB_G0293730-like	1587	10	0	0.958
TRINITY_DN20417_c0_g1_i2	PI-PLC X-box domain-containing DDB_G0293730-like	1679	10	1.74e-175	0.96
TRINITY_DN20418_c0_g1_i1	PREDICTED: uncharacterized protein LOC102601901 isoform X1	376	10	1.52e-26	0.984
TRINITY_DN20418_c0_g2_i1	PREDICTED: uncharacterized protein LOC102601901 isoform X1	421	10	7.12e-56	0.988
TRINITY_DN20418_c0_g2_i2	PREDICTED: uncharacterized protein LOC102601901 isoform X1	954	10	1.63e-108	0.946
TRINITY_DN20418_c0_g2_i3	uncharacterized protein LOC101243660	693	10	1.87e-41	0.923
TRINITY_DN20419_c0_g1_i1	AUGMIN subunit 4	1535	10	0	0.923
TRINITY_DN20419_c0_g1_i2	AUGMIN subunit 4	1849	10	7.71e-147	0.795
TRINITY_DN20420_c0_g1_i1	pre-mRNA-splicing factor ATP-dependent RNA helicase DHX16 isoform X1	3919	10	0	0.976
TRINITY_DN20420_c0_g1_i2	pre-mRNA-splicing factor ATP-dependent RNA helicase DEAH1-like isoform X1	3837	10	0	0.962
TRINITY_DN20421_c0_g1_i1	mitochondrial fission ELM1	1746	10	0	0.927
TRINITY_DN20421_c0_g1_i2	mitochondrial fission ELM1	1890	10	0	0.931
TRINITY_DN20431_c0_g1_i1	serine threonine- kinase prpf4B isoform X1	492	10	3.12e-20	0.77
TRINITY_DN20431_c0_g2_i1	serine threonine- kinase prpf4B	1190	10	7.88e-136	0.841
TRINITY_DN20432_c0_g1_i1	PREDICTED: uncharacterized protein LOC108943743	1220	10	1.11e-16	0.695
TRINITY_DN20433_c0_g1_i1	elongation factor 1-beta 2	1263	10	7.83e-108	0.914
TRINITY_DN20434_c0_g3_i1	PREDICTED: uncharacterized protein LOC107791702 isoform X1	908	10	6.42e-53	0.874
TRINITY_DN20434_c0_g4_i1	PREDICTED: uncharacterized protein LOC107028433	1024	10	3.29e-120	0.91
TRINITY_DN20435_c0_g1_i1	phospholipid:diacylglycerol acyltransferase 1-like	2865	10	0	0.953
TRINITY_DN20435_c0_g1_i2	phospholipid:diacylglycerol acyltransferase 1-like	2088	10	0	0.951
TRINITY_DN20436_c0_g1_i1	random slug 5	1431	10	0	0.945
TRINITY_DN20436_c0_g1_i2	random slug 5	1500	10	0	0.945
TRINITY_DN20436_c0_g2_i1	random slug 5	777	10	4.65e-59	0.826
TRINITY_DN20447_c0_g1_i1	BTB POZ domain-containing NPY4-like isoform X1	2813	10	0	0.923
TRINITY_DN20448_c0_g1_i2	probable ADP-ribosylation factor GTPase-activating AGD6	1952	10	0	0.872
TRINITY_DN20448_c0_g2_i1	probable ADP-ribosylation factor GTPase-activating AGD6	1886	10	0	0.921
TRINITY_DN20448_c0_g2_i2	probable ADP-ribosylation factor GTPase-activating AGD6	2009	10	0	0.921
TRINITY_DN20449_c0_g1_i2	probable methyltransferase PMT11	2515	10	0	0.928
TRINITY_DN20449_c0_g1_i3	probable methyltransferase PMT11	426	10	4.42e-29	0.98
TRINITY_DN20450_c0_g1_i1	dolichol-phosphate mannosyltransferase subunit 1	770	10	5.68e-77	0.925
TRINITY_DN20450_c0_g2_i1	dolichol-phosphate mannosyltransferase subunit 1	752	10	5.89e-52	0.991
TRINITY_DN20450_c0_g2_i2	dolichol-phosphate mannosyltransferase subunit 1	253	10	2.1e-38	0.928
TRINITY_DN20450_c0_g2_i3	dolichol-phosphate mannosyltransferase subunit 1	979	10	5.25e-149	0.98
TRINITY_DN20451_c0_g1_i1	SEC14 cytosolic factor	1067	10	4.56e-166	0.95
TRINITY_DN20452_c0_g1_i2	WAT1-related At3g28050-like	1339	10	1.85e-165	0.929
TRINITY_DN20452_c0_g1_i3	WAT1-related At3g28050-like	1281	10	4.16e-137	0.927
TRINITY_DN20452_c0_g1_i4	WAT1-related At3g28050-like	1368	10	0	0.927
TRINITY_DN20453_c0_g1_i1	phospholipase D zeta 1-like	3586	10	0	0.935
TRINITY_DN20453_c0_g2_i1	phospholipase D zeta 1-like	653	10	9.05e-84	0.939
TRINITY_DN20453_c1_g1_i2	phospholipase D zeta 1 isoform X2	3731	10	0	0.971
TRINITY_DN20453_c1_g2_i1	phospholipase D zeta 1 isoform X1	522	10	9.71e-63	0.909
TRINITY_DN20463_c0_g1_i1	septum site-determining minD chloroplastic	2456	10	0	0.959
TRINITY_DN20464_c0_g1_i1	PREDICTED: uncharacterized protein LOC107012068	1318	10	2.25e-176	0.927
TRINITY_DN20464_c0_g1_i2	PREDICTED: uncharacterized protein LOC107012068	1421	10	1.39e-142	0.927
TRINITY_DN20464_c0_g1_i3	PREDICTED: uncharacterized protein LOC107012068	1631	10	1.3e-115	0.928
TRINITY_DN20464_c0_g1_i4	PREDICTED: uncharacterized protein LOC102589854	1177	10	1.01e-151	0.937
TRINITY_DN20466_c0_g1_i2	PREDICTED: uncharacterized protein LOC107015132	2183	10	0	0.913
TRINITY_DN20467_c0_g1_i2	calumenin-B	1551	10	0	0.936
TRINITY_DN20467_c0_g1_i3	calumenin-B	1580	10	0	0.936
TRINITY_DN20468_c0_g1_i2	rRNA methyltransferase	1527	10	0	0.939
TRINITY_DN20469_c0_g1_i1	mitochondrial	1793	10	0	0.99
TRINITY_DN20479_c0_g2_i1	PREDICTED: uncharacterized protein LOC107024540	923	10	1.28e-26	0.738
TRINITY_DN20481_c0_g1_i1	PREDICTED: uncharacterized protein LOC104645330, partial	1013	10	1.42e-95	0.77
TRINITY_DN20483_c0_g1_i1	elongator complex 3	1299	10	0	0.984
TRINITY_DN20483_c0_g1_i2	elongator complex 3	1984	10	0	0.985
TRINITY_DN20483_c0_g2_i1	elongator complex 3	737	10	1.36e-56	0.974
TRINITY_DN20484_c0_g1_i1	succinate dehydrogenase subunit mitochondrial-like	982	10	1.77e-158	0.913
TRINITY_DN20485_c0_g1_i1	CMP-sialic acid transporter 5	1798	10	0	0.961
TRINITY_DN20486_c0_g1_i1	PREDICTED: uncharacterized protein LOC107024525	1907	10	1.34e-68	0.784
TRINITY_DN20486_c0_g1_i2	PREDICTED: uncharacterized protein LOC107024525	1443	10	1.41e-138	0.795
TRINITY_DN20486_c0_g1_i3	PREDICTED: uncharacterized protein LOC107024525	1353	10	4.94e-139	0.795
TRINITY_DN20486_c0_g1_i4	PREDICTED: uncharacterized protein LOC107024525	1997	10	2.48e-68	0.784
TRINITY_DN20407_c0_g1_i2	dol-P-Man:Man(6) c(2)-PP-Dol alpha-1,2-mannosyltransferase	2114	10	0	0.939
TRINITY_DN20408_c0_g1_i1	ATPase family AAA domain-containing 1 isoform X1	1303	10	0	0.9
TRINITY_DN20408_c0_g1_i2	ATPase family AAA domain-containing 1 isoform X2	1599	10	0	0.96
TRINITY_DN20408_c0_g2_i1	ATPase family AAA domain-containing 1 isoform X2	759	10	1.93e-153	0.97
TRINITY_DN20409_c0_g1_i3	heat shock 70 kDa 16	2869	10	0	0.962
TRINITY_DN20410_c0_g1_i1	CMP-sialic acid transporter 1	1044	10	0	0.986
TRINITY_DN20412_c0_g1_i1	twist-related 1	1236	10	4.92e-119	0.778
TRINITY_DN20412_c0_g1_i2	twist-related 1	1607	10	3.75e-143	0.789
TRINITY_DN20412_c0_g1_i3	twist-related 1	1907	10	2.43e-76	0.788
TRINITY_DN20412_c0_g2_i1	twist-related 1	967	10	1.38e-11	0.776
TRINITY_DN20413_c0_g1_i1	prolyl endopeptidase-like	410	10	1.47e-40	0.874
TRINITY_DN20413_c0_g2_i1	prolyl endopeptidase-like	295	10	2.19e-40	0.906
TRINITY_DN20413_c0_g3_i1	prolyl endopeptidase-like	641	10	1.28e-93	0.932
TRINITY_DN20413_c0_g3_i3	prolyl endopeptidase-like	1026	10	0	0.882
TRINITY_DN20422_c0_g1_i1	GDSL esterase lipase At5g03610-like	1023	10	0	0.89
TRINITY_DN20423_c0_g1_i1	probable ABIL5 isoform X2	660	10	1.31e-43	0.651
TRINITY_DN20423_c0_g1_i2	probable ABIL5 isoform X1	1427	10	3.94e-148	0.778
TRINITY_DN20423_c0_g1_i3	probable ABIL5 isoform X2	537	10	5.39e-52	0.954
TRINITY_DN20423_c0_g1_i4	probable ABIL5 isoform X1	1304	10	3.66e-157	0.915
TRINITY_DN20424_c0_g1_i1	plastidial pyruvate kinase 2	2463	10	0	0.967
TRINITY_DN20425_c0_g1_i1	uncharacterized mitochondrial g00810-like	311	10	1.98e-12	0.743
TRINITY_DN20425_c0_g2_i1	uncharacterized mitochondrial g00810-like	943	10	2.32e-44	0.642
[truncated: 126,936 more rows]
