# Supplementary material for: RNA sequencing and de novo assembly of Solanum trilobatum leaf transcriptome to identify putative transcripts for major metabolic pathways
Source: Sci Rep. 2018 Oct 18;8:15375. doi: 10.1038/s41598-018-33693-4 (PMC6194071; doi:10.1038/s41598-018-33693-4)
Supplement: Supplementary file 4 — Table S4 [file 41598_2018_33693_MOESM4_ESM.xlsx]

## Sheet: all pathways
Pathways	enzymes in pathway		No. of unigenes
Purine metabolism	48		2580
Flavonoid biosynthesis	8		1348
Biosynthesis of antibiotics	157		982
Aminobenzoate degradation	6		535
Starch and sucrose metabolism	32		418
Amino sugar and nucleotide sugar metabolism	35		307
Pyrimidine metabolism	28		269
Glycolysis / Gluconeogenesis	26		269
Glycosphingolipid biosynthesis - ganglio series	2		264
Caffeine metabolism	1		260
Pyruvate metabolism	24		239
Valine, leucine and isoleucine biosynthesis	7		220
Fructose and mannose metabolism	20		214
Tryptophan metabolism	11		212
Carbon fixation in photosynthetic organisms	20		192
Drug metabolism - other enzymes	12		188
Cysteine and methionine metabolism	37		185
Glyoxylate and dicarboxylate metabolism	17		169
Terpenoid backbone biosynthesis	18		163
Arginine biosynthesis	15		162
Methane metabolism	17		161
Galactose metabolism	17		155
Valine, leucine and isoleucine degradation	13		147
Porphyrin and chlorophyll metabolism	24		143
Glycerolipid metabolism	17		137
Inositol phosphate metabolism	16		137
Glutathione metabolism	18		134
Alanine, aspartate and glutamate metabolism	23		132
Aminoacyl-tRNA biosynthesis	22		131
Glycine, serine and threonine metabolism	24		130
Phosphatidylinositol signaling system	13		126
Tropane, piperidine and pyridine alkaloid biosynthesis	6		123
Arginine and proline metabolism	16		114
Phenylalanine metabolism	16		105
Phenylalanine, tyrosine and tryptophan biosynthesis	23		102
Carbon fixation pathways in prokaryotes	16		102
Lysine biosynthesis	10		100
N-Glycan biosynthesis	7		100
beta-Alanine metabolism	13		99
Styrene degradation	4		99
Pentose phosphate pathway	15		95
Tyrosine metabolism	18		94
Pantothenate and CoA biosynthesis	13		92
Fatty acid biosynthesis	9		86
Oxidative phosphorylation	7		86
One carbon pool by folate	13		83
Glycerophospholipid metabolism	18		79
Nitrogen metabolism	13		79
Lysine degradation	7		76
Phenylpropanoid biosynthesis	11		72
Lipoic acid metabolism	1		72
Butanoate metabolism	9		65
Fatty acid degradation	8		63
Ubiquinone and other terpenoid-quinone biosynthesis	6		61
Cyanoamino acid metabolism	10		60
Pentose and glucuronate interconversions	13		55
Citrate cycle (TCA cycle)	15		54
Selenocompound metabolism	9		52
Metabolism of xenobiotics by cytochrome P450	4		51
Isoquinoline alkaloid biosynthesis	8		48
Ascorbate and aldarate metabolism	13		47
Streptomycin biosynthesis	6		47
alpha-Linolenic acid metabolism	9		46
Histidine metabolism	9		45
Biotin metabolism	7		45
Nicotinate and nicotinamide metabolism	12		44
Folate biosynthesis	12		44
Sulfur metabolism	10		44
Riboflavin metabolism	9		40
Monoterpenoid biosynthesis	2		40
Taurine and hypotaurine metabolism	2		39
Various types of N-glycan biosynthesis	6		38
Linoleic acid metabolism	2		38
Flavone and flavonol biosynthesis	2		38
Propanoate metabolism	10		37
Monobactam biosynthesis	5		36
Other glycan degradation	7		35
Sesquiterpenoid and triterpenoid biosynthesis	2		34
Drug metabolism - cytochrome P450	6		32
Chloroalkane and chloroalkene degradation	2		30
Lipopolysaccharide biosynthesis	5		29
Primary bile acid biosynthesis	2		29
Novobiocin biosynthesis	5		28
Glycosaminoglycan degradation	2		27
Benzoate degradation	3		26
Limonene and pinene degradation	2		21
Vitamin B6 metabolism	4		20
Insect hormone biosynthesis	2		20
Steroid biosynthesis	5		19
Mannose type O-glycan biosynthesis	2		19
Geraniol degradation	3		17
Fatty acid elongation	3		17
C5-Branched dibasic acid metabolism	4		16
Peptidoglycan biosynthesis	4		16
Betalain biosynthesis	2		16
Thiamine metabolism	8		15
Glycosphingolipid biosynthesis - globo and isoglobo series	3		15
Photosynthesis	2		15
Carotenoid biosynthesis	4		13
Sphingolipid metabolism	7		12
Arachidonic acid metabolism	3		11
Diterpenoid biosynthesis	3		11
Neomycin, kanamycin and gentamicin biosynthesis	2		11
Toluene degradation	1		11
Synthesis and degradation of ketone bodies	2		10
mTOR signaling pathway	1		10
Biosynthesis of unsaturated fatty acids	4		9
Caprolactam degradation	4		9
Retinol metabolism	4		9
Ether lipid metabolism	4		9
Other types of O-glycan biosynthesis	1		9
Phosphonate and phosphinate metabolism	1		9
Steroid degradation	2		8
Stilbenoid, diarylheptanoid and gingerol biosynthesis	2		8
Steroid hormone biosynthesis	5		7
D-Glutamine and D-glutamate metabolism	4		7
Zeatin biosynthesis	3		7
T cell receptor signaling pathway	2		7
Polyketide sugar unit biosynthesis	1		7
Brassinosteroid biosynthesis	1		7
Indole alkaloid biosynthesis	2		5
Cutin, suberine and wax biosynthesis	2		4
Carbapenem biosynthesis	2		4
Th1 and Th2 cell differentiation	1		4
D-Arginine and D-ornithine metabolism	1		4
Biosynthesis of terpenoids and steroids	1		4
Biosynthesis of vancomycin group antibiotics	1		4
Acarbose and validamycin biosynthesis	1		3
Glycosaminoglycan biosynthesis - heparan sulfate / heparin	1		3
Glycosylphosphatidylinositol (GPI)-anchor biosynthesis	1		3
Atrazine degradation	1		2
Biosynthesis of siderophore group nonribosomal peptides	1		2
Aflatoxin biosynthesis	1		2
Naphthalene degradation	1		1
Glycosaminoglycan biosynthesis - chondroitin sulfate / dermatan sulfate	1		1
Glucosinolate biosynthesis	1		1
Biosynthesis of ansamycins	1		1
Glycosphingolipid biosynthesis - lacto and neolacto series	1		1
			14490
