# Supplementary material for: RNA sequencing and de novo assembly of Solanum trilobatum leaf transcriptome to identify putative transcripts for major metabolic pathways
Source: Sci Rep. 2018 Oct 18;8:15375. doi: 10.1038/s41598-018-33693-4 (PMC6194071; doi:10.1038/s41598-018-33693-4)
Supplement: Supplementary file 5 — Table S5 [file 41598_2018_33693_MOESM5_ESM.xlsx]

## Sheet: results of 654 TF identificatio
TRINITY_DN14941_c0_g1_i1	RAV
TRINITY_DN103_c0_g1_i1	Trihelix
TRINITY_DN10542_c0_g1_i1	bHLH
TRINITY_DN10561_c0_g1_i1	BBR-BPC
TRINITY_DN11097_c0_g1_i1	bHLH
TRINITY_DN11305_c0_g1_i1	GRAS
TRINITY_DN11411_c0_g1_i1	NF-YC
TRINITY_DN12600_c0_g1_i1	BES1
TRINITY_DN12673_c0_g1_i1	GRAS
TRINITY_DN12677_c0_g1_i1	ZF-HD
TRINITY_DN12677_c0_g2_i1	ZF-HD
TRINITY_DN12960_c0_g1_i1	LBD
TRINITY_DN13044_c0_g1_i1	BES1
TRINITY_DN13153_c0_g1_i1	bHLH
TRINITY_DN13153_c0_g1_i2	bHLH
TRINITY_DN13286_c0_g1_i1	Dof
TRINITY_DN13561_c0_g1_i1	GeBP
TRINITY_DN13566_c0_g1_i1	WRKY
TRINITY_DN13566_c0_g2_i1	WRKY
TRINITY_DN13825_c0_g3_i1	bZIP
TRINITY_DN14143_c0_g1_i1	bHLH
TRINITY_DN14453_c0_g1_i1	NAC
TRINITY_DN14657_c0_g1_i1	Whirly
TRINITY_DN14911_c0_g2_i1	TCP
TRINITY_DN14911_c0_g3_i1	TCP
TRINITY_DN15204_c0_g1_i1	Nin-like
TRINITY_DN15372_c0_g1_i1	bZIP
TRINITY_DN15378_c0_g1_i1	HSF
TRINITY_DN15521_c0_g2_i1	WRKY
TRINITY_DN15793_c0_g1_i1	NF-YA
TRINITY_DN15793_c0_g1_i2	NF-YA
TRINITY_DN15835_c0_g1_i1	Trihelix
TRINITY_DN15900_c0_g2_i1	E2F/DP
TRINITY_DN15959_c0_g2_i1	NAC
TRINITY_DN15959_c0_g3_i1	NAC
TRINITY_DN16040_c0_g1_i1	NF-YC
TRINITY_DN16332_c0_g1_i1	Dof
TRINITY_DN17090_c0_g1_i1	NAC
TRINITY_DN24268_c2_g1_i1	HSF
TRINITY_DN24268_c2_g1_i10	HSF
TRINITY_DN24268_c2_g1_i12	HSF
TRINITY_DN24268_c2_g1_i13	HSF
TRINITY_DN24268_c2_g1_i15	HSF
TRINITY_DN24268_c2_g1_i4	HSF
TRINITY_DN24268_c2_g1_i6	HSF
TRINITY_DN24268_c2_g1_i8	HSF
TRINITY_DN24270_c0_g1_i1	Trihelix
TRINITY_DN24292_c0_g1_i1	WRKY
TRINITY_DN24292_c0_g1_i3	WRKY
TRINITY_DN27327_c0_g1_i1	CPP
TRINITY_DN28026_c0_g1_i1	Dof
TRINITY_DN28289_c0_g1_i1	BES1
TRINITY_DN28797_c0_g1_i1	NAC
TRINITY_DN32550_c0_g1_i1	NAC
TRINITY_DN32599_c0_g1_i1	GRAS
TRINITY_DN3830_c0_g1_i1	CAMTA
TRINITY_DN46526_c0_g1_i1	bZIP
TRINITY_DN47299_c0_g1_i1	GRAS
TRINITY_DN4786_c0_g1_i1	GRAS
TRINITY_DN65446_c0_g1_i1	WRKY
TRINITY_DN65731_c0_g1_i1	NAC
TRINITY_DN66593_c0_g1_i1	NAC
TRINITY_DN12597_c0_g1_i1	B3
TRINITY_DN13375_c0_g1_i1	B3
TRINITY_DN13375_c0_g1_i3	B3
TRINITY_DN13375_c0_g1_i4	B3
TRINITY_DN13952_c0_g1_i1	B3
TRINITY_DN13952_c0_g1_i2	B3
TRINITY_DN13952_c0_g1_i3	B3
TRINITY_DN13952_c0_g1_i4	B3
TRINITY_DN15259_c1_g2_i1	B3
TRINITY_DN47031_c0_g1_i1	B3
TRINITY_DN10758_c0_g1_i1	ERF
TRINITY_DN12174_c0_g1_i1	ERF
TRINITY_DN12174_c0_g2_i1	ERF
TRINITY_DN47458_c0_g1_i1	ERF
TRINITY_DN47503_c0_g1_i1	ERF
TRINITY_DN15006_c0_g1_i1	DBB
TRINITY_DN15192_c0_g1_i1	CO-like
TRINITY_DN20698_c0_g1_i2	ARR-B
TRINITY_DN14871_c0_g1_i1	G2-like
TRINITY_DN20698_c0_g1_i1	G2-like
TRINITY_DN66058_c0_g1_i1	G2-like
TRINITY_DN66058_c0_g2_i1	G2-like
TRINITY_DN65276_c0_g1_i1	MIKC_MADS
TRINITY_DN13109_c0_g1_i1	M-type_MADS
TRINITY_DN14145_c0_g1_i1	M-type_MADS
TRINITY_DN14145_c0_g2_i1	M-type_MADS
TRINITY_DN46918_c0_g1_i1	M-type_MADS
TRINITY_DN13975_c0_g1_i1	HB-other
TRINITY_DN16376_c0_g1_i3	HD-ZIP
TRINITY_DN16376_c0_g1_i1	HD-ZIP
TRINITY_DN16376_c0_g1_i2	HD-ZIP
TRINITY_DN46494_c0_g1_i1	HD-ZIP
TRINITY_DN1176_c0_g2_i1	TALE
TRINITY_DN10215_c0_g1_i1	C2H2
TRINITY_DN1040_c0_g1_i1	C3H
TRINITY_DN1040_c0_g2_i1	C3H
TRINITY_DN11429_c0_g1_i1	C2H2
TRINITY_DN13006_c0_g1_i1	C2H2
TRINITY_DN14046_c0_g1_i1	C3H
TRINITY_DN15697_c0_g2_i1	C3H
TRINITY_DN20607_c0_g1_i1	C3H
TRINITY_DN20607_c0_g1_i3	C3H
TRINITY_DN20607_c0_g1_i4	C3H
TRINITY_DN20607_c0_g1_i5	C3H
TRINITY_DN20607_c0_g1_i7	C3H
TRINITY_DN2763_c0_g1_i1	C2H2
TRINITY_DN28271_c0_g1_i1	C2H2
TRINITY_DN28331_c0_g1_i1	C2H2
TRINITY_DN47187_c0_g1_i1	C2H2
TRINITY_DN65180_c0_g1_i1	C3H
TRINITY_DN13950_c0_g1_i1	MYB
TRINITY_DN28774_c0_g1_i1	MYB
TRINITY_DN66773_c0_g1_i1	MYB
TRINITY_DN12563_c0_g2_i1	MYB_related
TRINITY_DN13903_c0_g2_i1	MYB_related
TRINITY_DN16274_c0_g2_i1	MYB_related
TRINITY_DN16441_c0_g2_i1	MYB_related
TRINITY_DN18972_c0_g1_i1	MYB_related
TRINITY_DN28675_c0_g1_i1	MYB_related
TRINITY_DN16615_c0_g2_i1	FAR1
TRINITY_DN16707_c0_g2_i1	WRKY
TRINITY_DN16715_c0_g1_i1	NF-YA
TRINITY_DN1728_c0_g1_i1	Trihelix
TRINITY_DN17313_c0_g1_i1	NAC
TRINITY_DN17618_c0_g1_i1	HSF
TRINITY_DN17690_c0_g3_i2	bHLH
TRINITY_DN17690_c0_g3_i3	bHLH
TRINITY_DN17690_c0_g3_i4	bHLH
TRINITY_DN17713_c0_g1_i2	Nin-like
TRINITY_DN17713_c0_g1_i3	Nin-like
TRINITY_DN17737_c0_g1_i1	GATA
TRINITY_DN17737_c0_g1_i2	GATA
TRINITY_DN17799_c0_g1_i1	SBP
TRINITY_DN18004_c0_g1_i1	FAR1
TRINITY_DN18004_c0_g1_i2	FAR1
TRINITY_DN18253_c0_g1_i1	bZIP
TRINITY_DN18253_c0_g2_i1	bZIP
TRINITY_DN18307_c0_g1_i1	Nin-like
TRINITY_DN18307_c0_g1_i2	Nin-like
TRINITY_DN18412_c0_g2_i1	bHLH
TRINITY_DN18554_c0_g1_i1	NAC
TRINITY_DN18651_c0_g1_i2	bZIP
TRINITY_DN18651_c0_g1_i3	bZIP
TRINITY_DN18829_c0_g1_i1	bHLH
TRINITY_DN18876_c0_g2_i1	bZIP
TRINITY_DN18894_c0_g2_i2	EIL
TRINITY_DN19027_c0_g2_i1	GATA
TRINITY_DN19090_c0_g1_i1	FAR1
TRINITY_DN19221_c0_g1_i1	FAR1
TRINITY_DN19256_c0_g1_i1	bZIP
TRINITY_DN19275_c0_g2_i1	SBP
TRINITY_DN19275_c0_g3_i1	SBP
TRINITY_DN19325_c0_g1_i1	GRAS
TRINITY_DN19325_c0_g1_i2	GRAS
TRINITY_DN19325_c0_g2_i1	GRAS
TRINITY_DN19340_c0_g2_i1	E2F/DP
TRINITY_DN19433_c0_g1_i1	GRAS
TRINITY_DN19461_c0_g1_i1	bHLH
TRINITY_DN19464_c0_g1_i1	YABBY
TRINITY_DN19464_c0_g3_i1	YABBY
TRINITY_DN1948_c0_g1_i1	NAC
TRINITY_DN19836_c0_g1_i1	GRAS
TRINITY_DN19836_c0_g1_i2	GRAS
TRINITY_DN19910_c0_g1_i1	WRKY
TRINITY_DN19981_c0_g1_i1	GATA
TRINITY_DN20246_c0_g1_i1	bHLH
TRINITY_DN20246_c1_g1_i1	bHLH
TRINITY_DN20246_c3_g1_i1	bHLH
TRINITY_DN20262_c0_g2_i1	bHLH
TRINITY_DN20262_c0_g2_i3	bHLH
TRINITY_DN20342_c0_g1_i2	WRKY
TRINITY_DN20351_c0_g1_i1	bZIP
TRINITY_DN20351_c0_g1_i2	bZIP
TRINITY_DN20475_c0_g1_i1	NF-YA
TRINITY_DN20475_c0_g1_i2	NF-YA
TRINITY_DN20518_c0_g1_i2	bHLH
TRINITY_DN20586_c0_g1_i1	bZIP
TRINITY_DN21010_c0_g1_i1	SBP
TRINITY_DN21224_c0_g1_i3	BBR-BPC
TRINITY_DN21224_c0_g1_i4	BBR-BPC
TRINITY_DN21256_c0_g4_i1	Trihelix
TRINITY_DN21256_c0_g4_i2	Trihelix
TRINITY_DN21262_c0_g2_i1	bHLH
TRINITY_DN21264_c0_g3_i1	SBP
TRINITY_DN21264_c0_g3_i2	SBP
TRINITY_DN21308_c0_g1_i1	bZIP
TRINITY_DN21713_c0_g1_i3	YABBY
TRINITY_DN2179_c0_g1_i1	NAC
TRINITY_DN21805_c0_g1_i1	Trihelix
TRINITY_DN21805_c0_g1_i2	Trihelix
TRINITY_DN21810_c0_g1_i1	WRKY
TRINITY_DN22018_c0_g1_i3	GRAS
TRINITY_DN22096_c0_g1_i1	LBD
TRINITY_DN22096_c0_g2_i1	LBD
TRINITY_DN22096_c0_g2_i2	LBD
TRINITY_DN22389_c0_g1_i1	NF-YA
TRINITY_DN22389_c0_g3_i1	NF-YA
TRINITY_DN22389_c0_g3_i6	NF-YA
TRINITY_DN22554_c0_g1_i2	CPP
TRINITY_DN23012_c0_g3_i2	TCP
TRINITY_DN23469_c0_g1_i2	bZIP
TRINITY_DN23506_c0_g1_i2	HSF
TRINITY_DN23506_c0_g1_i3	HSF
TRINITY_DN23510_c0_g1_i1	GATA
TRINITY_DN23510_c0_g1_i2	GATA
TRINITY_DN23510_c0_g3_i2	GATA
TRINITY_DN23634_c0_g1_i3	SBP
TRINITY_DN23714_c0_g2_i1	CAMTA
TRINITY_DN23747_c1_g1_i1	NAC
TRINITY_DN23834_c0_g1_i1	Nin-like
TRINITY_DN23884_c0_g1_i1	bZIP
TRINITY_DN23884_c0_g1_i2	bZIP
TRINITY_DN23884_c0_g1_i3	bZIP
TRINITY_DN23884_c0_g4_i2	bZIP
TRINITY_DN23884_c0_g4_i4	bZIP
TRINITY_DN23896_c0_g1_i3	bHLH
TRINITY_DN23896_c0_g1_i4	bHLH
TRINITY_DN23896_c0_g1_i5	bHLH
TRINITY_DN24095_c0_g2_i3	bHLH
TRINITY_DN24095_c0_g2_i5	bHLH
TRINITY_DN24095_c0_g2_i6	bHLH
TRINITY_DN24307_c0_g1_i2	GRAS
TRINITY_DN24310_c0_g1_i1	FAR1
TRINITY_DN24310_c0_g1_i3	FAR1
TRINITY_DN24323_c1_g1_i3	bZIP
TRINITY_DN24471_c0_g1_i1	bHLH
TRINITY_DN16739_c0_g1_i1	ARF
TRINITY_DN18685_c0_g1_i1	ARF
TRINITY_DN18685_c0_g3_i1	ARF
TRINITY_DN21494_c0_g1_i1	ARF
TRINITY_DN18329_c0_g1_i2	B3
TRINITY_DN18329_c0_g1_i3	B3
TRINITY_DN21960_c0_g1_i1	B3
TRINITY_DN21960_c0_g1_i2	B3
TRINITY_DN22388_c0_g1_i1	B3
TRINITY_DN22388_c0_g1_i2	B3
TRINITY_DN22388_c0_g2_i1	B3
TRINITY_DN22392_c0_g1_i1	B3
TRINITY_DN23718_c0_g1_i1	B3
TRINITY_DN23718_c0_g1_i5	B3
TRINITY_DN237_c0_g1_i1	B3
TRINITY_DN24447_c0_g1_i3	AP2
TRINITY_DN24447_c0_g3_i1	AP2
TRINITY_DN24447_c0_g3_i2	AP2
TRINITY_DN24447_c0_g3_i3	AP2
TRINITY_DN24447_c0_g3_i4	AP2
TRINITY_DN24447_c0_g3_i6	AP2
TRINITY_DN24447_c0_g3_i8	AP2
TRINITY_DN24447_c0_g1_i1	AP2
TRINITY_DN24447_c0_g3_i7	AP2
TRINITY_DN24447_c0_g3_i9	AP2
TRINITY_DN24447_c0_g3_i10	AP2
TRINITY_DN24447_c0_g3_i5	AP2
TRINITY_DN21065_c0_g1_i1	ERF
TRINITY_DN21485_c0_g1_i1	ERF
TRINITY_DN21495_c0_g1_i1	ERF
TRINITY_DN22039_c0_g1_i1	ERF
TRINITY_DN22039_c0_g1_i2	ERF
TRINITY_DN23304_c1_g1_i1	ERF
TRINITY_DN23975_c0_g1_i1	ERF
TRINITY_DN20010_c0_g2_i1	DBB
TRINITY_DN20010_c0_g2_i5	DBB
TRINITY_DN21406_c0_g3_i2	DBB
TRINITY_DN20010_c0_g2_i4	CO-like
TRINITY_DN21361_c0_g1_i4	CO-like
TRINITY_DN20926_c0_g1_i2	ARR-B
TRINITY_DN20926_c0_g1_i4	ARR-B
TRINITY_DN19387_c0_g1_i2	G2-like
TRINITY_DN19865_c0_g1_i1	G2-like
TRINITY_DN20926_c0_g1_i3	G2-like
TRINITY_DN21090_c0_g1_i1	G2-like
TRINITY_DN21090_c0_g1_i3	G2-like
TRINITY_DN23420_c0_g1_i1	G2-like
TRINITY_DN23420_c0_g1_i2	G2-like
TRINITY_DN23420_c0_g3_i3	G2-like
TRINITY_DN23420_c0_g3_i4	G2-like
TRINITY_DN16574_c0_g2_i1	MIKC_MADS
TRINITY_DN16574_c0_g2_i2	MIKC_MADS
TRINITY_DN17686_c0_g1_i1	M-type_MADS
TRINITY_DN17882_c0_g1_i1	M-type_MADS
TRINITY_DN19108_c0_g1_i1	M-type_MADS
TRINITY_DN20149_c0_g3_i1	M-type_MADS
TRINITY_DN20149_c0_g4_i1	M-type_MADS
TRINITY_DN20149_c0_g5_i1	M-type_MADS
TRINITY_DN19604_c0_g1_i1	GRF
TRINITY_DN19740_c0_g1_i1	HB-other
TRINITY_DN17855_c0_g1_i1	WOX
TRINITY_DN16814_c0_g2_i1	TALE
TRINITY_DN17488_c0_g1_i1	TALE
TRINITY_DN19234_c0_g1_i4	TALE
TRINITY_DN19234_c0_g1_i5	TALE
TRINITY_DN20774_c0_g1_i1	HD-ZIP
TRINITY_DN21099_c0_g2_i3	HD-ZIP
TRINITY_DN21099_c0_g2_i2	HD-ZIP
TRINITY_DN19511_c0_g1_i2	HD-ZIP
TRINITY_DN21788_c0_g1_i3	HD-ZIP
TRINITY_DN20774_c0_g2_i1	HD-ZIP
TRINITY_DN21788_c0_g1_i2	HD-ZIP
TRINITY_DN24186_c0_g3_i3	HD-ZIP
TRINITY_DN24186_c0_g3_i4	HD-ZIP
TRINITY_DN24186_c0_g3_i1	HD-ZIP
TRINITY_DN18304_c0_g2_i1	C2H2
TRINITY_DN19031_c0_g4_i1	C2H2
TRINITY_DN19478_c0_g1_i1	C3H
TRINITY_DN19478_c0_g1_i3	C3H
TRINITY_DN19607_c0_g1_i2	C3H
TRINITY_DN20364_c0_g2_i1	C2H2
TRINITY_DN20734_c0_g2_i4	C2H2
TRINITY_DN20879_c0_g1_i1	C2H2
TRINITY_DN2147_c0_g1_i1	C3H
TRINITY_DN21527_c0_g1_i2	C2H2
TRINITY_DN21527_c0_g1_i4	C2H2
TRINITY_DN21641_c0_g1_i5	C3H
TRINITY_DN21822_c0_g1_i1	C3H
TRINITY_DN21822_c0_g1_i2	C3H
TRINITY_DN22623_c0_g1_i1	C3H
TRINITY_DN22623_c1_g1_i1	C3H
TRINITY_DN22623_c1_g1_i2	C3H
TRINITY_DN23221_c0_g3_i4	LSD
TRINITY_DN23474_c0_g1_i3	C3H
TRINITY_DN23907_c0_g1_i2	C2H2
TRINITY_DN24072_c0_g1_i1	LSD
TRINITY_DN24072_c0_g1_i2	LSD
TRINITY_DN24072_c0_g1_i3	LSD
TRINITY_DN24072_c0_g1_i4	LSD
TRINITY_DN24072_c0_g1_i5	LSD
TRINITY_DN24072_c0_g1_i6	LSD
TRINITY_DN24072_c0_g1_i7	LSD
TRINITY_DN24072_c0_g1_i8	LSD
TRINITY_DN24072_c0_g1_i9	LSD
TRINITY_DN24302_c0_g1_i2	C3H
TRINITY_DN17373_c0_g2_i1	MYB
TRINITY_DN17529_c0_g1_i1	MYB
TRINITY_DN19556_c0_g1_i1	MYB
TRINITY_DN21659_c0_g1_i1	MYB
TRINITY_DN23648_c0_g1_i1	MYB
TRINITY_DN24304_c1_g1_i1	MYB
TRINITY_DN24304_c1_g1_i3	MYB
TRINITY_DN17394_c0_g1_i1	MYB_related
TRINITY_DN18100_c0_g1_i1	MYB_related
TRINITY_DN18230_c0_g2_i2	MYB_related
TRINITY_DN1824_c0_g1_i1	MYB_related
TRINITY_DN18317_c0_g1_i2	MYB_related
TRINITY_DN19017_c0_g1_i2	MYB_related
TRINITY_DN19886_c0_g1_i2	MYB_related
TRINITY_DN20278_c0_g1_i1	MYB_related
TRINITY_DN20278_c0_g1_i3	MYB_related
TRINITY_DN21526_c0_g2_i1	MYB_related
TRINITY_DN21526_c0_g2_i3	MYB_related
TRINITY_DN23209_c0_g1_i1	MYB_related
TRINITY_DN23584_c0_g1_i1	MYB_related
TRINITY_DN23648_c0_g1_i2	MYB_related
TRINITY_DN24123_c0_g1_i5	MYB_related
TRINITY_DN24652_c0_g1_i1	GATA
TRINITY_DN24652_c0_g1_i2	GATA
TRINITY_DN24652_c0_g1_i3	GATA
TRINITY_DN24652_c0_g1_i5	GATA
TRINITY_DN24652_c0_g1_i6	GATA
TRINITY_DN24652_c0_g1_i8	GATA
TRINITY_DN24652_c0_g1_i9	GATA
TRINITY_DN24697_c0_g1_i2	GRAS
TRINITY_DN24700_c0_g1_i1	NAC
TRINITY_DN24774_c0_g1_i1	bHLH
TRINITY_DN24774_c0_g1_i2	bHLH
TRINITY_DN24873_c0_g1_i1	bZIP
TRINITY_DN24873_c0_g2_i1	bZIP
TRINITY_DN24873_c0_g4_i1	bZIP
TRINITY_DN24921_c1_g1_i1	GATA
TRINITY_DN24921_c1_g1_i2	GATA
TRINITY_DN25185_c0_g1_i2	Trihelix
TRINITY_DN25185_c0_g1_i7	Trihelix
TRINITY_DN25185_c0_g1_i8	Trihelix
TRINITY_DN25269_c0_g1_i2	FAR1
TRINITY_DN25269_c0_g2_i1	FAR1
TRINITY_DN25299_c1_g1_i3	bHLH
TRINITY_DN25402_c0_g2_i1	NAC
TRINITY_DN25402_c0_g2_i2	NAC
TRINITY_DN25402_c0_g3_i1	NAC
TRINITY_DN25410_c0_g3_i1	TCP
TRINITY_DN25410_c0_g3_i2	TCP
TRINITY_DN25410_c0_g3_i3	TCP
TRINITY_DN25410_c0_g3_i4	TCP
TRINITY_DN25410_c0_g3_i5	TCP
TRINITY_DN25426_c1_g1_i1	NF-YB
TRINITY_DN25446_c0_g2_i1	bZIP
TRINITY_DN25446_c0_g2_i3	bZIP
TRINITY_DN25855_c2_g3_i4	NF-YB
TRINITY_DN25855_c2_g3_i8	NF-YB
TRINITY_DN25855_c2_g3_i9	NF-YB
TRINITY_DN25881_c0_g2_i1	bHLH
TRINITY_DN25881_c0_g2_i3	bHLH
TRINITY_DN25987_c0_g1_i1	NAC
TRINITY_DN25987_c0_g1_i2	NAC
TRINITY_DN25987_c0_g1_i4	NAC
TRINITY_DN25987_c0_g1_i5	NAC
TRINITY_DN25987_c0_g1_i6	NAC
TRINITY_DN26210_c0_g1_i1	GeBP
TRINITY_DN26231_c0_g3_i1	GATA
TRINITY_DN26231_c0_g7_i1	GATA
TRINITY_DN26231_c0_g7_i2	GATA
TRINITY_DN26259_c1_g1_i2	WRKY
TRINITY_DN26259_c1_g1_i3	WRKY
TRINITY_DN2632_c0_g1_i1	FAR1
TRINITY_DN26460_c0_g2_i1	HRT-like
TRINITY_DN26463_c1_g1_i1	EIL
TRINITY_DN26463_c1_g1_i4	EIL
TRINITY_DN26463_c1_g1_i5	EIL
TRINITY_DN26463_c1_g1_i6	EIL
TRINITY_DN26463_c1_g1_i7	EIL
TRINITY_DN26607_c0_g3_i10	bZIP
TRINITY_DN26607_c0_g3_i11	bZIP
TRINITY_DN26607_c0_g3_i2	bZIP
TRINITY_DN26607_c0_g3_i4	bZIP
TRINITY_DN26607_c0_g3_i5	bZIP
TRINITY_DN26607_c0_g3_i6	bZIP
TRINITY_DN26607_c0_g3_i7	bZIP
TRINITY_DN26607_c0_g3_i8	bZIP
TRINITY_DN26607_c0_g4_i1	bZIP
TRINITY_DN26767_c0_g2_i1	E2F/DP
TRINITY_DN26767_c0_g2_i3	E2F/DP
TRINITY_DN26767_c0_g2_i4	E2F/DP
TRINITY_DN26847_c13_g7_i1	WRKY
TRINITY_DN26907_c0_g6_i10	bZIP
TRINITY_DN26907_c0_g6_i3	bZIP
TRINITY_DN26907_c0_g6_i4	bZIP
TRINITY_DN26907_c0_g6_i6	bZIP
TRINITY_DN29096_c0_g1_i1	bZIP
TRINITY_DN29134_c0_g1_i1	WRKY
TRINITY_DN29185_c0_g1_i1	NAC
TRINITY_DN29219_c0_g1_i1	Dof
TRINITY_DN29341_c0_g1_i1	bHLH
TRINITY_DN26774_c3_g1_i11	ARF
TRINITY_DN26774_c3_g1_i13	ARF
TRINITY_DN26774_c3_g1_i14	ARF
TRINITY_DN26774_c3_g1_i16	ARF
TRINITY_DN26774_c3_g1_i18	ARF
TRINITY_DN26774_c3_g1_i2	ARF
TRINITY_DN26774_c3_g1_i3	ARF
TRINITY_DN26774_c3_g1_i4	ARF
TRINITY_DN26774_c3_g1_i5	ARF
TRINITY_DN26774_c3_g1_i6	ARF
TRINITY_DN26774_c3_g1_i7	ARF
TRINITY_DN26774_c3_g1_i8	ARF
TRINITY_DN26774_c3_g1_i9	ARF
TRINITY_DN26774_c4_g1_i1	ARF
TRINITY_DN24783_c0_g1_i10	B3
TRINITY_DN24783_c0_g1_i2	B3
TRINITY_DN24783_c0_g1_i3	B3
TRINITY_DN24783_c0_g1_i5	B3
TRINITY_DN24783_c0_g1_i8	B3
TRINITY_DN24783_c0_g1_i9	B3
TRINITY_DN25593_c1_g1_i2	B3
TRINITY_DN25593_c1_g4_i2	B3
TRINITY_DN26255_c0_g1_i1	B3
TRINITY_DN26255_c0_g1_i2	B3
TRINITY_DN26255_c0_g1_i3	B3
TRINITY_DN26255_c0_g1_i4	B3
TRINITY_DN26255_c0_g1_i5	B3
TRINITY_DN26255_c0_g1_i6	B3
TRINITY_DN26255_c0_g1_i8	B3
TRINITY_DN25109_c0_g2_i1	ERF
TRINITY_DN25109_c0_g5_i2	ERF
TRINITY_DN25901_c3_g1_i1	ERF
TRINITY_DN25907_c0_g1_i1	ERF
TRINITY_DN26460_c1_g3_i3	DBB
TRINITY_DN25255_c0_g1_i4	ARR-B
TRINITY_DN25136_c0_g3_i11	G2-like
TRINITY_DN25136_c0_g3_i2	G2-like
TRINITY_DN25136_c0_g3_i3	G2-like
TRINITY_DN25136_c0_g3_i6	G2-like
TRINITY_DN25136_c0_g3_i9	G2-like
TRINITY_DN25255_c0_g1_i2	G2-like
TRINITY_DN26108_c0_g2_i1	G2-like
TRINITY_DN25047_c0_g2_i3	MIKC_MADS
TRINITY_DN25047_c0_g2_i5	MIKC_MADS
TRINITY_DN25047_c0_g2_i7	MIKC_MADS
TRINITY_DN26008_c0_g1_i1	MIKC_MADS
TRINITY_DN26008_c0_g1_i4	MIKC_MADS
TRINITY_DN26770_c0_g1_i1	M-type_MADS
TRINITY_DN26770_c0_g1_i2	M-type_MADS
TRINITY_DN24666_c0_g1_i1	HB-other
TRINITY_DN25588_c1_g10_i1	HB-other
TRINITY_DN25588_c1_g6_i2	HB-other
TRINITY_DN26098_c0_g3_i1	HB-other
TRINITY_DN25581_c0_g2_i1	TALE
TRINITY_DN25015_c0_g1_i2	HD-ZIP
TRINITY_DN25015_c0_g1_i6	HD-ZIP
TRINITY_DN26504_c6_g1_i2	TALE
TRINITY_DN26098_c0_g4_i4	HD-ZIP
TRINITY_DN24785_c1_g3_i4	C3H
TRINITY_DN24892_c2_g2_i2	C3H
TRINITY_DN24892_c2_g2_i3	C3H
TRINITY_DN25167_c0_g1_i1	C3H
TRINITY_DN25167_c0_g1_i2	C3H
TRINITY_DN25167_c0_g1_i3	C3H
TRINITY_DN25167_c0_g1_i4	C3H
TRINITY_DN25679_c0_g8_i2	C2H2
TRINITY_DN26204_c0_g1_i1	C2H2
TRINITY_DN26204_c0_g1_i2	C2H2
TRINITY_DN26559_c0_g2_i1	C3H
TRINITY_DN26559_c0_g3_i1	C3H
TRINITY_DN26559_c0_g3_i3	C3H
TRINITY_DN26559_c0_g3_i4	C3H
TRINITY_DN26559_c0_g3_i8	C3H
TRINITY_DN26922_c1_g1_i4	C3H
TRINITY_DN26922_c1_g1_i6	C3H
TRINITY_DN26952_c2_g4_i1	C2H2
TRINITY_DN26952_c2_g4_i2	C2H2
TRINITY_DN25227_c1_g1_i1	MYB
TRINITY_DN24736_c0_g1_i3	MYB_related
TRINITY_DN24736_c0_g1_i4	MYB_related
TRINITY_DN24950_c0_g1_i1	MYB_related
TRINITY_DN25408_c0_g1_i1	MYB_related
TRINITY_DN25408_c0_g1_i2	MYB_related
TRINITY_DN25408_c0_g1_i5	MYB_related
TRINITY_DN25408_c0_g1_i6	MYB_related
TRINITY_DN25408_c0_g1_i8	MYB_related
TRINITY_DN29613_c0_g1_i1	GRAS
TRINITY_DN29777_c0_g1_i1	NF-YC
TRINITY_DN30181_c0_g1_i1	NAC
TRINITY_DN30522_c0_g1_i1	bZIP
TRINITY_DN31362_c0_g1_i1	Trihelix
TRINITY_DN31852_c0_g1_i1	bZIP
TRINITY_DN32241_c0_g1_i1	NAC
TRINITY_DN32721_c0_g1_i1	GRAS
TRINITY_DN32769_c0_g1_i1	WRKY
TRINITY_DN33072_c0_g1_i1	bZIP
TRINITY_DN33265_c0_g1_i1	EIL
TRINITY_DN33307_c0_g1_i1	GRAS
TRINITY_DN34740_c0_g1_i1	Trihelix
TRINITY_DN35067_c0_g1_i1	bHLH
TRINITY_DN35954_c0_g1_i1	ZF-HD
TRINITY_DN37186_c0_g1_i1	WRKY
TRINITY_DN37649_c0_g1_i1	GRAS
TRINITY_DN37941_c0_g1_i1	Dof
TRINITY_DN41478_c0_g1_i1	WRKY
TRINITY_DN4213_c0_g2_i1	bZIP
TRINITY_DN42563_c0_g1_i1	NAC
TRINITY_DN42637_c0_g1_i1	bZIP
TRINITY_DN44407_c0_g1_i1	BBR-BPC
TRINITY_DN4967_c0_g1_i1	bHLH
TRINITY_DN33187_c0_g1_i1	B3
TRINITY_DN40178_c0_g1_i1	B3
TRINITY_DN4019_c0_g1_i1	B3
TRINITY_DN33564_c0_g1_i1	ERF
TRINITY_DN34984_c0_g1_i1	ERF
TRINITY_DN48559_c0_g1_i1	ERF
TRINITY_DN4475_c0_g2_i1	MIKC_MADS
TRINITY_DN29753_c0_g1_i1	HB-other
TRINITY_DN31866_c0_g1_i1	HB-other
TRINITY_DN4289_c0_g1_i1	TALE
TRINITY_DN37621_c0_g1_i1	HD-ZIP
TRINITY_DN30292_c0_g1_i1	C3H
TRINITY_DN3400_c0_g2_i1	C2H2
TRINITY_DN37188_c0_g1_i1	C3H
TRINITY_DN44190_c0_g1_i1	C2H2
TRINITY_DN45119_c0_g1_i1	C2H2
TRINITY_DN42085_c0_g1_i1	MYB
TRINITY_DN29790_c0_g1_i1	MYB_related
TRINITY_DN3403_c0_g2_i1	MYB_related
TRINITY_DN36091_c0_g1_i1	MYB_related
TRINITY_DN45570_c0_g1_i1	MYB_related
TRINITY_DN52671_c0_g1_i1	Dof
TRINITY_DN52833_c0_g1_i1	SBP
TRINITY_DN5678_c0_g1_i1	EIL
TRINITY_DN6004_c0_g1_i1	WRKY
TRINITY_DN61415_c0_g1_i1	Nin-like
TRINITY_DN62027_c0_g1_i1	FAR1
TRINITY_DN62027_c0_g2_i1	FAR1
TRINITY_DN62566_c0_g1_i1	TCP
TRINITY_DN62583_c0_g1_i1	Trihelix
TRINITY_DN63438_c0_g1_i1	GRAS
TRINITY_DN64326_c0_g1_i1	Trihelix
TRINITY_DN64663_c0_g1_i1	Trihelix
TRINITY_DN66970_c0_g1_i1	WRKY
TRINITY_DN6709_c0_g2_i1	LBD
TRINITY_DN67292_c0_g1_i1	TCP
TRINITY_DN6744_c0_g2_i1	ZF-HD
TRINITY_DN6854_c0_g2_i1	FAR1
TRINITY_DN68935_c0_g1_i1	bZIP
TRINITY_DN61727_c0_g1_i1	B3
TRINITY_DN63254_c0_g1_i1	B3
TRINITY_DN6733_c0_g2_i1	B3
TRINITY_DN55685_c0_g1_i1	AP2
TRINITY_DN80247_c0_g1_i1	AP2
TRINITY_DN5681_c0_g1_i1	AP2
TRINITY_DN62442_c0_g1_i1	AP2
TRINITY_DN67089_c0_g1_i1	ERF
TRINITY_DN6864_c0_g2_i1	G2-like
TRINITY_DN5847_c0_g1_i1	C3H
TRINITY_DN61846_c0_g1_i1	C2H2
TRINITY_DN6391_c0_g2_i1	C2H2
TRINITY_DN62038_c0_g1_i1	MYB
TRINITY_DN57823_c0_g1_i1	MYB_related
TRINITY_DN62736_c0_g1_i1	MYB_related
TRINITY_DN62759_c0_g1_i1	MYB_related
TRINITY_DN5796_c0_g1_i1	TCP
TRINITY_DN62322_c0_g1_i1	TCP
TRINITY_DN69647_c0_g1_i1	NAC
TRINITY_DN69949_c0_g1_i1	CPP
TRINITY_DN714_c0_g2_i1	bHLH
TRINITY_DN7288_c0_g1_i1	NF-YC
TRINITY_DN7288_c0_g2_i1	NF-YC
TRINITY_DN73270_c0_g1_i1	GRAS
TRINITY_DN73872_c0_g1_i1	GRAS
TRINITY_DN7438_c0_g1_i1	Nin-like
TRINITY_DN74394_c0_g1_i1	Dof
TRINITY_DN7461_c0_g1_i1	E2F/DP
TRINITY_DN7461_c0_g1_i2	E2F/DP
TRINITY_DN74818_c0_g1_i1	Dof
TRINITY_DN7567_c0_g2_i1	Trihelix
TRINITY_DN75841_c0_g1_i1	Trihelix
TRINITY_DN76185_c0_g1_i1	bHLH
TRINITY_DN76501_c0_g1_i1	GRAS
TRINITY_DN78701_c0_g1_i1	LBD
TRINITY_DN8241_c0_g1_i1	bHLH
TRINITY_DN83835_c0_g1_i1	bZIP
TRINITY_DN84125_c0_g1_i1	NF-YC
TRINITY_DN8503_c0_g1_i1	HSF
TRINITY_DN85687_c0_g1_i1	WRKY
TRINITY_DN86034_c0_g1_i1	GRAS
TRINITY_DN86417_c0_g1_i1	YABBY
TRINITY_DN89275_c0_g1_i1	NF-YC
TRINITY_DN85519_c0_g1_i1	B3
TRINITY_DN76990_c0_g1_i1	AP2
TRINITY_DN76920_c0_g1_i1	AP2
TRINITY_DN62302_c0_g1_i1	ERF
TRINITY_DN72804_c0_g1_i1	ERF
TRINITY_DN7428_c0_g2_i1	ERF
TRINITY_DN74964_c0_g1_i1	ERF
TRINITY_DN78651_c0_g1_i1	ERF
TRINITY_DN89239_c0_g1_i1	G2-like
TRINITY_DN83713_c0_g1_i1	MIKC_MADS
TRINITY_DN69600_c0_g1_i1	C2H2
TRINITY_DN72135_c0_g1_i1	C3H
TRINITY_DN78006_c0_g1_i1	C2H2
TRINITY_DN82054_c0_g1_i1	C3H
TRINITY_DN86012_c0_g1_i1	C2H2
TRINITY_DN7989_c0_g2_i1	MYB
TRINITY_DN841_c0_g2_i1	MYB
TRINITY_DN69848_c0_g1_i1	MYB_related
TRINITY_DN74333_c0_g1_i1	MYB_related
TRINITY_DN90002_c0_g1_i1	EIL
TRINITY_DN90250_c0_g1_i1	GRAS
TRINITY_DN92796_c0_g1_i1	NAC
TRINITY_DN938_c0_g2_i1	BBR-BPC
TRINITY_DN9679_c0_g1_i1	bZIP
TRINITY_DN92186_c0_g1_i1	ERF
TRINITY_DN9035_c0_g1_i1	C2H2
TRINITY_DN93491_c0_g1_i1	C2H2
TRINITY_DN9607_c0_g1_i1	C2H2
TRINITY_DN89875_c0_g1_i1	MYB_related
