# Supplementary material for: RNA sequencing and de novo assembly of Solanum trilobatum leaf transcriptome to identify putative transcripts for major metabolic pathways
Source: Sci Rep. 2018 Oct 18;8:15375. doi: 10.1038/s41598-018-33693-4 (PMC6194071; doi:10.1038/s41598-018-33693-4)
Supplement: Supplementary file 6 — Table S6 [file 41598_2018_33693_MOESM6_ESM.xlsx]

## Sheet: Solanum_rsem.genes
gene_id	transcript_id(s)	length	effective_length	expected_count	TPM	FPKM
TRINITY_DN26613_c2_g2	TRINITY_DN26613_c2_g2_i1,TRINITY_DN26613_c2_g2_i2,TRINITY_DN26613_c2_g2_i3	1533.42	1374.16	2.12504e+07	424070	268816
TRINITY_DN26771_c1_g1	TRINITY_DN26771_c1_g1_i1	217	63.34	42500	18400.1	11663.7
TRINITY_DN26916_c0_g3	TRINITY_DN26916_c0_g3_i3	13051	12891.7	7989159	16994	10772.4
TRINITY_DN25001_c0_g1	TRINITY_DN25001_c0_g1_i1	280	122.24	61455	13786.4	8739.1
TRINITY_DN26771_c4_g4	TRINITY_DN26771_c4_g4_i1,TRINITY_DN26771_c4_g4_i2,TRINITY_DN26771_c4_g4_i3,TRINITY_DN26771_c4_g4_i5,TRINITY_DN26771_c4_g4_i6,TRINITY_DN26771_c4_g4_i7,TRINITY_DN26771_c4_g4_i9	868.52	710.58	344110	13279.7	8417.94
TRINITY_DN26771_c4_g3	TRINITY_DN26771_c4_g3_i1,TRINITY_DN26771_c4_g3_i3,TRINITY_DN26771_c4_g3_i4	346.34	187.47	87040	12732	8070.76
TRINITY_DN25898_c0_g1	TRINITY_DN25898_c0_g1_i2,TRINITY_DN25898_c0_g1_i3,TRINITY_DN25898_c0_g1_i4	365.76	209.02	67119	8805.54	5581.78
TRINITY_DN26549_c1_g1	TRINITY_DN26549_c1_g1_i2,TRINITY_DN26549_c1_g1_i3,TRINITY_DN26549_c1_g1_i4,TRINITY_DN26549_c1_g1_i6	7627.54	7468.28	1894535	6956.46	4409.66
TRINITY_DN27071_c3_g8	TRINITY_DN27071_c3_g8_i3	19956	19796.7	4.42125e+06	6124.31	3882.16
TRINITY_DN27083_c0_g1	TRINITY_DN27083_c0_g1_i1,TRINITY_DN27083_c0_g1_i2,TRINITY_DN27083_c0_g1_i3,TRINITY_DN27083_c0_g1_i4	1805.29	1646.03	358491	5972.38	3785.85
TRINITY_DN26843_c1_g11	TRINITY_DN26843_c1_g11_i1,TRINITY_DN26843_c1_g11_i3,TRINITY_DN26843_c1_g11_i6,TRINITY_DN26843_c1_g11_i7	2748.58	2589.31	560690	5938.05	3764.1
TRINITY_DN26589_c0_g3	TRINITY_DN26589_c0_g3_i1,TRINITY_DN26589_c0_g3_i3,TRINITY_DN26589_c0_g3_i4,TRINITY_DN26589_c0_g3_i5,TRINITY_DN26589_c0_g3_i6,TRINITY_DN26589_c0_g3_i8,TRINITY_DN26589_c0_g3_i9	2145.49	1986.22	403725	5573.95	3533.3
TRINITY_DN27056_c0_g5	TRINITY_DN27056_c0_g5_i2,TRINITY_DN27056_c0_g5_i3,TRINITY_DN27056_c0_g5_i4,TRINITY_DN27056_c0_g5_i5	362.32	203.51	31374	4227.47	2679.77
TRINITY_DN27116_c0_g2	TRINITY_DN27116_c0_g2_i1,TRINITY_DN27116_c0_g2_i2,TRINITY_DN27116_c0_g2_i3	1195.2	1035.94	156183	4134.35	2620.74
TRINITY_DN26537_c1_g9	TRINITY_DN26537_c1_g9_i2,TRINITY_DN26537_c1_g9_i3,TRINITY_DN26537_c1_g9_i5,TRINITY_DN26537_c1_g9_i6,TRINITY_DN26537_c1_g9_i7	3029.88	2870.62	423272	4043.43	2563.11
TRINITY_DN27140_c51_g2	TRINITY_DN27140_c51_g2_i1	3543	3383.74	488863	3961.83	2511.38
TRINITY_DN26843_c0_g1	TRINITY_DN26843_c0_g1_i1	331	172.26	24429.6	3888.95	2465.18
TRINITY_DN27071_c2_g1	TRINITY_DN27071_c2_g1_i1,TRINITY_DN27071_c2_g1_i2,TRINITY_DN27071_c2_g1_i4,TRINITY_DN27071_c2_g1_i5,TRINITY_DN27071_c2_g1_i6,TRINITY_DN27071_c2_g1_i9	1979.55	1820.29	254558	3834.89	2430.91
TRINITY_DN49929_c0_g1	TRINITY_DN49929_c0_g1_i1	292	133.91	16032	3283.13	2081.16
TRINITY_DN27008_c0_g2	TRINITY_DN27008_c0_g2_i1	1374	1214.74	143402	3237.27	2052.09
TRINITY_DN26862_c8_g1	TRINITY_DN26862_c8_g1_i2,TRINITY_DN26862_c8_g1_i3,TRINITY_DN26862_c8_g1_i4,TRINITY_DN26862_c8_g1_i7	5180.69	5021.43	546229	2983	1890.91
TRINITY_DN26589_c0_g2	TRINITY_DN26589_c0_g2_i1,TRINITY_DN26589_c0_g2_i2	1611.04	1451.78	131640	2486.52	1576.19
TRINITY_DN26862_c8_g4	TRINITY_DN26862_c8_g4_i1	2169	2009.74	175128	2389.58	1514.74
TRINITY_DN23832_c0_g1	TRINITY_DN23832_c0_g1_i1,TRINITY_DN23832_c0_g1_i2,TRINITY_DN23832_c0_g1_i3,TRINITY_DN23832_c0_g1_i4,TRINITY_DN23832_c0_g1_i5,TRINITY_DN23832_c0_g1_i6	1283.15	1123.89	95673	2334.38	1479.75
TRINITY_DN26997_c5_g8	TRINITY_DN26997_c5_g8_i1	1037	877.74	73100	2283.8	1447.69
TRINITY_DN21967_c0_g2	TRINITY_DN21967_c0_g2_i1	1131	971.74	80384.4	2268.45	1437.96
TRINITY_DN26771_c2_g1	TRINITY_DN26771_c2_g1_i1	254	97.32	7810	2200.58	1394.93
TRINITY_DN24738_c0_g1	TRINITY_DN24738_c0_g1_i1	286	128.06	10222	2188.86	1387.5
TRINITY_DN26997_c5_g17	TRINITY_DN26997_c5_g17_i1,TRINITY_DN26997_c5_g17_i10,TRINITY_DN26997_c5_g17_i11,TRINITY_DN26997_c5_g17_i12,TRINITY_DN26997_c5_g17_i13,TRINITY_DN26997_c5_g17_i14,TRINITY_DN26997_c5_g17_i15,TRINITY_DN26997_c5_g17_i16,TRINITY_DN26997_c5_g17_i2,TRINITY_DN26997_c5_g17_i3,TRINITY_DN26997_c5_g17_i5,TRINITY_DN26997_c5_g17_i6,TRINITY_DN26997_c5_g17_i8,TRINITY_DN26997_c5_g17_i9	9852.13	9692.87	753007	2130.36	1350.42
TRINITY_DN26418_c0_g1	TRINITY_DN26418_c0_g1_i1	1334	1174.74	90285	2107.56	1335.97
TRINITY_DN25655_c1_g4	TRINITY_DN25655_c1_g4_i1,TRINITY_DN25655_c1_g4_i2	952.57	793.31	57459	1986.2	1259.04
TRINITY_DN21970_c0_g2	TRINITY_DN21970_c0_g2_i1,TRINITY_DN21970_c0_g2_i2,TRINITY_DN21970_c0_g2_i3	1392.52	1233.25	85991	1912.08	1212.06
TRINITY_DN22945_c0_g1	TRINITY_DN22945_c0_g1_i1,TRINITY_DN22945_c0_g1_i2	1167.41	1008.15	67662	1840.46	1166.65
TRINITY_DN9036_c0_g1	TRINITY_DN9036_c0_g1_i1	730	570.74	37994	1825.5	1157.17
TRINITY_DN27116_c1_g2	TRINITY_DN27116_c1_g2_i2,TRINITY_DN27116_c1_g2_i5	4835.27	4676.05	309263	1813.65	1149.66
TRINITY_DN21559_c0_g3	TRINITY_DN21559_c0_g3_i1,TRINITY_DN21559_c0_g3_i2	616.99	457.74	29999	1797.2	1139.23
TRINITY_DN27107_c2_g3	TRINITY_DN27107_c2_g3_i2,TRINITY_DN27107_c2_g3_i4,TRINITY_DN27107_c2_g3_i8	3211.64	3052.38	185012	1662.14	1053.62
TRINITY_DN25225_c1_g1	TRINITY_DN25225_c1_g1_i1,TRINITY_DN25225_c1_g1_i2,TRINITY_DN25225_c1_g1_i3	1475.73	1316.47	74136	1544.27	978.91
TRINITY_DN13698_c0_g1	TRINITY_DN13698_c0_g1_i1	622	462.75	25987.7	1540.03	976.22
TRINITY_DN27140_c51_g1	TRINITY_DN27140_c51_g1_i1	1498	1338.74	74226	1520.43	963.79
TRINITY_DN27112_c3_g1	TRINITY_DN27112_c3_g1_i1,TRINITY_DN27112_c3_g1_i2,TRINITY_DN27112_c3_g1_i3	744.28	585.1	32040	1501.64	951.88
TRINITY_DN26843_c0_g3	TRINITY_DN26843_c0_g3_i1	239	83.28	4317	1421.54	901.1
TRINITY_DN25906_c1_g2	TRINITY_DN25906_c1_g2_i1,TRINITY_DN25906_c1_g2_i2,TRINITY_DN25906_c1_g2_i4,TRINITY_DN25906_c1_g2_i6,TRINITY_DN25906_c1_g2_i7,TRINITY_DN25906_c1_g2_i8,TRINITY_DN25906_c1_g2_i9	1334.52	1175.31	59644.5	1391.63	882.14
TRINITY_DN13923_c0_g2	TRINITY_DN13923_c0_g2_i1	2068	1908.74	93928.1	1349.44	855.41
TRINITY_DN14785_c0_g1	TRINITY_DN14785_c0_g1_i1	310	151.54	7200	1302.87	825.88
TRINITY_DN26537_c1_g6	TRINITY_DN26537_c1_g6_i10,TRINITY_DN26537_c1_g6_i11,TRINITY_DN26537_c1_g6_i2,TRINITY_DN26537_c1_g6_i7	11643.7	11484.5	523233	1249.37	791.97
TRINITY_DN26262_c3_g2	TRINITY_DN26262_c3_g2_i1,TRINITY_DN26262_c3_g2_i2	548.88	389.64	17586	1237.68	784.56
TRINITY_DN25498_c0_g2	TRINITY_DN25498_c0_g2_i1,TRINITY_DN25498_c0_g2_i2,TRINITY_DN25498_c0_g2_i3	1057.57	898.31	39639	1210.05	767.04
TRINITY_DN25306_c0_g2	TRINITY_DN25306_c0_g2_i1,TRINITY_DN25306_c0_g2_i2	806.26	647	28465	1206.46	764.77
TRINITY_DN17524_c0_g2	TRINITY_DN17524_c0_g2_i1	1761	1601.74	70388.8	1205.09	763.9
TRINITY_DN26537_c0_g1	TRINITY_DN26537_c0_g1_i1,TRINITY_DN26537_c0_g1_i2	1819.51	1660.25	71001.8	1172.74	743.39
TRINITY_DN26845_c0_g4	TRINITY_DN26845_c0_g4_i1,TRINITY_DN26845_c0_g4_i2	2497.88	2338.62	96316	1129.39	715.92
TRINITY_DN24604_c0_g1	TRINITY_DN24604_c0_g1_i1,TRINITY_DN24604_c0_g1_i2,TRINITY_DN24604_c0_g1_i3,TRINITY_DN24604_c0_g1_i4,TRINITY_DN24604_c0_g1_i5	1577.19	1417.93	57858	1118.96	709.3
TRINITY_DN26802_c0_g6	TRINITY_DN26802_c0_g6_i1,TRINITY_DN26802_c0_g6_i2,TRINITY_DN26802_c0_g6_i4,TRINITY_DN26802_c0_g6_i5,TRINITY_DN26802_c0_g6_i6,TRINITY_DN26802_c0_g6_i7	1219.67	1060.43	42804.2	1106.91	701.66
TRINITY_DN26817_c6_g2	TRINITY_DN26817_c6_g2_i1,TRINITY_DN26817_c6_g2_i2,TRINITY_DN26817_c6_g2_i4,TRINITY_DN26817_c6_g2_i6,TRINITY_DN26817_c6_g2_i7,TRINITY_DN26817_c6_g2_i8	1844.38	1685.12	67639	1100.71	697.73
TRINITY_DN20388_c0_g1	TRINITY_DN20388_c0_g1_i1,TRINITY_DN20388_c0_g1_i2	394.05	235	9306	1085.94	688.37
TRINITY_DN20793_c0_g1	TRINITY_DN20793_c0_g1_i1,TRINITY_DN20793_c0_g1_i3	877.45	718.19	28377.6	1083.54	686.85
TRINITY_DN18351_c0_g1	TRINITY_DN18351_c0_g1_i1	675	515.74	19755	1050.39	665.83
TRINITY_DN23235_c0_g1	TRINITY_DN23235_c0_g1_i1,TRINITY_DN23235_c0_g1_i2	644.84	485.58	18018	1017.53	645.01
TRINITY_DN25800_c0_g1	TRINITY_DN25800_c0_g1_i1,TRINITY_DN25800_c0_g1_i2,TRINITY_DN25800_c0_g1_i3	1401.2	1241.94	45245	999.02	633.28
TRINITY_DN26771_c4_g6	TRINITY_DN26771_c4_g6_i1	355	196.06	6848.41	957.86	607.18
TRINITY_DN16364_c0_g1	TRINITY_DN16364_c0_g1_i1	1117	957.74	32796	939.03	595.25
TRINITY_DN61899_c0_g1	TRINITY_DN61899_c0_g1_i1	799	639.74	21360	915.6	580.39
TRINITY_DN26771_c2_g2	TRINITY_DN26771_c2_g2_i1	995	835.74	27409	899.35	570.09
TRINITY_DN26049_c0_g5	TRINITY_DN26049_c0_g5_i1,TRINITY_DN26049_c0_g5_i10,TRINITY_DN26049_c0_g5_i12,TRINITY_DN26049_c0_g5_i2,TRINITY_DN26049_c0_g5_i3,TRINITY_DN26049_c0_g5_i4,TRINITY_DN26049_c0_g5_i5,TRINITY_DN26049_c0_g5_i6,TRINITY_DN26049_c0_g5_i8,TRINITY_DN26049_c0_g5_i9	2062.13	1902.87	61690.8	889.03	563.55
TRINITY_DN23689_c2_g1	TRINITY_DN23689_c2_g1_i1	281	123.21	3907	869.57	551.22
TRINITY_DN25860_c1_g4	TRINITY_DN25860_c1_g4_i2,TRINITY_DN25860_c1_g4_i3,TRINITY_DN25860_c1_g4_i5	2813.77	2654.51	84162	869.44	551.13
TRINITY_DN25538_c0_g4	TRINITY_DN25538_c0_g4_i3,TRINITY_DN25538_c0_g4_i4,TRINITY_DN25538_c0_g4_i5,TRINITY_DN25538_c0_g4_i6,TRINITY_DN25538_c0_g4_i8	2556.39	2397.12	74587.5	853.26	540.88
TRINITY_DN16234_c0_g1	TRINITY_DN16234_c0_g1_i1,TRINITY_DN16234_c0_g1_i2,TRINITY_DN16234_c0_g1_i3,TRINITY_DN16234_c0_g1_i4	2310.55	2151.28	66435	846.85	536.81
TRINITY_DN9834_c0_g1	TRINITY_DN9834_c0_g1_i1	624	464.75	14327	845.37	535.87
TRINITY_DN26997_c5_g16	TRINITY_DN26997_c5_g16_i1	1157	997.74	29944	823	521.69
TRINITY_DN27107_c1_g1	TRINITY_DN27107_c1_g1_i1,TRINITY_DN27107_c1_g1_i2,TRINITY_DN27107_c1_g1_i3,TRINITY_DN27107_c1_g1_i4,TRINITY_DN27107_c1_g1_i5	1319.51	1160.25	34432	813.8	515.86
TRINITY_DN22371_c0_g5	TRINITY_DN22371_c0_g5_i1	335	176.22	5197.11	808.74	512.66
TRINITY_DN26209_c0_g1	TRINITY_DN26209_c0_g1_i1,TRINITY_DN26209_c0_g1_i11,TRINITY_DN26209_c0_g1_i2,TRINITY_DN26209_c0_g1_i3,TRINITY_DN26209_c0_g1_i5	2301.39	2142.13	60956	780.33	494.65
TRINITY_DN27071_c3_g7	TRINITY_DN27071_c3_g7_i1,TRINITY_DN27071_c3_g7_i4,TRINITY_DN27071_c3_g7_i8	9340.15	9180.89	259215	774.25	490.79
TRINITY_DN25538_c0_g1	TRINITY_DN25538_c0_g1_i1	1616	1456.74	38682.8	728.19	461.59
TRINITY_DN14031_c0_g2	TRINITY_DN14031_c0_g2_i1	269	111.63	2937	721.5	457.36
TRINITY_DN23774_c0_g1	TRINITY_DN23774_c0_g1_i1	695	535.74	14020	717.63	454.9
TRINITY_DN12515_c0_g2	TRINITY_DN12515_c0_g2_i1	479	319.78	8352.89	716.3	454.06
TRINITY_DN35747_c0_g1	TRINITY_DN35747_c0_g1_i1	460	300.79	7829	713.75	452.45
TRINITY_DN27040_c1_g5	TRINITY_DN27040_c1_g5_i2,TRINITY_DN27040_c1_g5_i4,TRINITY_DN27040_c1_g5_i6	6606.51	6447.25	167084	710.67	450.49
TRINITY_DN25944_c3_g3	TRINITY_DN25944_c3_g3_i1,TRINITY_DN25944_c3_g3_i2,TRINITY_DN25944_c3_g3_i3	1131.95	972.68	25086	707.24	448.31
TRINITY_DN23570_c2_g3	TRINITY_DN23570_c2_g3_i1,TRINITY_DN23570_c2_g3_i2,TRINITY_DN23570_c2_g3_i3	1066.84	907.58	23316	704.49	446.57
TRINITY_DN21083_c0_g3	TRINITY_DN21083_c0_g3_i1	1936	1776.74	45554.7	703.1	445.69
TRINITY_DN67523_c0_g1	TRINITY_DN67523_c0_g1_i1	1436	1276.74	32670	701.7	444.81
TRINITY_DN26878_c1_g5	TRINITY_DN26878_c1_g5_i1	211	58.09	1435	677.46	429.44
TRINITY_DN29127_c0_g1	TRINITY_DN29127_c0_g1_i1	1345	1185.74	29273	676.99	429.14
TRINITY_DN27023_c1_g5	TRINITY_DN27023_c1_g5_i2,TRINITY_DN27023_c1_g5_i3	1908.51	1749.25	42457	665.59	421.91
TRINITY_DN24445_c0_g1	TRINITY_DN24445_c0_g1_i1	1492	1332.74	32127	661.05	419.03
TRINITY_DN26264_c1_g3	TRINITY_DN26264_c1_g3_i1	949	789.74	18913	656.73	416.29
TRINITY_DN26685_c0_g2	TRINITY_DN26685_c0_g2_i1,TRINITY_DN26685_c0_g2_i10,TRINITY_DN26685_c0_g2_i2,TRINITY_DN26685_c0_g2_i3,TRINITY_DN26685_c0_g2_i4,TRINITY_DN26685_c0_g2_i5,TRINITY_DN26685_c0_g2_i6,TRINITY_DN26685_c0_g2_i7,TRINITY_DN26685_c0_g2_i8,TRINITY_DN26685_c0_g2_i9	1645.91	1486.65	34977	645.18	408.97
TRINITY_DN25944_c3_g1	TRINITY_DN25944_c3_g1_i1	801	641.74	15069	643.92	408.18
TRINITY_DN26845_c0_g5	TRINITY_DN26845_c0_g5_i1,TRINITY_DN26845_c0_g5_i2,TRINITY_DN26845_c0_g5_i3	465.79	307.23	6992	624.08	395.6
TRINITY_DN26448_c4_g1	TRINITY_DN26448_c4_g1_i1,TRINITY_DN26448_c4_g1_i2,TRINITY_DN26448_c4_g1_i3,TRINITY_DN26448_c4_g1_i4,TRINITY_DN26448_c4_g1_i5	1831.17	1671.9	37625	617.12	391.19
TRINITY_DN25001_c0_g2	TRINITY_DN25001_c0_g2_i1,TRINITY_DN25001_c0_g2_i2,TRINITY_DN25001_c0_g2_i3	333.06	174.44	3909	614.49	389.52
TRINITY_DN16074_c0_g1	TRINITY_DN16074_c0_g1_i1,TRINITY_DN16074_c0_g1_i2,TRINITY_DN16074_c0_g1_i3,TRINITY_DN16074_c0_g1_i4	2258.85	2099.58	46382	605.79	384.01
TRINITY_DN26845_c0_g2	TRINITY_DN26845_c0_g2_i1,TRINITY_DN26845_c0_g2_i2,TRINITY_DN26845_c0_g2_i3	982.93	823.75	17936	597.08	378.49
TRINITY_DN26471_c0_g4	TRINITY_DN26471_c0_g4_i2,TRINITY_DN26471_c0_g4_i4,TRINITY_DN26471_c0_g4_i5,TRINITY_DN26471_c0_g4_i8,TRINITY_DN26471_c0_g4_i9	1421.6	1262.34	26922	584.84	370.73
TRINITY_DN27038_c0_g5	TRINITY_DN27038_c0_g5_i2,TRINITY_DN27038_c0_g5_i3,TRINITY_DN27038_c0_g5_i6,TRINITY_DN27038_c0_g5_i8	1900.06	1740.8	36931	581.77	368.78
TRINITY_DN26589_c0_g4	TRINITY_DN26589_c0_g4_i2,TRINITY_DN26589_c0_g4_i3	2317.54	2158.28	45494	578.03	366.41
TRINITY_DN22202_c0_g1	TRINITY_DN22202_c0_g1_i1	1229	1069.74	22285	571.27	362.12
TRINITY_DN23034_c0_g1	TRINITY_DN23034_c0_g1_i1,TRINITY_DN23034_c0_g1_i2,TRINITY_DN23034_c0_g1_i3	1718.45	1559.18	31651	556.67	352.87
TRINITY_DN26885_c0_g1	TRINITY_DN26885_c0_g1_i1	2285	2125.74	40889	527.48	334.36
TRINITY_DN25001_c0_g4	TRINITY_DN25001_c0_g4_i1	480	320.78	6094	520.96	330.23
TRINITY_DN1763_c0_g2	TRINITY_DN1763_c0_g2_i1	604	444.75	8227	507.26	321.55
TRINITY_DN25068_c1_g1	TRINITY_DN25068_c1_g1_i1	1215	1055.74	19452	505.26	320.28
TRINITY_DN26862_c7_g5	TRINITY_DN26862_c7_g5_i1	6522	6362.74	116951	504.04	319.51
TRINITY_DN26862_c2_g1	TRINITY_DN26862_c2_g1_i1	1592	1432.74	26324	503.84	319.38
TRINITY_DN13923_c0_g1	TRINITY_DN13923_c0_g1_i1	1211	1051.74	19311.9	503.53	319.18
TRINITY_DN24961_c0_g1	TRINITY_DN24961_c0_g1_i1,TRINITY_DN24961_c0_g1_i2	1008.13	848.87	15192	490.77	311.1
TRINITY_DN23070_c0_g1	TRINITY_DN23070_c0_g1_i1	2007	1847.74	32628	484.24	306.95
TRINITY_DN26504_c3_g1	TRINITY_DN26504_c3_g1_i1,TRINITY_DN26504_c3_g1_i2	4230.21	4070.95	71367	480.74	304.74
TRINITY_DN25860_c1_g1	TRINITY_DN25860_c1_g1_i1,TRINITY_DN25860_c1_g1_i2,TRINITY_DN25860_c1_g1_i3	2148.62	1989.36	34580	476.67	302.16
TRINITY_DN10303_c0_g1	TRINITY_DN10303_c0_g1_i1	2022	1862.74	32137.2	473.11	299.9
TRINITY_DN23107_c0_g1	TRINITY_DN23107_c0_g1_i1,TRINITY_DN23107_c0_g1_i2,TRINITY_DN23107_c0_g1_i3,TRINITY_DN23107_c0_g1_i4,TRINITY_DN23107_c0_g1_i5,TRINITY_DN23107_c0_g1_i6	1618.08	1458.82	23803	447.44	283.63
TRINITY_DN27002_c1_g3	TRINITY_DN27002_c1_g3_i2,TRINITY_DN27002_c1_g3_i3,TRINITY_DN27002_c1_g3_i4,TRINITY_DN27002_c1_g3_i5,TRINITY_DN27002_c1_g3_i6,TRINITY_DN27002_c1_g3_i8	1424.54	1265.28	20599	446.44	283
TRINITY_DN18836_c0_g1	TRINITY_DN18836_c0_g1_i1	1086	926.74	14742	436.22	276.52
TRINITY_DN21345_c0_g1	TRINITY_DN21345_c0_g1_i1,TRINITY_DN21345_c0_g1_i2,TRINITY_DN21345_c0_g1_i3,TRINITY_DN21345_c0_g1_i4	2001.27	1842	29193	434.6	275.49
TRINITY_DN22792_c0_g2	TRINITY_DN22792_c0_g2_i1,TRINITY_DN22792_c0_g2_i2	2660.06	2500.79	39386.9	431.9	273.78
TRINITY_DN25995_c0_g1	TRINITY_DN25995_c0_g1_i1,TRINITY_DN25995_c0_g1_i10,TRINITY_DN25995_c0_g1_i11,TRINITY_DN25995_c0_g1_i12,TRINITY_DN25995_c0_g1_i15,TRINITY_DN25995_c0_g1_i17,TRINITY_DN25995_c0_g1_i18,TRINITY_DN25995_c0_g1_i19,TRINITY_DN25995_c0_g1_i2,TRINITY_DN25995_c0_g1_i3,TRINITY_DN25995_c0_g1_i4,TRINITY_DN25995_c0_g1_i5,TRINITY_DN25995_c0_g1_i6,TRINITY_DN25995_c0_g1_i7,TRINITY_DN25995_c0_g1_i9	4161.12	4001.86	62816	430.44	272.85
TRINITY_DN27112_c3_g2	TRINITY_DN27112_c3_g2_i1,TRINITY_DN27112_c3_g2_i2,TRINITY_DN27112_c3_g2_i3,TRINITY_DN27112_c3_g2_i4,TRINITY_DN27112_c3_g2_i5	3022.36	2863.28	44914	430.15	272.67
TRINITY_DN25847_c1_g1	TRINITY_DN25847_c1_g1_i1,TRINITY_DN25847_c1_g1_i12,TRINITY_DN25847_c1_g1_i2,TRINITY_DN25847_c1_g1_i3,TRINITY_DN25847_c1_g1_i4,TRINITY_DN25847_c1_g1_i6,TRINITY_DN25847_c1_g1_i7,TRINITY_DN25847_c1_g1_i9	1801.37	1642.11	25667	428.63	271.7
TRINITY_DN17101_c1_g1	TRINITY_DN17101_c1_g1_i1	758	598.74	8928	408.9	259.2
TRINITY_DN26537_c1_g7	TRINITY_DN26537_c1_g7_i1	3600	3440.74	50996.9	406.44	257.64
TRINITY_DN27081_c1_g15	TRINITY_DN27081_c1_g15_i1,TRINITY_DN27081_c1_g15_i2	1905.48	1746.21	25671	403.14	255.55
TRINITY_DN1406_c0_g2	TRINITY_DN1406_c0_g2_i1	1243	1083.74	15853.1	401.14	254.28
TRINITY_DN27040_c1_g1	TRINITY_DN27040_c1_g1_i1,TRINITY_DN27040_c1_g1_i3,TRINITY_DN27040_c1_g1_i4,TRINITY_DN27040_c1_g1_i5,TRINITY_DN27040_c1_g1_i6,TRINITY_DN27040_c1_g1_i8,TRINITY_DN27040_c1_g1_i9	1747.43	1588.16	23171	400.09	253.61
TRINITY_DN25847_c0_g2	TRINITY_DN25847_c0_g2_i1	205	52.93	769	398.4	252.54
TRINITY_DN25304_c0_g1	TRINITY_DN25304_c0_g1_i1,TRINITY_DN25304_c0_g1_i2,TRINITY_DN25304_c0_g1_i3,TRINITY_DN25304_c0_g1_i4,TRINITY_DN25304_c0_g1_i5,TRINITY_DN25304_c0_g1_i6,TRINITY_DN25304_c0_g1_i7,TRINITY_DN25304_c0_g1_i8	3622.51	3463.25	49589	392.65	248.9
TRINITY_DN26843_c0_g2	TRINITY_DN26843_c0_g2_i1	493	333.77	4753	390.5	247.54
TRINITY_DN14711_c0_g1	TRINITY_DN14711_c0_g1_i1	885	725.74	10319	389.91	247.16
TRINITY_DN24987_c0_g1	TRINITY_DN24987_c0_g1_i1,TRINITY_DN24987_c0_g1_i2,TRINITY_DN24987_c0_g1_i3,TRINITY_DN24987_c0_g1_i4,TRINITY_DN24987_c0_g1_i5,TRINITY_DN24987_c0_g1_i6	1242.93	1083.66	14498	366.88	232.56
TRINITY_DN24064_c0_g2	TRINITY_DN24064_c0_g2_i1,TRINITY_DN24064_c0_g2_i3,TRINITY_DN24064_c0_g2_i4,TRINITY_DN24064_c0_g2_i5	294.27	136.16	1796.27	361.77	229.32
TRINITY_DN25953_c0_g1	TRINITY_DN25953_c0_g1_i1,TRINITY_DN25953_c0_g1_i10,TRINITY_DN25953_c0_g1_i2,TRINITY_DN25953_c0_g1_i4,TRINITY_DN25953_c0_g1_i5,TRINITY_DN25953_c0_g1_i6,TRINITY_DN25953_c0_g1_i9	2434.96	2275.69	29726	358.2	227.06
TRINITY_DN27133_c3_g1	TRINITY_DN27133_c3_g1_i1	268	110.67	1430	354.34	224.62
TRINITY_DN61828_c0_g1	TRINITY_DN61828_c0_g1_i1	1854	1694.74	21847	353.5	224.08
TRINITY_DN26762_c0_g1	TRINITY_DN26762_c0_g1_i1	575	415.75	5221	344.37	218.29
TRINITY_DN24902_c0_g1	TRINITY_DN24902_c0_g1_i10,TRINITY_DN24902_c0_g1_i11,TRINITY_DN24902_c0_g1_i12,TRINITY_DN24902_c0_g1_i2,TRINITY_DN24902_c0_g1_i4,TRINITY_DN24902_c0_g1_i5,TRINITY_DN24902_c0_g1_i6,TRINITY_DN24902_c0_g1_i8,TRINITY_DN24902_c0_g1_i9	1929.44	1770.18	21882	338.98	214.88
TRINITY_DN73624_c0_g1	TRINITY_DN73624_c0_g1_i1	286	128.06	1579	338.11	214.33
TRINITY_DN26730_c0_g2	TRINITY_DN26730_c0_g2_i11,TRINITY_DN26730_c0_g2_i2,TRINITY_DN26730_c0_g2_i3,TRINITY_DN26730_c0_g2_i4,TRINITY_DN26730_c0_g2_i6,TRINITY_DN26730_c0_g2_i7,TRINITY_DN26730_c0_g2_i8,TRINITY_DN26730_c0_g2_i9	747.48	588.39	7174	334.35	211.94
TRINITY_DN24334_c0_g1	TRINITY_DN24334_c0_g1_i1,TRINITY_DN24334_c0_g1_i2,TRINITY_DN24334_c0_g1_i3,TRINITY_DN24334_c0_g1_i4,TRINITY_DN24334_c0_g1_i5,TRINITY_DN24334_c0_g1_i6,TRINITY_DN24334_c0_g1_i7	1953.93	1794.7	21516	328.76	208.4
TRINITY_DN26094_c0_g1	TRINITY_DN26094_c0_g1_i2,TRINITY_DN26094_c0_g1_i4,TRINITY_DN26094_c0_g1_i5,TRINITY_DN26094_c0_g1_i6	909.87	750.61	8865	323.87	205.3
TRINITY_DN20059_c0_g1	TRINITY_DN20059_c0_g1_i1	2113	1953.74	23029	323.23	204.9
TRINITY_DN16965_c0_g1	TRINITY_DN16965_c0_g1_i1,TRINITY_DN16965_c0_g1_i2	1578.92	1419.66	16425	317.27	201.11
TRINITY_DN25225_c0_g2	TRINITY_DN25225_c0_g2_i1	1601	1441.74	16649.3	316.68	200.74
TRINITY_DN24460_c0_g2	TRINITY_DN24460_c0_g2_i1,TRINITY_DN24460_c0_g2_i2,TRINITY_DN24460_c0_g2_i3,TRINITY_DN24460_c0_g2_i4,TRINITY_DN24460_c0_g2_i5	1190.48	1031.7	11866	315.4	199.93
TRINITY_DN26273_c3_g3	TRINITY_DN26273_c3_g3_i1	202	50.39	575	312.89	198.34
TRINITY_DN26952_c2_g1	TRINITY_DN26952_c2_g1_i1,TRINITY_DN26952_c2_g1_i10,TRINITY_DN26952_c2_g1_i11,TRINITY_DN26952_c2_g1_i12,TRINITY_DN26952_c2_g1_i14,TRINITY_DN26952_c2_g1_i16,TRINITY_DN26952_c2_g1_i17,TRINITY_DN26952_c2_g1_i18,TRINITY_DN26952_c2_g1_i19,TRINITY_DN26952_c2_g1_i2,TRINITY_DN26952_c2_g1_i20,TRINITY_DN26952_c2_g1_i21,TRINITY_DN26952_c2_g1_i3,TRINITY_DN26952_c2_g1_i4,TRINITY_DN26952_c2_g1_i8,TRINITY_DN2695…	2837.8	2678.54	30493.2	312.18	197.89
TRINITY_DN23250_c0_g1	TRINITY_DN23250_c0_g1_i1,TRINITY_DN23250_c0_g1_i3,TRINITY_DN23250_c0_g1_i4,TRINITY_DN23250_c0_g1_i5,TRINITY_DN23250_c0_g1_i6,TRINITY_DN23250_c0_g1_i7	1448.1	1288.84	14652	311.75	197.62
TRINITY_DN24874_c1_g3	TRINITY_DN24874_c1_g3_i1,TRINITY_DN24874_c1_g3_i2,TRINITY_DN24874_c1_g3_i3,TRINITY_DN24874_c1_g3_i4	1125.15	965.89	10927	310.23	196.65
TRINITY_DN21137_c0_g2	TRINITY_DN21137_c0_g2_i1	1377	1217.74	13632.2	306.98	194.6
TRINITY_DN23844_c1_g1	TRINITY_DN23844_c1_g1_i3,TRINITY_DN23844_c1_g1_i4,TRINITY_DN23844_c1_g1_i5,TRINITY_DN23844_c1_g1_i6	964.32	805.05	8811	300.13	190.25
TRINITY_DN27023_c1_g4	TRINITY_DN27023_c1_g4_i2,TRINITY_DN27023_c1_g4_i3,TRINITY_DN27023_c1_g4_i4,TRINITY_DN27023_c1_g4_i5,TRINITY_DN27023_c1_g4_i6	1128.87	969.65	10501.9	297	188.27
TRINITY_DN25961_c0_g1	TRINITY_DN25961_c0_g1_i1,TRINITY_DN25961_c0_g1_i3	1158.94	999.68	10784	295.82	187.52
TRINITY_DN26944_c0_g2	TRINITY_DN26944_c0_g2_i2,TRINITY_DN26944_c0_g2_i3,TRINITY_DN26944_c0_g2_i4,TRINITY_DN26944_c0_g2_i5,TRINITY_DN26944_c0_g2_i7,TRINITY_DN26944_c0_g2_i9	2143.21	1983.95	21285.8	294.21	186.5
TRINITY_DN23399_c0_g1	TRINITY_DN23399_c0_g1_i1,TRINITY_DN23399_c0_g1_i2,TRINITY_DN23399_c0_g1_i3,TRINITY_DN23399_c0_g1_i5	1693.4	1534.14	16296	291.29	184.65
TRINITY_DN25225_c1_g2	TRINITY_DN25225_c1_g2_i1	397	237.88	2525	291.07	184.51
TRINITY_DN26270_c3_g1	TRINITY_DN26270_c3_g1_i1,TRINITY_DN26270_c3_g1_i11,TRINITY_DN26270_c3_g1_i12,TRINITY_DN26270_c3_g1_i13,TRINITY_DN26270_c3_g1_i14,TRINITY_DN26270_c3_g1_i15,TRINITY_DN26270_c3_g1_i17,TRINITY_DN26270_c3_g1_i19,TRINITY_DN26270_c3_g1_i2,TRINITY_DN26270_c3_g1_i20,TRINITY_DN26270_c3_g1_i22,TRINITY_DN26270_c3_g1_i23,TRINITY_DN26270_c3_g1_i4,TRINITY_DN26270_c3_g1_i6,TRINITY_DN26270_c3_g1_i7,TRINITY_DN2627…	1953.29	1794.03	18667	285.33	180.87
TRINITY_DN27107_c2_g2	TRINITY_DN27107_c2_g2_i2,TRINITY_DN27107_c2_g2_i3,TRINITY_DN27107_c2_g2_i4	1737.01	1577.76	16378	284.66	180.44
TRINITY_DN26017_c2_g3	TRINITY_DN26017_c2_g3_i1,TRINITY_DN26017_c2_g3_i2	1086.9	927.64	9594.8	283.64	179.8
TRINITY_DN90234_c0_g1	TRINITY_DN90234_c0_g1_i1	486	326.77	3358	281.8	178.63
TRINITY_DN21137_c0_g4	TRINITY_DN21137_c0_g4_i1	1144	984.74	9950.81	277.1	175.66
TRINITY_DN25968_c0_g1	TRINITY_DN25968_c0_g1_i1,TRINITY_DN25968_c0_g1_i2,TRINITY_DN25968_c0_g1_i3,TRINITY_DN25968_c0_g1_i4,TRINITY_DN25968_c0_g1_i5,TRINITY_DN25968_c0_g1_i6	2522.49	2363.22	23812	276.31	175.15
TRINITY_DN26136_c0_g1	TRINITY_DN26136_c0_g1_i1,TRINITY_DN26136_c0_g1_i10,TRINITY_DN26136_c0_g1_i11,TRINITY_DN26136_c0_g1_i12,TRINITY_DN26136_c0_g1_i13,TRINITY_DN26136_c0_g1_i2,TRINITY_DN26136_c0_g1_i4,TRINITY_DN26136_c0_g1_i6,TRINITY_DN26136_c0_g1_i7,TRINITY_DN26136_c0_g1_i8	2588.65	2429.39	24426	275.72	174.77
TRINITY_DN19409_c0_g1	TRINITY_DN19409_c0_g1_i1	422	262.83	2641.9	275.64	174.73
TRINITY_DN26912_c3_g2	TRINITY_DN26912_c3_g2_i1,TRINITY_DN26912_c3_g2_i2	3392.63	3233.36	32408.6	274.86	174.23
TRINITY_DN26291_c2_g1	TRINITY_DN26291_c2_g1_i1,TRINITY_DN26291_c2_g1_i3,TRINITY_DN26291_c2_g1_i4	2543.84	2384.58	23862	274.41	173.95
TRINITY_DN26867_c1_g6	TRINITY_DN26867_c1_g6_i1,TRINITY_DN26867_c1_g6_i2,TRINITY_DN26867_c1_g6_i3,TRINITY_DN26867_c1_g6_i4	1951.48	1792.22	17866.3	273.37	173.29
TRINITY_DN14347_c0_g1	TRINITY_DN14347_c0_g1_i1	351	192.09	1913	273.1	173.12
TRINITY_DN13005_c0_g2	TRINITY_DN13005_c0_g2_i1	1354	1194.74	11862	272.26	172.59
TRINITY_DN18274_c0_g1	TRINITY_DN18274_c0_g1_i1,TRINITY_DN18274_c0_g1_i2,TRINITY_DN18274_c0_g1_i3	1838.55	1679.29	16628	271.53	172.12
TRINITY_DN21219_c0_g1	TRINITY_DN21219_c0_g1_i1,TRINITY_DN21219_c0_g1_i2	824.71	665.45	6546	269.75	170.99
TRINITY_DN27107_c2_g6	TRINITY_DN27107_c2_g6_i1	526	366.76	3560.74	266.23	168.76
TRINITY_DN25216_c0_g1	TRINITY_DN25216_c0_g1_i1	324	165.34	1599	265.2	168.11
TRINITY_DN25994_c1_g3	TRINITY_DN25994_c1_g3_i1,TRINITY_DN25994_c1_g3_i2,TRINITY_DN25994_c1_g3_i4,TRINITY_DN25994_c1_g3_i5,TRINITY_DN25994_c1_g3_i6,TRINITY_DN25994_c1_g3_i7	1906.22	1746.95	16779	263.38	166.96
TRINITY_DN24576_c0_g1	TRINITY_DN24576_c0_g1_i1,TRINITY_DN24576_c0_g1_i2	736.38	577.12	5537	263.1	166.77
TRINITY_DN26494_c4_g1	TRINITY_DN26494_c4_g1_i1,TRINITY_DN26494_c4_g1_i2,TRINITY_DN26494_c4_g1_i4,TRINITY_DN26494_c4_g1_i5	3197.26	3038	28756	259.57	164.54
TRINITY_DN24493_c0_g2	TRINITY_DN24493_c0_g2_i10,TRINITY_DN24493_c0_g2_i11,TRINITY_DN24493_c0_g2_i12,TRINITY_DN24493_c0_g2_i13,TRINITY_DN24493_c0_g2_i15,TRINITY_DN24493_c0_g2_i17,TRINITY_DN24493_c0_g2_i18,TRINITY_DN24493_c0_g2_i2,TRINITY_DN24493_c0_g2_i3,TRINITY_DN24493_c0_g2_i5,TRINITY_DN24493_c0_g2_i6,TRINITY_DN24493_c0_g2_i7,TRINITY_DN24493_c0_g2_i8	2940.74	2781.47	26138	257.69	163.35
TRINITY_DN26581_c1_g1	TRINITY_DN26581_c1_g1_i1,TRINITY_DN26581_c1_g1_i2	652.78	493.53	4633.9	257.48	163.21
TRINITY_DN22371_c0_g3	TRINITY_DN22371_c0_g3_i1	222	67.79	635	256.89	162.84
TRINITY_DN19890_c0_g1	TRINITY_DN19890_c0_g1_i1,TRINITY_DN19890_c0_g1_i2	1418.5	1259.24	11736.2	255.58	162.01
TRINITY_DN8236_c0_g1	TRINITY_DN8236_c0_g1_i1,TRINITY_DN8236_c0_g1_i2	590.21	430.96	4004	254.78	161.5
TRINITY_DN26777_c6_g1	TRINITY_DN26777_c6_g1_i1,TRINITY_DN26777_c6_g1_i2	1490.28	1331.06	12338.6	254.2	161.13
TRINITY_DN23603_c0_g2	TRINITY_DN23603_c0_g2_i1,TRINITY_DN23603_c0_g2_i2	1569.32	1410.06	13041.7	253.63	160.78
TRINITY_DN25829_c1_g1	TRINITY_DN25829_c1_g1_i1,TRINITY_DN25829_c1_g1_i2,TRINITY_DN25829_c1_g1_i3,TRINITY_DN25829_c1_g1_i4	1296.67	1137.41	10302	248.38	157.44
TRINITY_DN27140_c50_g1	TRINITY_DN27140_c50_g1_i1	887	727.74	6568	247.49	156.88
TRINITY_DN19590_c0_g1	TRINITY_DN19590_c0_g1_i1	383	223.93	2006.08	245.67	155.73
TRINITY_DN26912_c1_g1	TRINITY_DN26912_c1_g1_i1	534	374.76	3355	245.5	155.62
TRINITY_DN19801_c0_g1	TRINITY_DN19801_c0_g1_i1	254	97.32	869	244.85	155.21
TRINITY_DN12791_c0_g1	TRINITY_DN12791_c0_g1_i1	1226	1066.74	9444	242.78	153.89
TRINITY_DN26796_c2_g2	TRINITY_DN26796_c2_g2_i1,TRINITY_DN26796_c2_g2_i10,TRINITY_DN26796_c2_g2_i11,TRINITY_DN26796_c2_g2_i12,TRINITY_DN26796_c2_g2_i2,TRINITY_DN26796_c2_g2_i3,TRINITY_DN26796_c2_g2_i5,TRINITY_DN26796_c2_g2_i6,TRINITY_DN26796_c2_g2_i8,TRINITY_DN26796_c2_g2_i9	1364.13	1204.87	10612	241.53	153.1
TRINITY_DN27133_c2_g1	TRINITY_DN27133_c2_g1_i1	253	96.38	834.53	237.45	150.52
TRINITY_DN16750_c0_g1	TRINITY_DN16750_c0_g1_i1,TRINITY_DN16750_c0_g1_i2	1475.76	1316.5	11378	237	150.23
TRINITY_DN34817_c0_g1	TRINITY_DN34817_c0_g1_i1	473	313.78	2707	236.57	149.96
TRINITY_DN25225_c0_g1	TRINITY_DN25225_c0_g1_i1	794	634.74	5444	235.2	149.09
TRINITY_DN26949_c0_g3	TRINITY_DN26949_c0_g3_i1,TRINITY_DN26949_c0_g3_i2,TRINITY_DN26949_c0_g3_i4	1658.72	1499.46	12719	232.61	147.45
TRINITY_DN21866_c1_g1	TRINITY_DN21866_c1_g1_i1	784	624.74	5276	231.59	146.8
TRINITY_DN55001_c0_g1	TRINITY_DN55001_c0_g1_i1	288	130.01	1066	224.85	142.53
TRINITY_DN19183_c0_g1	TRINITY_DN19183_c0_g1_i1,TRINITY_DN19183_c0_g1_i2,TRINITY_DN19183_c0_g1_i3,TRINITY_DN19183_c0_g1_i4	1066.25	906.99	7427	224.55	142.34
TRINITY_DN23083_c1_g1	TRINITY_DN23083_c1_g1_i1	2198	2038.74	16562	222.77	141.21
TRINITY_DN21055_c0_g3	TRINITY_DN21055_c0_g3_i1	258	101.12	820	222.38	140.97
TRINITY_DN14512_c0_g1	TRINITY_DN14512_c0_g1_i1	1150	990.74	7982	220.93	140.05
TRINITY_DN20631_c0_g1	TRINITY_DN20631_c0_g1_i1	2871	2711.74	21549	217.91	138.13
TRINITY_DN27133_c7_g1	TRINITY_DN27133_c7_g1_i2	14420	14260.7	113242	217.76	138.03
TRINITY_DN65848_c0_g1	TRINITY_DN65848_c0_g1_i1	1234	1074.74	8452	215.66	136.7
TRINITY_DN25620_c0_g2	TRINITY_DN25620_c0_g2_i3,TRINITY_DN25620_c0_g2_i4,TRINITY_DN25620_c0_g2_i6,TRINITY_DN25620_c0_g2_i7	1815.13	1655.86	12987	215.08	136.33
TRINITY_DN26123_c0_g1	TRINITY_DN26123_c0_g1_i3,TRINITY_DN26123_c0_g1_i4,TRINITY_DN26123_c0_g1_i6,TRINITY_DN26123_c0_g1_i7,TRINITY_DN26123_c0_g1_i8	1022.82	863.56	6731.63	213.76	135.5
TRINITY_DN23889_c0_g2	TRINITY_DN23889_c0_g2_i1,TRINITY_DN23889_c0_g2_i2,TRINITY_DN23889_c0_g2_i3	1538.32	1379.05	10666	212.09	134.44
TRINITY_DN24341_c0_g4	TRINITY_DN24341_c0_g4_i1	968	808.74	6243.44	211.7	134.2
TRINITY_DN25968_c0_g2	TRINITY_DN25968_c0_g2_i1	2286	2126.74	16208.2	208.99	132.48
TRINITY_DN26002_c0_g1	TRINITY_DN26002_c0_g1_i1,TRINITY_DN26002_c0_g1_i2	2895.67	2736.4	20448	204.92	129.9
TRINITY_DN20469_c0_g1	TRINITY_DN20469_c0_g1_i1	1793	1633.74	12208	204.91	129.89
TRINITY_DN26946_c1_g1	TRINITY_DN26946_c1_g1_i1,TRINITY_DN26946_c1_g1_i10,TRINITY_DN26946_c1_g1_i2,TRINITY_DN26946_c1_g1_i3,TRINITY_DN26946_c1_g1_i4,TRINITY_DN26946_c1_g1_i5,TRINITY_DN26946_c1_g1_i6,TRINITY_DN26946_c1_g1_i7,TRINITY_DN26946_c1_g1_i9	1657.76	1498.49	11193	204.83	129.84
TRINITY_DN25655_c1_g3	TRINITY_DN25655_c1_g3_i1	472	312.78	2331.18	204.38	129.56
TRINITY_DN27126_c3_g1	TRINITY_DN27126_c3_g1_i3,TRINITY_DN27126_c3_g1_i7	630.97	472.84	3519.42	204.11	129.38
TRINITY_DN22047_c0_g1	TRINITY_DN22047_c0_g1_i1	506	346.77	2557.58	202.25	128.21
TRINITY_DN27133_c4_g1	TRINITY_DN27133_c4_g1_i1	202	50.39	371	201.88	127.97
TRINITY_DN26040_c2_g4	TRINITY_DN26040_c2_g4_i2,TRINITY_DN26040_c2_g4_i3,TRINITY_DN26040_c2_g4_i4,TRINITY_DN26040_c2_g4_i5	1330.19	1170.96	8563.03	200.54	127.12
TRINITY_DN14783_c0_g1	TRINITY_DN14783_c0_g1_i1	576	416.75	3033	199.57	126.51
TRINITY_DN22047_c0_g2	TRINITY_DN22047_c0_g2_i1,TRINITY_DN22047_c0_g2_i2,TRINITY_DN22047_c0_g2_i3,TRINITY_DN22047_c0_g2_i4	2490.94	2331.68	16853.4	198.21	125.64
TRINITY_DN25970_c0_g2	TRINITY_DN25970_c0_g2_i1,TRINITY_DN25970_c0_g2_i2,TRINITY_DN25970_c0_g2_i4	3306.91	3147.64	22748	198.18	125.63
TRINITY_DN27017_c3_g2	TRINITY_DN27017_c3_g2_i10,TRINITY_DN27017_c3_g2_i15,TRINITY_DN27017_c3_g2_i16,TRINITY_DN27017_c3_g2_i18,TRINITY_DN27017_c3_g2_i2,TRINITY_DN27017_c3_g2_i20,TRINITY_DN27017_c3_g2_i3,TRINITY_DN27017_c3_g2_i7,TRINITY_DN27017_c3_g2_i8,TRINITY_DN27017_c3_g2_i9	2100.39	1941.13	13962	197.24	125.03
TRINITY_DN18333_c1_g1	TRINITY_DN18333_c1_g1_i2	1892	1732.74	12349	195.44	123.89
TRINITY_DN21133_c0_g1	TRINITY_DN21133_c0_g1_i1	1185	1025.74	7283.06	194.71	123.42
TRINITY_DN24360_c0_g1	TRINITY_DN24360_c0_g1_i1,TRINITY_DN24360_c0_g1_i2,TRINITY_DN24360_c0_g1_i3,TRINITY_DN24360_c0_g1_i4,TRINITY_DN24360_c0_g1_i5,TRINITY_DN24360_c0_g1_i6	1741.63	1582.37	11229	194.6	123.35
TRINITY_DN26708_c9_g3	TRINITY_DN26708_c9_g3_i1,TRINITY_DN26708_c9_g3_i2,TRINITY_DN26708_c9_g3_i4,TRINITY_DN26708_c9_g3_i6,TRINITY_DN26708_c9_g3_i7,TRINITY_DN26708_c9_g3_i8	1673.52	1514.26	10741.3	194.52	123.3
TRINITY_DN17590_c0_g1	TRINITY_DN17590_c0_g1_i1,TRINITY_DN17590_c0_g1_i2	821.5	662.24	4661	193	122.34
TRINITY_DN25106_c0_g1	TRINITY_DN25106_c0_g1_i1	2244	2084.74	14660	192.84	122.24
TRINITY_DN26262_c3_g4	TRINITY_DN26262_c3_g4_i1	1011	851.74	5926.36	190.8	120.95
TRINITY_DN16658_c0_g1	TRINITY_DN16658_c0_g1_i1,TRINITY_DN16658_c0_g1_i2	1829.5	1670.23	11522	189.17	119.92
TRINITY_DN16500_c0_g1	TRINITY_DN16500_c0_g1_i1,TRINITY_DN16500_c0_g1_i2	2272.62	2113.35	14556.2	188.88	119.73
TRINITY_DN26017_c1_g1	TRINITY_DN26017_c1_g1_i1,TRINITY_DN26017_c1_g1_i2	432.13	272.95	1875	188.38	119.41
TRINITY_DN18638_c0_g1	TRINITY_DN18638_c0_g1_i1,TRINITY_DN18638_c0_g1_i2	1050.81	891.55	6105	187.78	119.03
TRINITY_DN24797_c0_g1	TRINITY_DN24797_c0_g1_i2,TRINITY_DN24797_c0_g1_i3,TRINITY_DN24797_c0_g1_i4	551.71	392.47	2671	186.63	118.3
TRINITY_DN26085_c0_g3	TRINITY_DN26085_c0_g3_i1,TRINITY_DN26085_c0_g3_i2,TRINITY_DN26085_c0_g3_i3,TRINITY_DN26085_c0_g3_i4,TRINITY_DN26085_c0_g3_i5	1343.57	1184.31	8047.39	186.34	118.12
TRINITY_DN9299_c0_g1	TRINITY_DN9299_c0_g1_i1	2845	2685.74	18114	184.95	117.24
TRINITY_DN23194_c0_g1	TRINITY_DN23194_c0_g1_i1,TRINITY_DN23194_c0_g1_i2,TRINITY_DN23194_c0_g1_i3	423.05	266.89	1797	184.64	117.04
TRINITY_DN19748_c0_g1	TRINITY_DN19748_c0_g1_i1	257	100.17	670	183.42	116.27
TRINITY_DN25880_c2_g2	TRINITY_DN25880_c2_g2_i1,TRINITY_DN25880_c2_g2_i3,TRINITY_DN25880_c2_g2_i4,TRINITY_DN25880_c2_g2_i5	5366.27	5207.01	34398	181.16	114.83
TRINITY_DN21683_c0_g2	TRINITY_DN21683_c0_g2_i1,TRINITY_DN21683_c0_g2_i2,TRINITY_DN21683_c0_g2_i3,TRINITY_DN21683_c0_g2_i4	1774.45	1615.19	10663.1	181.04	114.76
TRINITY_DN18107_c0_g2	TRINITY_DN18107_c0_g2_i1	1290	1130.74	7347	178.18	112.95
TRINITY_DN27023_c1_g3	TRINITY_DN27023_c1_g3_i1	222	67.79	438	177.19	112.32
TRINITY_DN26791_c0_g4	TRINITY_DN26791_c0_g4_i10,TRINITY_DN26791_c0_g4_i11,TRINITY_DN26791_c0_g4_i12,TRINITY_DN26791_c0_g4_i3,TRINITY_DN26791_c0_g4_i7,TRINITY_DN26791_c0_g4_i8,TRINITY_DN26791_c0_g4_i9	1193.23	1033.97	6616.05	175.47	111.23
TRINITY_DN26944_c0_g3	TRINITY_DN26944_c0_g3_i1,TRINITY_DN26944_c0_g3_i2	907.65	748.39	4783	175.26	111.1
TRINITY_DN26166_c3_g2	TRINITY_DN26166_c3_g2_i1,TRINITY_DN26166_c3_g2_i2	1119.16	959.89	6069	173.38	109.9
TRINITY_DN26826_c1_g3	TRINITY_DN26826_c1_g3_i2,TRINITY_DN26826_c1_g3_i3,TRINITY_DN26826_c1_g3_i4,TRINITY_DN26826_c1_g3_i6,TRINITY_DN26826_c1_g3_i7,TRINITY_DN26826_c1_g3_i8	2537.68	2378.41	15034	173.34	109.88
TRINITY_DN24429_c0_g1	TRINITY_DN24429_c0_g1_i1	1943	1783.74	11231	172.66	109.45
TRINITY_DN87278_c0_g1	TRINITY_DN87278_c0_g1_i1	306	147.61	921	171.1	108.46
TRINITY_DN1086_c0_g2	TRINITY_DN1086_c0_g2_i1	1804	1644.74	10102.3	168.43	106.77
TRINITY_DN26159_c0_g2	TRINITY_DN26159_c0_g2_i1,TRINITY_DN26159_c0_g2_i2,TRINITY_DN26159_c0_g2_i4	3574.82	3415.56	20526	164.8	104.46
TRINITY_DN26810_c5_g7	TRINITY_DN26810_c5_g7_i1,TRINITY_DN26810_c5_g7_i2,TRINITY_DN26810_c5_g7_i3	1995.44	1836.18	10983	164.03	103.98
TRINITY_DN1395_c0_g2	TRINITY_DN1395_c0_g2_i1	2136	1976.74	11706.8	162.4	102.95
TRINITY_DN20083_c0_g2	TRINITY_DN20083_c0_g2_i1	206	53.78	318	162.14	102.78
TRINITY_DN26483_c0_g2	TRINITY_DN26483_c0_g2_i1,TRINITY_DN26483_c0_g2_i10,TRINITY_DN26483_c0_g2_i11,TRINITY_DN26483_c0_g2_i2,TRINITY_DN26483_c0_g2_i3,TRINITY_DN26483_c0_g2_i5,TRINITY_DN26483_c0_g2_i6,TRINITY_DN26483_c0_g2_i7,TRINITY_DN26483_c0_g2_i8,TRINITY_DN26483_c0_g2_i9	1024.89	865.74	5111	161.89	102.62
TRINITY_DN27123_c5_g4	TRINITY_DN27123_c5_g4_i1	250	93.55	551	161.51	102.38
TRINITY_DN17976_c0_g1	TRINITY_DN17976_c0_g1_i1,TRINITY_DN17976_c0_g1_i2	484.58	325.36	1901.25	160.24	101.58
TRINITY_DN17846_c0_g1	TRINITY_DN17846_c0_g1_i1	800	640.74	3742.28	160.16	101.53
TRINITY_DN6507_c0_g1	TRINITY_DN6507_c0_g1_i1	911	751.74	4390	160.14	101.51
TRINITY_DN27083_c1_g6	TRINITY_DN27083_c1_g6_i1,TRINITY_DN27083_c1_g6_i2,TRINITY_DN27083_c1_g6_i3,TRINITY_DN27083_c1_g6_i4,TRINITY_DN27083_c1_g6_i5,TRINITY_DN27083_c1_g6_i6,TRINITY_DN27083_c1_g6_i7	1523.01	1363.74	7937.32	159.61	101.17
TRINITY_DN24931_c0_g1	TRINITY_DN24931_c0_g1_i1,TRINITY_DN24931_c0_g1_i2,TRINITY_DN24931_c0_g1_i3,TRINITY_DN24931_c0_g1_i4	617.51	458.26	2624	157.02	99.53
TRINITY_DN35173_c0_g1	TRINITY_DN35173_c0_g1_i1	923	763.74	4354	156.33	99.1
TRINITY_DN26264_c2_g5	TRINITY_DN26264_c2_g5_i1,TRINITY_DN26264_c2_g5_i2,TRINITY_DN26264_c2_g5_i3,TRINITY_DN26264_c2_g5_i5,TRINITY_DN26264_c2_g5_i6,TRINITY_DN26264_c2_g5_i8,TRINITY_DN26264_c2_g5_i9	4428.5	4269.25	24317.5	156.2	99.01
TRINITY_DN25941_c2_g2	TRINITY_DN25941_c2_g2_i1	388	228.91	1303	156.09	98.95
TRINITY_DN16621_c0_g1	TRINITY_DN16621_c0_g1_i1,TRINITY_DN16621_c0_g1_i2,TRINITY_DN16621_c0_g1_i3	1494.5	1335.24	7575.98	155.59	98.63
TRINITY_DN24640_c0_g1	TRINITY_DN24640_c0_g1_i1,TRINITY_DN24640_c0_g1_i2,TRINITY_DN24640_c0_g1_i3,TRINITY_DN24640_c0_g1_i4	781.75	622.59	3524	155.22	98.39
TRINITY_DN25769_c0_g1	TRINITY_DN25769_c0_g1_i1,TRINITY_DN25769_c0_g1_i10,TRINITY_DN25769_c0_g1_i11,TRINITY_DN25769_c0_g1_i12,TRINITY_DN25769_c0_g1_i13,TRINITY_DN25769_c0_g1_i2,TRINITY_DN25769_c0_g1_i3,TRINITY_DN25769_c0_g1_i4,TRINITY_DN25769_c0_g1_i5,TRINITY_DN25769_c0_g1_i6,TRINITY_DN25769_c0_g1_i7,TRINITY_DN25769_c0_g1_i8,TRINITY_DN25769_c0_g1_i9	2714.38	2555.16	14424	154.8	98.13
TRINITY_DN26934_c0_g1	TRINITY_DN26934_c0_g1_i1,TRINITY_DN26934_c0_g1_i3,TRINITY_DN26934_c0_g1_i4	3099.38	2940.12	16453	153.46	97.28
TRINITY_DN26845_c0_g3	TRINITY_DN26845_c0_g3_i1	4237	4077.74	22771	153.13	97.07
TRINITY_DN47866_c0_g1	TRINITY_DN47866_c0_g1_i1	627	467.75	2609	152.96	96.96
TRINITY_DN16580_c0_g1	TRINITY_DN16580_c0_g1_i1	1322	1162.74	6471	152.61	96.74
TRINITY_DN22945_c1_g1	TRINITY_DN22945_c1_g1_i1	2072	1912.74	10625	152.33	96.56
TRINITY_DN24677_c0_g2	TRINITY_DN24677_c0_g2_i1,TRINITY_DN24677_c0_g2_i5,TRINITY_DN24677_c0_g2_i6,TRINITY_DN24677_c0_g2_i7,TRINITY_DN24677_c0_g2_i8,TRINITY_DN24677_c0_g2_i9	1935.37	1776.1	9847.95	152.05	96.38
TRINITY_DN22315_c0_g1	TRINITY_DN22315_c0_g1_i1,TRINITY_DN22315_c0_g1_i2,TRINITY_DN22315_c0_g1_i3	1474.28	1315.01	7274	151.69	96.15
TRINITY_DN69165_c0_g1	TRINITY_DN69165_c0_g1_i1	1044	884.74	4816	149.27	94.62
TRINITY_DN26862_c3_g1	TRINITY_DN26862_c3_g1_i1,TRINITY_DN26862_c3_g1_i2,TRINITY_DN26862_c3_g1_i3,TRINITY_DN26862_c3_g1_i4	985.31	826.05	4457.08	147.96	93.79
TRINITY_DN22371_c0_g2	TRINITY_DN22371_c0_g2_i1,TRINITY_DN22371_c0_g2_i2	744.65	585.4	3142	147.18	93.3
TRINITY_DN9133_c0_g1	TRINITY_DN9133_c0_g1_i1	2426	2266.74	12094	146.31	92.75
TRINITY_DN61613_c0_g1	TRINITY_DN61613_c0_g1_i1	851	691.74	3689	146.24	92.7
TRINITY_DN26777_c5_g7	TRINITY_DN26777_c5_g7_i1,TRINITY_DN26777_c5_g7_i2,TRINITY_DN26777_c5_g7_i3,TRINITY_DN26777_c5_g7_i4,TRINITY_DN26777_c5_g7_i5,TRINITY_DN26777_c5_g7_i6,TRINITY_DN26777_c5_g7_i7,TRINITY_DN26777_c5_g7_i8,TRINITY_DN26777_c5_g7_i9	568.09	409.52	2178.58	145.88	92.47
TRINITY_DN20489_c0_g1	TRINITY_DN20489_c0_g1_i1,TRINITY_DN20489_c0_g1_i2,TRINITY_DN20489_c0_g1_i3,TRINITY_DN20489_c0_g1_i4	2178.3	2019.04	10714	145.52	92.24
TRINITY_DN16030_c0_g1	TRINITY_DN16030_c0_g1_i1	954	794.74	4204.53	145.08	91.96
TRINITY_DN21006_c1_g2	TRINITY_DN21006_c1_g2_i1,TRINITY_DN21006_c1_g2_i2	1068.28	909.02	4786.41	144.39	91.53
TRINITY_DN22465_c0_g2	TRINITY_DN22465_c0_g2_i1,TRINITY_DN22465_c0_g2_i2,TRINITY_DN22465_c0_g2_i3	1334.18	1174.92	6170.48	144.02	91.29
TRINITY_DN22073_c0_g2	TRINITY_DN22073_c0_g2_i1	306	147.61	774.45	143.87	91.2
TRINITY_DN26605_c2_g5	TRINITY_DN26605_c2_g5_i1,TRINITY_DN26605_c2_g5_i2,TRINITY_DN26605_c2_g5_i3,TRINITY_DN26605_c2_g5_i4	3261.36	3102.1	16105.8	142.37	90.25
TRINITY_DN25718_c0_g3	TRINITY_DN25718_c0_g3_i2,TRINITY_DN25718_c0_g3_i3	2628.43	2469.19	12808.4	142.25	90.17
TRINITY_DN15969_c0_g2	TRINITY_DN15969_c0_g2_i1	1818	1658.74	8564.19	141.58	89.75
TRINITY_DN25815_c0_g1	TRINITY_DN25815_c0_g1_i1	252	95.43	486	139.65	88.52
TRINITY_DN25237_c0_g2	TRINITY_DN25237_c0_g2_i2,TRINITY_DN25237_c0_g2_i4,TRINITY_DN25237_c0_g2_i6,TRINITY_DN25237_c0_g2_i7,TRINITY_DN25237_c0_g2_i8	1803.77	1644.5	8351.72	139.27	88.28
TRINITY_DN27083_c0_g4	TRINITY_DN27083_c0_g4_i1	1019	859.74	4363.89	139.19	88.23
TRINITY_DN17795_c0_g1	TRINITY_DN17795_c0_g1_i1,TRINITY_DN17795_c0_g1_i2,TRINITY_DN17795_c0_g1_i3,TRINITY_DN17795_c0_g1_i4	996.28	837.21	4242	138.94	88.08
TRINITY_DN18153_c0_g2	TRINITY_DN18153_c0_g2_i1,TRINITY_DN18153_c0_g2_i2	1543.27	1384.01	6989.17	138.48	87.78
TRINITY_DN25701_c0_g2	TRINITY_DN25701_c0_g2_i1,TRINITY_DN25701_c0_g2_i2,TRINITY_DN25701_c0_g2_i3,TRINITY_DN25701_c0_g2_i4,TRINITY_DN25701_c0_g2_i5,TRINITY_DN25701_c0_g2_i6,TRINITY_DN25701_c0_g2_i7,TRINITY_DN25701_c0_g2_i8	2403.14	2243.87	11326	138.42	87.74
TRINITY_DN27038_c0_g6	TRINITY_DN27038_c0_g6_i1	1784	1624.74	8175.98	137.99	87.47
TRINITY_DN22123_c0_g1	TRINITY_DN22123_c0_g1_i1	1606	1446.74	7266.38	137.73	87.31
TRINITY_DN26902_c0_g6	TRINITY_DN26902_c0_g6_i10,TRINITY_DN26902_c0_g6_i11,TRINITY_DN26902_c0_g6_i12,TRINITY_DN26902_c0_g6_i13,TRINITY_DN26902_c0_g6_i15,TRINITY_DN26902_c0_g6_i16,TRINITY_DN26902_c0_g6_i17,TRINITY_DN26902_c0_g6_i4,TRINITY_DN26902_c0_g6_i6,TRINITY_DN26902_c0_g6_i9	532.91	376.64	1891.02	137.68	87.28
TRINITY_DN26826_c1_g2	TRINITY_DN26826_c1_g2_i1,TRINITY_DN26826_c1_g2_i2,TRINITY_DN26826_c1_g2_i3,TRINITY_DN26826_c1_g2_i4	768.55	609.29	3048	137.18	86.96
TRINITY_DN33537_c0_g1	TRINITY_DN33537_c0_g1_i1	592	432.75	2161	136.94	86.8
TRINITY_DN22617_c0_g2	TRINITY_DN22617_c0_g2_i1	1888	1728.74	8626	136.83	86.74
TRINITY_DN24569_c0_g1	TRINITY_DN24569_c0_g1_i1,TRINITY_DN24569_c0_g1_i2,TRINITY_DN24569_c0_g1_i3,TRINITY_DN24569_c0_g1_i4,TRINITY_DN24569_c0_g1_i5,TRINITY_DN24569_c0_g1_i6,TRINITY_DN24569_c0_g1_i7,TRINITY_DN24569_c0_g1_i8,TRINITY_DN24569_c0_g1_i9	1460.66	1301.4	6493	136.82	86.73
TRINITY_DN21875_c1_g1	TRINITY_DN21875_c1_g1_i1	998	838.74	4152.41	135.76	86.06
TRINITY_DN29017_c0_g1	TRINITY_DN29017_c0_g1_i1	1018	858.74	4247	135.62	85.97
TRINITY_DN26396_c0_g3	TRINITY_DN26396_c0_g3_i1,TRINITY_DN26396_c0_g3_i10,TRINITY_DN26396_c0_g3_i11,TRINITY_DN26396_c0_g3_i12,TRINITY_DN26396_c0_g3_i13,TRINITY_DN26396_c0_g3_i14,TRINITY_DN26396_c0_g3_i15,TRINITY_DN26396_c0_g3_i2,TRINITY_DN26396_c0_g3_i4,TRINITY_DN26396_c0_g3_i5,TRINITY_DN26396_c0_g3_i7,TRINITY_DN26396_c0_g3_i8,TRINITY_DN26396_c0_g3_i9	3830.58	3671.32	18106.2	135.24	85.73
TRINITY_DN27008_c1_g3	TRINITY_DN27008_c1_g3_i1	1037	877.74	4283	133.81	84.82
TRINITY_DN25924_c5_g2	TRINITY_DN25924_c5_g2_i1,TRINITY_DN25924_c5_g2_i11,TRINITY_DN25924_c5_g2_i12,TRINITY_DN25924_c5_g2_i13,TRINITY_DN25924_c5_g2_i14,TRINITY_DN25924_c5_g2_i2,TRINITY_DN25924_c5_g2_i3,TRINITY_DN25924_c5_g2_i4,TRINITY_DN25924_c5_g2_i5,TRINITY_DN25924_c5_g2_i7,TRINITY_DN25924_c5_g2_i8,TRINITY_DN25924_c5_g2_i9	3228.77	3069.51	14971	133.75	84.78
TRINITY_DN25318_c1_g1	TRINITY_DN25318_c1_g1_i1	2166	2006.74	9785	133.71	84.76
TRINITY_DN24621_c0_g1	TRINITY_DN24621_c0_g1_i1,TRINITY_DN24621_c0_g1_i3,TRINITY_DN24621_c0_g1_i4	1838.84	1679.58	8176	133.49	84.62
TRINITY_DN22074_c0_g1	TRINITY_DN22074_c0_g1_i1,TRINITY_DN22074_c0_g1_i2	397.22	238.77	1162	133.46	84.6
TRINITY_DN27017_c3_g1	TRINITY_DN27017_c3_g1_i3,TRINITY_DN27017_c3_g1_i5,TRINITY_DN27017_c3_g1_i7	3068.97	2909.71	14146	133.32	84.51
TRINITY_DN26996_c0_g2	TRINITY_DN26996_c0_g2_i1,TRINITY_DN26996_c0_g2_i3,TRINITY_DN26996_c0_g2_i4	737.25	578.39	2802	132.85	84.21
TRINITY_DN67860_c0_g1	TRINITY_DN67860_c0_g1_i1	698	538.74	2592	131.93	83.63
TRINITY_DN24160_c0_g1	TRINITY_DN24160_c0_g1_i1,TRINITY_DN24160_c0_g1_i2,TRINITY_DN24160_c0_g1_i3,TRINITY_DN24160_c0_g1_i4,TRINITY_DN24160_c0_g1_i6	770.27	611.07	2922	131.13	83.12
TRINITY_DN21515_c0_g1	TRINITY_DN21515_c0_g1_i1	1066	906.74	4332	131.01	83.05
TRINITY_DN26791_c0_g2	TRINITY_DN26791_c0_g2_i1	983	823.74	3923	130.6	82.79
TRINITY_DN20083_c0_g1	TRINITY_DN20083_c0_g1_i1	1342	1182.74	5606.71	129.99	82.4
TRINITY_DN18453_c0_g1	TRINITY_DN18453_c0_g1_i2,TRINITY_DN18453_c0_g1_i3,TRINITY_DN18453_c0_g1_i4	1221.58	1062.31	5021	129.61	82.16
TRINITY_DN13135_c0_g2	TRINITY_DN13135_c0_g2_i1	1724	1564.74	7388.46	129.48	82.08
TRINITY_DN22513_c0_g2	TRINITY_DN22513_c0_g2_i1,TRINITY_DN22513_c0_g2_i2,TRINITY_DN22513_c0_g2_i3,TRINITY_DN22513_c0_g2_i4,TRINITY_DN22513_c0_g2_i5,TRINITY_DN22513_c0_g2_i8	1640.34	1481.08	6989	129.4	82.03
TRINITY_DN16711_c0_g1	TRINITY_DN16711_c0_g1_i1,TRINITY_DN16711_c0_g1_i2	1869.94	1710.68	8021	128.58	81.5
TRINITY_DN26388_c1_g2	TRINITY_DN26388_c1_g2_i1	1653	1493.74	6992	128.36	81.37
TRINITY_DN33613_c0_g1	TRINITY_DN33613_c0_g1_i1	1023	863.74	4042	128.33	81.35
TRINITY_DN18207_c0_g1	TRINITY_DN18207_c0_g1_i1,TRINITY_DN18207_c0_g1_i2,TRINITY_DN18207_c0_g1_i3	1086.46	927.2	4338.75	128.32	81.34
TRINITY_DN26738_c1_g5	TRINITY_DN26738_c1_g5_i1,TRINITY_DN26738_c1_g5_i2,TRINITY_DN26738_c1_g5_i3,TRINITY_DN26738_c1_g5_i4,TRINITY_DN26738_c1_g5_i5	1095.05	935.79	4358	127.71	80.95
TRINITY_DN19616_c0_g1	TRINITY_DN19616_c0_g1_i1	904	744.74	3458.03	127.33	80.71
TRINITY_DN26195_c0_g3	TRINITY_DN26195_c0_g3_i1,TRINITY_DN26195_c0_g3_i2,TRINITY_DN26195_c0_g3_i4,TRINITY_DN26195_c0_g3_i5,TRINITY_DN26195_c0_g3_i7	1961.82	1802.56	8370	127.33	80.72
TRINITY_DN27084_c0_g10	TRINITY_DN27084_c0_g10_i1,TRINITY_DN27084_c0_g10_i3,TRINITY_DN27084_c0_g10_i4	2818.46	2659.2	12305	126.89	80.44
TRINITY_DN41125_c0_g2	TRINITY_DN41125_c0_g2_i1	826	666.74	3062	125.94	79.83
TRINITY_DN26500_c0_g3	TRINITY_DN26500_c0_g3_i1,TRINITY_DN26500_c0_g3_i2,TRINITY_DN26500_c0_g3_i4	2576.95	2417.69	11087	125.75	79.71
TRINITY_DN6793_c0_g1	TRINITY_DN6793_c0_g1_i1	790	630.74	2890.25	125.66	79.65
TRINITY_DN13093_c0_g1	TRINITY_DN13093_c0_g1_i1	273	115.48	528.96	125.61	79.63
TRINITY_DN14893_c0_g2	TRINITY_DN14893_c0_g2_i1,TRINITY_DN14893_c0_g2_i2,TRINITY_DN14893_c0_g2_i3	1573.78	1414.52	6474.77	125.52	79.57
TRINITY_DN35785_c0_g1	TRINITY_DN35785_c0_g1_i1	926	766.74	3506	125.39	79.49
TRINITY_DN26501_c3_g3	TRINITY_DN26501_c3_g3_i1,TRINITY_DN26501_c3_g3_i2,TRINITY_DN26501_c3_g3_i3	866.29	707.09	3226	125.11	79.31
TRINITY_DN25027_c0_g1	TRINITY_DN25027_c0_g1_i1,TRINITY_DN25027_c0_g1_i2,TRINITY_DN25027_c0_g1_i3,TRINITY_DN25027_c0_g1_i4,TRINITY_DN25027_c0_g1_i5	1237.63	1078.36	4903	124.68	79.03
TRINITY_DN24386_c0_g1	TRINITY_DN24386_c0_g1_i1,TRINITY_DN24386_c0_g1_i2,TRINITY_DN24386_c0_g1_i3	1176.27	1017	4610.7	124.32	78.81
TRINITY_DN26843_c1_g1	TRINITY_DN26843_c1_g1_i2,TRINITY_DN26843_c1_g1_i4,TRINITY_DN26843_c1_g1_i5,TRINITY_DN26843_c1_g1_i6,TRINITY_DN26843_c1_g1_i7	2314.56	2155.3	9749	124.04	78.63
TRINITY_DN16429_c0_g1	TRINITY_DN16429_c0_g1_i1,TRINITY_DN16429_c0_g1_i2	1137.9	978.64	4426	124.02	78.62
TRINITY_DN25274_c3_g1	TRINITY_DN25274_c3_g1_i1,TRINITY_DN25274_c3_g1_i3	543.91	384.68	1738	123.9	78.54
TRINITY_DN25188_c0_g3	TRINITY_DN25188_c0_g3_i1,TRINITY_DN25188_c0_g3_i10,TRINITY_DN25188_c0_g3_i11,TRINITY_DN25188_c0_g3_i2,TRINITY_DN25188_c0_g3_i3,TRINITY_DN25188_c0_g3_i5,TRINITY_DN25188_c0_g3_i6,TRINITY_DN25188_c0_g3_i9	1412.03	1252.77	5658	123.85	78.51
TRINITY_DN26246_c0_g1	TRINITY_DN26246_c0_g1_i1,TRINITY_DN26246_c0_g1_i2,TRINITY_DN26246_c0_g1_i3,TRINITY_DN26246_c0_g1_i4,TRINITY_DN26246_c0_g1_i5	1723.88	1564.63	7063	123.79	78.47
TRINITY_DN631_c0_g1	TRINITY_DN631_c0_g1_i1	492	332.77	1494	123.11	78.04
TRINITY_DN26257_c0_g4	TRINITY_DN26257_c0_g4_i1,TRINITY_DN26257_c0_g4_i2	291.78	133.74	598.15	122.65	77.75
TRINITY_DN26388_c1_g1	TRINITY_DN26388_c1_g1_i1,TRINITY_DN26388_c1_g1_i2,TRINITY_DN26388_c1_g1_i3	1619.05	1459.78	6500	122.1	77.4
TRINITY_DN19189_c0_g1	TRINITY_DN19189_c0_g1_i1,TRINITY_DN19189_c0_g1_i2,TRINITY_DN19189_c0_g1_i3,TRINITY_DN19189_c0_g1_i4	2841.18	2681.92	11890	121.57	77.07
TRINITY_DN21675_c0_g1	TRINITY_DN21675_c0_g1_i1,TRINITY_DN21675_c0_g1_i2	832.86	673.6	2985.52	121.54	77.04
TRINITY_DN16388_c0_g1	TRINITY_DN16388_c0_g1_i1	1817	1657.74	7337.72	121.38	76.94
TRINITY_DN23094_c0_g2	TRINITY_DN23094_c0_g2_i1,TRINITY_DN23094_c0_g2_i2	1287.21	1127.95	4982	121.12	76.78
TRINITY_DN23575_c0_g2	TRINITY_DN23575_c0_g2_i1	1133	973.74	4300	121.1	76.76
TRINITY_DN25869_c3_g3	TRINITY_DN25869_c3_g3_i1,TRINITY_DN25869_c3_g3_i2	667.92	508.67	2243.86	120.97	76.68
TRINITY_DN20248_c0_g1	TRINITY_DN20248_c0_g1_i1,TRINITY_DN20248_c0_g1_i2	683.77	524.51	2313	120.93	76.66
TRINITY_DN21364_c0_g2	TRINITY_DN21364_c0_g2_i1	530	370.76	1616	119.52	75.77
TRINITY_DN19485_c0_g1	TRINITY_DN19485_c0_g1_i1	2525	2365.74	10260.4	118.93	75.39
TRINITY_DN26057_c1_g1	TRINITY_DN26057_c1_g1_i1,TRINITY_DN26057_c1_g1_i2	1032.64	873.38	3757	117.96	74.78
TRINITY_DN19982_c0_g1	TRINITY_DN19982_c0_g1_i1	293	134.88	580	117.92	74.75
TRINITY_DN25655_c1_g5	TRINITY_DN25655_c1_g5_i1	239	83.28	356.82	117.5	74.48
TRINITY_DN85311_c0_g1	TRINITY_DN85311_c0_g1_i1	379	219.94	942	117.45	74.45
TRINITY_DN26325_c0_g4	TRINITY_DN26325_c0_g4_i1,TRINITY_DN26325_c0_g4_i2	412.3	253.14	1082.65	117.28	74.34
TRINITY_DN27084_c0_g9	TRINITY_DN27084_c0_g9_i1,TRINITY_DN27084_c0_g9_i2	2286.29	2127.03	9087	117.15	74.26
TRINITY_DN22371_c1_g1	TRINITY_DN22371_c1_g1_i1	230	75.01	320.26	117.08	74.22
TRINITY_DN26338_c0_g1	TRINITY_DN26338_c0_g1_i1,TRINITY_DN26338_c0_g1_i2,TRINITY_DN26338_c0_g1_i3,TRINITY_DN26338_c0_g1_i4,TRINITY_DN26338_c0_g1_i5,TRINITY_DN26338_c0_g1_i6,TRINITY_DN26338_c0_g1_i7	803.72	644.46	2745	116.8	74.04
TRINITY_DN17695_c0_g1	TRINITY_DN17695_c0_g1_i1,TRINITY_DN17695_c0_g1_i2,TRINITY_DN17695_c0_g1_i4	498.95	339.73	1446	116.72	73.99
TRINITY_DN18797_c0_g2	TRINITY_DN18797_c0_g2_i1	751	591.74	2513	116.46	73.82
TRINITY_DN22001_c0_g2	TRINITY_DN22001_c0_g2_i1	352	193.08	819.88	116.44	73.81
TRINITY_DN25225_c1_g3	TRINITY_DN25225_c1_g3_i1	647	487.75	2067	116.21	73.67
TRINITY_DN25141_c3_g1	TRINITY_DN25141_c3_g1_i1,TRINITY_DN25141_c3_g1_i10,TRINITY_DN25141_c3_g1_i11,TRINITY_DN25141_c3_g1_i13,TRINITY_DN25141_c3_g1_i14,TRINITY_DN25141_c3_g1_i15,TRINITY_DN25141_c3_g1_i16,TRINITY_DN25141_c3_g1_i17,TRINITY_DN25141_c3_g1_i3,TRINITY_DN25141_c3_g1_i4,TRINITY_DN25141_c3_g1_i5,TRINITY_DN25141_c3_g1_i6,TRINITY_DN25141_c3_g1_i7,TRINITY_DN25141_c3_g1_i8,TRINITY_DN25141_c3_g1_i9	1699.94	1540.68	6522	116.08	73.59
TRINITY_DN20303_c1_g1	TRINITY_DN20303_c1_g1_i1,TRINITY_DN20303_c1_g1_i2	1534.47	1375.2	5821	116.07	73.58
TRINITY_DN26723_c0_g1	TRINITY_DN26723_c0_g1_i3,TRINITY_DN26723_c0_g1_i4,TRINITY_DN26723_c0_g1_i5	1360.4	1201.13	5080	115.98	73.52
TRINITY_DN24096_c0_g1	TRINITY_DN24096_c0_g1_i1	369	209.98	884.98	115.57	73.26
TRINITY_DN16952_c0_g1	TRINITY_DN16952_c0_g1_i1	1278	1118.74	4711.8	115.5	73.21
TRINITY_DN16515_c0_g1	TRINITY_DN16515_c0_g1_i1,TRINITY_DN16515_c0_g1_i2	1489.41	1330.15	5592	115.29	73.08
TRINITY_DN1675_c0_g1	TRINITY_DN1675_c0_g1_i1	1836	1676.74	7035	115.05	72.93
TRINITY_DN22580_c0_g1	TRINITY_DN22580_c0_g1_i1,TRINITY_DN22580_c0_g1_i2,TRINITY_DN22580_c0_g1_i3,TRINITY_DN22580_c0_g1_i4,TRINITY_DN22580_c0_g1_i5,TRINITY_DN22580_c0_g1_i6	1879.62	1720.36	7165.9	114.22	72.41
TRINITY_DN24874_c0_g2	TRINITY_DN24874_c0_g2_i1,TRINITY_DN24874_c0_g2_i4,TRINITY_DN24874_c0_g2_i7,TRINITY_DN24874_c0_g2_i8,TRINITY_DN24874_c0_g2_i9	1696.1	1536.84	6391	114.04	72.29
TRINITY_DN26826_c1_g1	TRINITY_DN26826_c1_g1_i10,TRINITY_DN26826_c1_g1_i11,TRINITY_DN26826_c1_g1_i12,TRINITY_DN26826_c1_g1_i2,TRINITY_DN26826_c1_g1_i3,TRINITY_DN26826_c1_g1_i4,TRINITY_DN26826_c1_g1_i5,TRINITY_DN26826_c1_g1_i6,TRINITY_DN26826_c1_g1_i7,TRINITY_DN26826_c1_g1_i9	2734.21	2574.96	10683	113.77	72.12
TRINITY_DN26276_c0_g2	TRINITY_DN26276_c0_g2_i1,TRINITY_DN26276_c0_g2_i2	300.66	142.71	592	113.76	72.11
TRINITY_DN5742_c0_g1	TRINITY_DN5742_c0_g1_i1	1600	1440.74	5933	112.93	71.58
TRINITY_DN20213_c0_g1	TRINITY_DN20213_c0_g1_i1	574	414.75	1706	112.8	71.5
TRINITY_DN26002_c0_g2	TRINITY_DN26002_c0_g2_i1,TRINITY_DN26002_c0_g2_i2	2856.61	2697.35	11079	112.63	71.4
TRINITY_DN36413_c0_g1	TRINITY_DN36413_c0_g1_i1	1666	1506.74	6128	111.53	70.7
TRINITY_DN21266_c0_g1	TRINITY_DN21266_c0_g1_i1	322	163.37	663.74	111.41	70.62
TRINITY_DN23292_c0_g1	TRINITY_DN23292_c0_g1_i1,TRINITY_DN23292_c0_g1_i2	828.09	668.82	2715	111.32	70.56
TRINITY_DN17893_c1_g1	TRINITY_DN17893_c1_g1_i1	937	777.74	3145	110.89	70.29
TRINITY_DN23126_c0_g1	TRINITY_DN23126_c0_g1_i1,TRINITY_DN23126_c0_g1_i2,TRINITY_DN23126_c0_g1_i3	854.6	695.34	2810	110.82	70.25
TRINITY_DN25990_c0_g1	TRINITY_DN25990_c0_g1_i1,TRINITY_DN25990_c0_g1_i2,TRINITY_DN25990_c0_g1_i3,TRINITY_DN25990_c0_g1_i4,TRINITY_DN25990_c0_g1_i6,TRINITY_DN25990_c0_g1_i7	1023.83	864.57	3470	110.06	69.77
TRINITY_DN16480_c0_g1	TRINITY_DN16480_c0_g1_i1	915	755.74	3028	109.87	69.65
TRINITY_DN25714_c0_g1	TRINITY_DN25714_c0_g1_i1,TRINITY_DN25714_c0_g1_i5	1786.7	1627.44	6498.1	109.49	69.41
TRINITY_DN26623_c3_g3	TRINITY_DN26623_c3_g3_i1,TRINITY_DN26623_c3_g3_i2	474.19	314.97	1256.84	109.43	69.36
TRINITY_DN17521_c0_g1	TRINITY_DN17521_c0_g1_i1,TRINITY_DN17521_c0_g1_i2	916.62	757.36	3009.96	108.98	69.08
TRINITY_DN25511_c0_g1	TRINITY_DN25511_c0_g1_i1,TRINITY_DN25511_c0_g1_i2,TRINITY_DN25511_c0_g1_i3,TRINITY_DN25511_c0_g1_i4,TRINITY_DN25511_c0_g1_i5,TRINITY_DN25511_c0_g1_i6	1617.97	1458.71	5765	108.38	68.7
TRINITY_DN26994_c3_g2	TRINITY_DN26994_c3_g2_i2,TRINITY_DN26994_c3_g2_i3,TRINITY_DN26994_c3_g2_i4,TRINITY_DN26994_c3_g2_i5,TRINITY_DN26994_c3_g2_i6,TRINITY_DN26994_c3_g2_i7,TRINITY_DN26994_c3_g2_i8	492.47	334.07	1319	108.27	68.63
TRINITY_DN25977_c1_g1	TRINITY_DN25977_c1_g1_i1,TRINITY_DN25977_c1_g1_i2,TRINITY_DN25977_c1_g1_i5,TRINITY_DN25977_c1_g1_i7	1656.57	1497.31	5880.54	107.7	68.27
TRINITY_DN24508_c0_g1	TRINITY_DN24508_c0_g1_i2,TRINITY_DN24508_c0_g1_i3,TRINITY_DN24508_c0_g1_i4,TRINITY_DN24508_c0_g1_i6,TRINITY_DN24508_c0_g1_i8	3390.19	3230.92	12645	107.32	68.03
TRINITY_DN26427_c0_g2	TRINITY_DN26427_c0_g2_i1	1332	1172.74	4552	106.44	67.47
TRINITY_DN21732_c0_g1	TRINITY_DN21732_c0_g1_i1	1153	993.74	3855.45	106.39	67.44
TRINITY_DN26876_c1_g2	TRINITY_DN26876_c1_g2_i1,TRINITY_DN26876_c1_g2_i10,TRINITY_DN26876_c1_g2_i2,TRINITY_DN26876_c1_g2_i4,TRINITY_DN26876_c1_g2_i5,TRINITY_DN26876_c1_g2_i6,TRINITY_DN26876_c1_g2_i7,TRINITY_DN26876_c1_g2_i8,TRINITY_DN26876_c1_g2_i9	2092.62	1933.36	7466	105.9	67.13
TRINITY_DN26420_c0_g1	TRINITY_DN26420_c0_g1_i1,TRINITY_DN26420_c0_g1_i2	1375.99	1216.73	4690	105.7	67
TRINITY_DN25080_c0_g2	TRINITY_DN25080_c0_g2_i1,TRINITY_DN25080_c0_g2_i2	1407.37	1248.25	4799.51	105.44	66.84
TRINITY_DN15709_c0_g1	TRINITY_DN15709_c0_g1_i1	782	622.74	2393	105.38	66.8
TRINITY_DN50335_c0_g1	TRINITY_DN50335_c0_g1_i1	508	348.77	1340	105.36	66.79
TRINITY_DN26306_c6_g6	TRINITY_DN26306_c6_g6_i1,TRINITY_DN26306_c6_g6_i2,TRINITY_DN26306_c6_g6_i3	1897.39	1738.17	6675	105.31	66.75
TRINITY_DN26438_c0_g1	TRINITY_DN26438_c0_g1_i1,TRINITY_DN26438_c0_g1_i2,TRINITY_DN26438_c0_g1_i3	773.26	614	2353	105.09	66.62
TRINITY_DN20814_c0_g1	TRINITY_DN20814_c0_g1_i1	2053	1893.74	7252.09	105.01	66.57
TRINITY_DN26520_c4_g4	TRINITY_DN26520_c4_g4_i1,TRINITY_DN26520_c4_g4_i2,TRINITY_DN26520_c4_g4_i3,TRINITY_DN26520_c4_g4_i5,TRINITY_DN26520_c4_g4_i6,TRINITY_DN26520_c4_g4_i7,TRINITY_DN26520_c4_g4_i8,TRINITY_DN26520_c4_g4_i9	1051.74	892.49	3407.23	104.69	66.36
TRINITY_DN26944_c0_g7	TRINITY_DN26944_c0_g7_i3,TRINITY_DN26944_c0_g7_i4,TRINITY_DN26944_c0_g7_i5,TRINITY_DN26944_c0_g7_i6,TRINITY_DN26944_c0_g7_i7	2584.93	2425.69	9250.66	104.58	66.29
TRINITY_DN25534_c0_g1	TRINITY_DN25534_c0_g1_i1,TRINITY_DN25534_c0_g1_i2,TRINITY_DN25534_c0_g1_i3,TRINITY_DN25534_c0_g1_i5,TRINITY_DN25534_c0_g1_i6	905.4	746.14	2831	104.05	65.95
TRINITY_DN26325_c0_g1	TRINITY_DN26325_c0_g1_i1	311	152.53	571.99	102.84	65.19
TRINITY_DN27133_c1_g1	TRINITY_DN27133_c1_g1_i1	217	63.34	237.43	102.79	65.16
TRINITY_DN23267_c0_g2	TRINITY_DN23267_c0_g2_i1,TRINITY_DN23267_c0_g2_i2,TRINITY_DN23267_c0_g2_i3	1368.72	1209.45	4527.34	102.65	65.07
TRINITY_DN24861_c1_g1	TRINITY_DN24861_c1_g1_i1,TRINITY_DN24861_c1_g1_i2,TRINITY_DN24861_c1_g1_i3,TRINITY_DN24861_c1_g1_i4,TRINITY_DN24861_c1_g1_i5	955.39	796.13	2957	101.85	64.56
TRINITY_DN9239_c0_g1	TRINITY_DN9239_c0_g1_i1	566	406.75	1510	101.8	64.53
TRINITY_DN19581_c0_g1	TRINITY_DN19581_c0_g1_i1	2177	2017.74	7481	101.67	64.45
TRINITY_DN13609_c0_g1	TRINITY_DN13609_c0_g1_i1	1320	1160.74	4266.71	100.8	63.9
TRINITY_DN27112_c3_g3	TRINITY_DN27112_c3_g3_i1	609	449.75	1653	100.79	63.89
TRINITY_DN26429_c2_g1	TRINITY_DN26429_c2_g1_i1,TRINITY_DN26429_c2_g1_i2,TRINITY_DN26429_c2_g1_i4,TRINITY_DN26429_c2_g1_i5,TRINITY_DN26429_c2_g1_i6,TRINITY_DN26429_c2_g1_i7,TRINITY_DN26429_c2_g1_i8,TRINITY_DN26429_c2_g1_i9	3446.87	3287.61	12082	100.78	63.88
TRINITY_DN21009_c0_g3	TRINITY_DN21009_c0_g3_i1	692	532.74	1954	100.58	63.76
TRINITY_DN20628_c0_g2	TRINITY_DN20628_c0_g2_i1,TRINITY_DN20628_c0_g2_i2	1270.27	1111.01	4066.38	100.37	63.62
TRINITY_DN24096_c1_g1	TRINITY_DN24096_c1_g1_i1,TRINITY_DN24096_c1_g1_i2,TRINITY_DN24096_c1_g1_i3	1157.59	998.32	3652	100.31	63.59
TRINITY_DN23626_c0_g1	TRINITY_DN23626_c0_g1_i1,TRINITY_DN23626_c0_g1_i2,TRINITY_DN23626_c0_g1_i3,TRINITY_DN23626_c0_g1_i4,TRINITY_DN23626_c0_g1_i5	1500.19	1340.92	4895	100.1	63.46
TRINITY_DN63822_c0_g1	TRINITY_DN63822_c0_g1_i1	1409	1249.74	4555	99.95	63.36
TRINITY_DN15457_c0_g1	TRINITY_DN15457_c0_g1_i1	897	737.74	2687	99.88	63.31
TRINITY_DN26569_c0_g5	TRINITY_DN26569_c0_g5_i10,TRINITY_DN26569_c0_g5_i12,TRINITY_DN26569_c0_g5_i2,TRINITY_DN26569_c0_g5_i3,TRINITY_DN26569_c0_g5_i4,TRINITY_DN26569_c0_g5_i6,TRINITY_DN26569_c0_g5_i7,TRINITY_DN26569_c0_g5_i8,TRINITY_DN26569_c0_g5_i9	731.91	572.67	2077	99.46	63.05
TRINITY_DN17791_c0_g1	TRINITY_DN17791_c0_g1_i2	2771	2611.74	9444	99.16	62.86
TRINITY_DN24341_c0_g1	TRINITY_DN24341_c0_g1_i1	1020	860.74	3104.59	98.91	62.7
TRINITY_DN19949_c1_g1	TRINITY_DN19949_c1_g1_i1,TRINITY_DN19949_c1_g1_i2	1271.65	1112.39	4004	98.71	62.57
TRINITY_DN14646_c0_g2	TRINITY_DN14646_c0_g2_i1	769	609.74	2186.08	98.32	62.32
TRINITY_DN26172_c1_g2	TRINITY_DN26172_c1_g2_i1,TRINITY_DN26172_c1_g2_i2,TRINITY_DN26172_c1_g2_i3,TRINITY_DN26172_c1_g2_i4,TRINITY_DN26172_c1_g2_i5	1372.33	1213.07	4341.73	98.15	62.22
TRINITY_DN26773_c0_g1	TRINITY_DN26773_c0_g1_i2	2426	2266.74	8092	97.9	62.06
TRINITY_DN17704_c0_g2	TRINITY_DN17704_c0_g2_i2	2250	2090.74	7439.67	97.58	61.86
TRINITY_DN15153_c1_g1	TRINITY_DN15153_c1_g1_i1	1236	1076.74	3826	97.44	61.77
TRINITY_DN24460_c0_g3	TRINITY_DN24460_c0_g3_i1	1083	923.74	3278	97.31	61.69
TRINITY_DN24942_c0_g1	TRINITY_DN24942_c0_g1_i1,TRINITY_DN24942_c0_g1_i2	2611.76	2452.5	8694	97.21	61.62
TRINITY_DN14038_c0_g1	TRINITY_DN14038_c0_g1_i1,TRINITY_DN14038_c0_g1_i2	934.9	775.64	2745	97.05	61.52
TRINITY_DN38314_c0_g1	TRINITY_DN38314_c0_g1_i1	512	352.77	1247	96.94	61.45
TRINITY_DN18984_c0_g1	TRINITY_DN18984_c0_g1_i1	580	420.75	1486	96.85	61.39
TRINITY_DN25588_c1_g4	TRINITY_DN25588_c1_g4_i1,TRINITY_DN25588_c1_g4_i2	1532.97	1373.71	4825	96.32	61.06
TRINITY_DN25002_c0_g2	TRINITY_DN25002_c0_g2_i1,TRINITY_DN25002_c0_g2_i2,TRINITY_DN25002_c0_g2_i3,TRINITY_DN25002_c0_g2_i4	2100.1	1940.84	6805	96.15	60.95
TRINITY_DN26505_c2_g2	TRINITY_DN26505_c2_g2_i1,TRINITY_DN26505_c2_g2_i11,TRINITY_DN26505_c2_g2_i2,TRINITY_DN26505_c2_g2_i4,TRINITY_DN26505_c2_g2_i5,TRINITY_DN26505_c2_g2_i6,TRINITY_DN26505_c2_g2_i7,TRINITY_DN26505_c2_g2_i8,TRINITY_DN26505_c2_g2_i9	3172.56	3013.3	10564	96.14	60.94
TRINITY_DN26917_c2_g1	TRINITY_DN26917_c2_g1_i2,TRINITY_DN26917_c2_g1_i3,TRINITY_DN26917_c2_g1_i4	1606.62	1447.36	5048.38	95.65	60.63
TRINITY_DN26500_c1_g2	TRINITY_DN26500_c1_g2_i1,TRINITY_DN26500_c1_g2_i11,TRINITY_DN26500_c1_g2_i12,TRINITY_DN26500_c1_g2_i14,TRINITY_DN26500_c1_g2_i15,TRINITY_DN26500_c1_g2_i18,TRINITY_DN26500_c1_g2_i2,TRINITY_DN26500_c1_g2_i3,TRINITY_DN26500_c1_g2_i4,TRINITY_DN26500_c1_g2_i5,TRINITY_DN26500_c1_g2_i6,TRINITY_DN26500_c1_g2_i8,TRINITY_DN26500_c1_g2_i9	1702.92	1543.66	5380.66	95.58	60.59
TRINITY_DN25815_c2_g1	TRINITY_DN25815_c2_g1_i2,TRINITY_DN25815_c2_g1_i3,TRINITY_DN25815_c2_g1_i4,TRINITY_DN25815_c2_g1_i5,TRINITY_DN25815_c2_g1_i6	894.39	735.13	2548	95.05	60.25
TRINITY_DN10792_c0_g2	TRINITY_DN10792_c0_g2_i1	1038	878.74	3042	94.93	60.18
TRINITY_DN3655_c0_g2	TRINITY_DN3655_c0_g2_i1	687	527.74	1826.98	94.93	60.18
TRINITY_DN19616_c0_g4	TRINITY_DN19616_c0_g4_i1	286	128.06	442.97	94.85	60.13
TRINITY_DN1649_c0_g2	TRINITY_DN1649_c0_g2_i1	794	634.74	2186.12	94.45	59.87
TRINITY_DN26358_c0_g2	TRINITY_DN26358_c0_g2_i2,TRINITY_DN26358_c0_g2_i4,TRINITY_DN26358_c0_g2_i5,TRINITY_DN26358_c0_g2_i6,TRINITY_DN26358_c0_g2_i7,TRINITY_DN26358_c0_g2_i8	3303.91	3144.64	10828	94.42	59.85
TRINITY_DN21086_c0_g1	TRINITY_DN21086_c0_g1_i1	378	218.95	753.09	94.32	59.79
TRINITY_DN26264_c2_g7	TRINITY_DN26264_c2_g7_i1	2181	2021.74	6951	94.28	59.76
TRINITY_DN25345_c1_g1	TRINITY_DN25345_c1_g1_i1,TRINITY_DN25345_c1_g1_i2,TRINITY_DN25345_c1_g1_i3,TRINITY_DN25345_c1_g1_i4	1230.51	1071.25	3670	93.95	59.55
TRINITY_DN25553_c0_g1	TRINITY_DN25553_c0_g1_i1,TRINITY_DN25553_c0_g1_i2,TRINITY_DN25553_c0_g1_i3,TRINITY_DN25553_c0_g1_i4,TRINITY_DN25553_c0_g1_i5	1171.69	1012.43	3467	93.91	59.53
TRINITY_DN24195_c1_g1	TRINITY_DN24195_c1_g1_i1,TRINITY_DN24195_c1_g1_i2,TRINITY_DN24195_c1_g1_i3	810.35	651.09	2229	93.88	59.51
TRINITY_DN21896_c0_g1	TRINITY_DN21896_c0_g1_i1,TRINITY_DN21896_c0_g1_i10,TRINITY_DN21896_c0_g1_i11,TRINITY_DN21896_c0_g1_i5,TRINITY_DN21896_c0_g1_i6,TRINITY_DN21896_c0_g1_i7,TRINITY_DN21896_c0_g1_i9	2552.12	2392.85	8181	93.76	59.43
TRINITY_DN15725_c0_g2	TRINITY_DN15725_c0_g2_i1	1071	911.74	3114.63	93.68	59.38
TRINITY_DN27067_c0_g2	TRINITY_DN27067_c0_g2_i1,TRINITY_DN27067_c0_g2_i12,TRINITY_DN27067_c0_g2_i14,TRINITY_DN27067_c0_g2_i2,TRINITY_DN27067_c0_g2_i3,TRINITY_DN27067_c0_g2_i6,TRINITY_DN27067_c0_g2_i7,TRINITY_DN27067_c0_g2_i8,TRINITY_DN27067_c0_g2_i9	1711.3	1552.11	5301	93.66	59.37
TRINITY_DN26276_c1_g4	TRINITY_DN26276_c1_g4_i1,TRINITY_DN26276_c1_g4_i2,TRINITY_DN26276_c1_g4_i4	995.09	835.82	2846	93.37	59.19
TRINITY_DN24043_c1_g2	TRINITY_DN24043_c1_g2_i1	892	732.74	2493	93.3	59.14
TRINITY_DN26352_c1_g1	TRINITY_DN26352_c1_g1_i1,TRINITY_DN26352_c1_g1_i2	2067.51	1908.25	6487.7	93.23	59.1
TRINITY_DN18585_c0_g1	TRINITY_DN18585_c0_g1_i1,TRINITY_DN18585_c0_g1_i2,TRINITY_DN18585_c0_g1_i3	1030.25	870.99	2946	92.75	58.8
TRINITY_DN21666_c0_g1	TRINITY_DN21666_c0_g1_i1	2130	1970.74	6614	92.03	58.34
TRINITY_DN27083_c1_g1	TRINITY_DN27083_c1_g1_i3,TRINITY_DN27083_c1_g1_i5,TRINITY_DN27083_c1_g1_i6,TRINITY_DN27083_c1_g1_i7	4965.58	4806.38	16029	91.45	57.97
TRINITY_DN22116_c0_g1	TRINITY_DN22116_c0_g1_i1,TRINITY_DN22116_c0_g1_i2,TRINITY_DN22116_c0_g1_i3	1366.7	1207.43	4026	91.44	57.96
TRINITY_DN20829_c0_g1	TRINITY_DN20829_c0_g1_i1	2927	2767.74	9226	91.41	57.94
TRINITY_DN21727_c0_g1	TRINITY_DN21727_c0_g1_i1,TRINITY_DN21727_c0_g1_i2,TRINITY_DN21727_c0_g1_i3,TRINITY_DN21727_c0_g1_i5	1357.86	1198.59	3976	90.97	57.66
TRINITY_DN16716_c0_g1	TRINITY_DN16716_c0_g1_i1	507	347.77	1153	90.92	57.63
TRINITY_DN21675_c0_g2	TRINITY_DN21675_c0_g2_i1	239	83.28	276.09	90.91	57.63
TRINITY_DN20179_c0_g1	TRINITY_DN20179_c0_g1_i1	706	546.74	1807.14	90.64	57.46
TRINITY_DN48285_c0_g1	TRINITY_DN48285_c0_g1_i1	910	750.74	2481	90.62	57.45
TRINITY_DN25985_c1_g1	TRINITY_DN25985_c1_g1_i1	271	113.55	373	90.08	57.1
TRINITY_DN24007_c0_g2	TRINITY_DN24007_c0_g2_i1,TRINITY_DN24007_c0_g2_i2	1224.59	1065.33	3487.95	89.78	56.91
TRINITY_DN61741_c0_g1	TRINITY_DN61741_c0_g1_i1	1377	1217.74	3986	89.76	56.9
TRINITY_DN26471_c0_g1	TRINITY_DN26471_c0_g1_i1,TRINITY_DN26471_c0_g1_i2	1741.88	1582.62	5176.07	89.69	56.85
TRINITY_DN23708_c0_g1	TRINITY_DN23708_c0_g1_i1,TRINITY_DN23708_c0_g1_i2,TRINITY_DN23708_c0_g1_i3	1534.98	1375.72	4490	89.5	56.73
TRINITY_DN23138_c0_g1	TRINITY_DN23138_c0_g1_i1	473	313.78	1022	89.32	56.62
TRINITY_DN25002_c0_g1	TRINITY_DN25002_c0_g1_i1,TRINITY_DN25002_c0_g1_i2,TRINITY_DN25002_c0_g1_i3,TRINITY_DN25002_c0_g1_i4,TRINITY_DN25002_c0_g1_i5	1884.07	1724.82	5617	89.3	56.61
TRINITY_DN26306_c2_g1	TRINITY_DN26306_c2_g1_i1,TRINITY_DN26306_c2_g1_i2	1630.04	1470.78	4787	89.25	56.58
TRINITY_DN15683_c0_g1	TRINITY_DN15683_c0_g1_i1,TRINITY_DN15683_c0_g1_i2	899.49	740.24	2408	89.21	56.55
TRINITY_DN18107_c0_g1	TRINITY_DN18107_c0_g1_i1	460	300.79	974	88.8	56.29
TRINITY_DN1060_c0_g1	TRINITY_DN1060_c0_g1_i1	1822	1662.74	5380	88.73	56.24
TRINITY_DN25110_c0_g1	TRINITY_DN25110_c0_g1_i1,TRINITY_DN25110_c0_g1_i2	2194.93	2035.68	6583	88.68	56.21
TRINITY_DN61844_c0_g1	TRINITY_DN61844_c0_g1_i1	1289	1129.74	3648	88.55	56.13
TRINITY_DN15763_c0_g1	TRINITY_DN15763_c0_g1_i1	1617	1457.74	4704.59	88.5	56.1
TRINITY_DN12932_c0_g2	TRINITY_DN12932_c0_g2_i1	686	526.74	1698	88.4	56.04
TRINITY_DN25313_c0_g1	TRINITY_DN25313_c0_g1_i1,TRINITY_DN25313_c0_g1_i2	959.17	799.91	2568	88.04	55.81
TRINITY_DN16112_c0_g1	TRINITY_DN16112_c0_g1_i1	814	654.74	2097	87.83	55.67
TRINITY_DN16800_c0_g1	TRINITY_DN16800_c0_g1_i1	3878	3718.74	11906	87.8	55.65
TRINITY_DN24097_c0_g3	TRINITY_DN24097_c0_g3_i1	1146	986.74	3155	87.68	55.58
TRINITY_DN14030_c1_g1	TRINITY_DN14030_c1_g1_i1	339	180.18	575	87.51	55.47
TRINITY_DN24199_c0_g1	TRINITY_DN24199_c0_g1_i1,TRINITY_DN24199_c0_g1_i2	750.56	591.3	1887	87.51	55.47
TRINITY_DN26546_c1_g7	TRINITY_DN26546_c1_g7_i1,TRINITY_DN26546_c1_g7_i2,TRINITY_DN26546_c1_g7_i3,TRINITY_DN26546_c1_g7_i4,TRINITY_DN26546_c1_g7_i5	3384.95	3225.69	10288	87.46	55.44
TRINITY_DN21920_c0_g1	TRINITY_DN21920_c0_g1_i1,TRINITY_DN21920_c0_g1_i2,TRINITY_DN21920_c0_g1_i3,TRINITY_DN21920_c0_g1_i4	2188.57	2029.31	6470	87.43	55.42
TRINITY_DN24459_c0_g2	TRINITY_DN24459_c0_g2_i1,TRINITY_DN24459_c0_g2_i2,TRINITY_DN24459_c0_g2_i3	1341.56	1182.3	3768	87.4	55.4
TRINITY_DN20444_c0_g1	TRINITY_DN20444_c0_g1_i1,TRINITY_DN20444_c0_g1_i2	587.62	428.41	1357	86.86	55.06
TRINITY_DN25609_c0_g2	TRINITY_DN25609_c0_g2_i1	3125	2965.74	9361	86.56	54.87
TRINITY_DN10099_c0_g1	TRINITY_DN10099_c0_g1_i1	980	820.74	2588	86.47	54.81
TRINITY_DN25705_c0_g3	TRINITY_DN25705_c0_g3_i10,TRINITY_DN25705_c0_g3_i11,TRINITY_DN25705_c0_g3_i13,TRINITY_DN25705_c0_g3_i14,TRINITY_DN25705_c0_g3_i2,TRINITY_DN25705_c0_g3_i4,TRINITY_DN25705_c0_g3_i7	3013.1	2853.84	8995.74	86.44	54.79
TRINITY_DN8334_c0_g1	TRINITY_DN8334_c0_g1_i1	273	115.48	364	86.44	54.79
TRINITY_DN26613_c2_g6	TRINITY_DN26613_c2_g6_i1	531	371.76	1171	86.38	54.75
TRINITY_DN24248_c0_g1	TRINITY_DN24248_c0_g1_i1,TRINITY_DN24248_c0_g1_i4,TRINITY_DN24248_c0_g1_i5	2480.2	2320.94	7304	86.3	54.7
TRINITY_DN20958_c1_g1	TRINITY_DN20958_c1_g1_i1	890	730.74	2296.82	86.19	54.64
TRINITY_DN18467_c0_g1	TRINITY_DN18467_c0_g1_i1	984	824.74	2591	86.15	54.61
TRINITY_DN23304_c0_g1	TRINITY_DN23304_c0_g1_i3,TRINITY_DN23304_c0_g1_i4	1120.93	961.67	3021	86.15	54.61
TRINITY_DN25957_c0_g1	TRINITY_DN25957_c0_g1_i1,TRINITY_DN25957_c0_g1_i2,TRINITY_DN25957_c0_g1_i3,TRINITY_DN25957_c0_g1_i5	600.5	441.26	1383	85.95	54.48
TRINITY_DN24685_c0_g3	TRINITY_DN24685_c0_g3_i1	1230	1070.74	3348.25	85.75	54.36
TRINITY_DN22180_c0_g2	TRINITY_DN22180_c0_g2_i1,TRINITY_DN22180_c0_g2_i2,TRINITY_DN22180_c0_g2_i3	1718.39	1559.13	4875	85.74	54.35
TRINITY_DN23581_c0_g1	TRINITY_DN23581_c0_g1_i1,TRINITY_DN23581_c0_g1_i2	1113.61	954.34	2973	85.43	54.15
TRINITY_DN23257_c0_g3	TRINITY_DN23257_c0_g3_i1,TRINITY_DN23257_c0_g3_i2,TRINITY_DN23257_c0_g3_i3	1494.32	1335.05	4155.22	85.35	54.1
TRINITY_DN30207_c0_g1	TRINITY_DN30207_c0_g1_i1	1360	1200.74	3734	85.28	54.06
TRINITY_DN26488_c0_g1	TRINITY_DN26488_c0_g1_i1,TRINITY_DN26488_c0_g1_i10,TRINITY_DN26488_c0_g1_i11,TRINITY_DN26488_c0_g1_i12,TRINITY_DN26488_c0_g1_i2,TRINITY_DN26488_c0_g1_i3,TRINITY_DN26488_c0_g1_i4,TRINITY_DN26488_c0_g1_i6,TRINITY_DN26488_c0_g1_i7,TRINITY_DN26488_c0_g1_i8,TRINITY_DN26488_c0_g1_i9	2288.43	2129.17	6616	85.21	54.01
TRINITY_DN19359_c0_g1	TRINITY_DN19359_c0_g1_i2	2574	2414.74	7499	85.16	53.98
TRINITY_DN25933_c0_g2	TRINITY_DN25933_c0_g2_i1,TRINITY_DN25933_c0_g2_i2,TRINITY_DN25933_c0_g2_i3,TRINITY_DN25933_c0_g2_i5	1073.8	914.54	2836	85.04	53.9
TRINITY_DN25730_c0_g2	TRINITY_DN25730_c0_g2_i1,TRINITY_DN25730_c0_g2_i10,TRINITY_DN25730_c0_g2_i11,TRINITY_DN25730_c0_g2_i12,TRINITY_DN25730_c0_g2_i13,TRINITY_DN25730_c0_g2_i14,TRINITY_DN25730_c0_g2_i15,TRINITY_DN25730_c0_g2_i16,TRINITY_DN25730_c0_g2_i17,TRINITY_DN25730_c0_g2_i2,TRINITY_DN25730_c0_g2_i3,TRINITY_DN25730_c0_g2_i4,TRINITY_DN25730_c0_g2_i5,TRINITY_DN25730_c0_g2_i6,TRINITY_DN25730_c0_g2_i7,TRINITY_DN25730_…	2671.29	2512.02	7769.69	84.82	53.77
TRINITY_DN21081_c0_g1	TRINITY_DN21081_c0_g1_i1,TRINITY_DN21081_c0_g1_i2,TRINITY_DN21081_c0_g1_i3	1198.98	1039.72	3214	84.77	53.73
TRINITY_DN17042_c0_g1	TRINITY_DN17042_c0_g1_i1	434	274.81	848	84.62	53.64
TRINITY_DN23186_c0_g2	TRINITY_DN23186_c0_g2_i1,TRINITY_DN23186_c0_g2_i2,TRINITY_DN23186_c0_g2_i3	1530.82	1371.56	4223	84.43	53.52
TRINITY_DN27402_c0_g1	TRINITY_DN27402_c0_g1_i1	1359	1199.74	3694	84.43	53.52
TRINITY_DN22133_c0_g1	TRINITY_DN22133_c0_g1_i1,TRINITY_DN22133_c0_g1_i3	1874.35	1715.09	5238	83.75	53.09
TRINITY_DN25443_c0_g4	TRINITY_DN25443_c0_g4_i1,TRINITY_DN25443_c0_g4_i2,TRINITY_DN25443_c0_g4_i3,TRINITY_DN25443_c0_g4_i4,TRINITY_DN25443_c0_g4_i5	703.61	544.35	1661	83.67	53.04
TRINITY_DN63809_c0_g1	TRINITY_DN63809_c0_g1_i1	751	591.74	1804	83.6	52.99
TRINITY_DN15935_c0_g1	TRINITY_DN15935_c0_g1_i1	1017	857.74	2612.31	83.52	52.94
TRINITY_DN26777_c5_g3	TRINITY_DN26777_c5_g3_i1	1503	1343.74	4087	83.41	52.87
TRINITY_DN7749_c0_g1	TRINITY_DN7749_c0_g1_i1	490	330.77	1005	83.32	52.82
TRINITY_DN57270_c0_g1	TRINITY_DN57270_c0_g1_i1	215	61.58	187	83.28	52.79
TRINITY_DN24025_c0_g1	TRINITY_DN24025_c0_g1_i1,TRINITY_DN24025_c0_g1_i2	987.76	828.5	2513	83.18	52.73
TRINITY_DN20613_c0_g1	TRINITY_DN20613_c0_g1_i1,TRINITY_DN20613_c0_g1_i2,TRINITY_DN20613_c0_g1_i4	1110.73	951.46	2884	83.12	52.69
TRINITY_DN18033_c0_g1	TRINITY_DN18033_c0_g1_i1,TRINITY_DN18033_c0_g1_i2	1189.12	1029.85	3119	83.05	52.65
TRINITY_DN25096_c0_g1	TRINITY_DN25096_c0_g1_i1,TRINITY_DN25096_c0_g1_i2,TRINITY_DN25096_c0_g1_i3,TRINITY_DN25096_c0_g1_i4	2066.55	1907.28	5773.2	83.01	52.62
TRINITY_DN19696_c0_g1	TRINITY_DN19696_c0_g1_i1	1994	1834.74	5532	82.68	52.41
TRINITY_DN27074_c2_g1	TRINITY_DN27074_c2_g1_i2,TRINITY_DN27074_c2_g1_i4,TRINITY_DN27074_c2_g1_i5,TRINITY_DN27074_c2_g1_i6,TRINITY_DN27074_c2_g1_i7	2738.38	2579.19	7746.65	82.36	52.21
TRINITY_DN26444_c0_g1	TRINITY_DN26444_c0_g1_i1,TRINITY_DN26444_c0_g1_i2,TRINITY_DN26444_c0_g1_i3	1221.5	1062.24	3184	82.2	52.1
TRINITY_DN25815_c1_g1	TRINITY_DN25815_c1_g1_i1	566	406.75	1218.01	82.12	52.05
TRINITY_DN13281_c0_g1	TRINITY_DN13281_c0_g1_i1	2432	2272.74	6791	81.94	51.94
TRINITY_DN26444_c0_g2	TRINITY_DN26444_c0_g2_i3	4803	4643.74	13873	81.92	51.93
TRINITY_DN62540_c0_g1	TRINITY_DN62540_c0_g1_i1	1569	1409.74	4207	81.84	51.87
TRINITY_DN13508_c0_g1	TRINITY_DN13508_c0_g1_i1	748	588.74	1753.44	81.67	51.77
TRINITY_DN20883_c0_g3	TRINITY_DN20883_c0_g3_i1	1107	947.74	2814.63	81.44	51.62
TRINITY_DN30485_c0_g1	TRINITY_DN30485_c0_g1_i1	845	685.74	2036	81.42	51.61
TRINITY_DN24480_c0_g2	TRINITY_DN24480_c0_g2_i1,TRINITY_DN24480_c0_g2_i2,TRINITY_DN24480_c0_g2_i3,TRINITY_DN24480_c0_g2_i4	2284.81	2125.55	6309.25	81.4	51.6
TRINITY_DN25420_c0_g3	TRINITY_DN25420_c0_g3_i1,TRINITY_DN25420_c0_g3_i3,TRINITY_DN25420_c0_g3_i4,TRINITY_DN25420_c0_g3_i6	1474.3	1315.03	3895.9	81.24	51.5
TRINITY_DN21940_c0_g1	TRINITY_DN21940_c0_g1_i1,TRINITY_DN21940_c0_g1_i3,TRINITY_DN21940_c0_g1_i4	2403.05	2243.79	6622	80.93	51.3
TRINITY_DN1543_c0_g1	TRINITY_DN1543_c0_g1_i1	848	688.74	2030.05	80.83	51.24
TRINITY_DN26937_c2_g1	TRINITY_DN26937_c2_g1_i1	1241	1081.74	3188	80.82	51.23
TRINITY_DN26698_c2_g3	TRINITY_DN26698_c2_g3_i2,TRINITY_DN26698_c2_g3_i3	2788.23	2628.96	7737.21	80.71	51.16
TRINITY_DN20370_c0_g1	TRINITY_DN20370_c0_g1_i1	1134	974.74	2865	80.6	51.09
TRINITY_DN14364_c0_g1	TRINITY_DN14364_c0_g1_i1,TRINITY_DN14364_c0_g1_i2	769.8	610.54	1794	80.58	51.08
TRINITY_DN27010_c1_g2	TRINITY_DN27010_c1_g2_i1,TRINITY_DN27010_c1_g2_i2,TRINITY_DN27010_c1_g2_i3,TRINITY_DN27010_c1_g2_i4,TRINITY_DN27010_c1_g2_i5,TRINITY_DN27010_c1_g2_i6	6411.03	6251.78	18368.9	80.57	51.07
TRINITY_DN25815_c1_g3	TRINITY_DN25815_c1_g3_i1	927	767.74	2252	80.44	50.99
TRINITY_DN25716_c0_g1	TRINITY_DN25716_c0_g1_i1,TRINITY_DN25716_c0_g1_i2,TRINITY_DN25716_c0_g1_i3,TRINITY_DN25716_c0_g1_i4	1115.34	956.08	2804	80.42	50.98
TRINITY_DN25992_c0_g2	TRINITY_DN25992_c0_g2_i1,TRINITY_DN25992_c0_g2_i2	2053.4	1894.14	5547	80.31	50.91
TRINITY_DN21467_c0_g1	TRINITY_DN21467_c0_g1_i1	1334	1174.74	3437	80.23	50.86
TRINITY_DN24625_c0_g4	TRINITY_DN24625_c0_g4_i1,TRINITY_DN24625_c0_g4_i3,TRINITY_DN24625_c0_g4_i4	864.54	705.29	2053.98	79.86	50.62
TRINITY_DN24175_c0_g1	TRINITY_DN24175_c0_g1_i1,TRINITY_DN24175_c0_g1_i2,TRINITY_DN24175_c0_g1_i3,TRINITY_DN24175_c0_g1_i4,TRINITY_DN24175_c0_g1_i5	1890.98	1731.71	5039.39	79.8	50.59
TRINITY_DN22258_c0_g1	TRINITY_DN22258_c0_g1_i1,TRINITY_DN22258_c0_g1_i2,TRINITY_DN22258_c0_g1_i3	631.82	473.46	1377	79.76	50.56
TRINITY_DN18079_c0_g1	TRINITY_DN18079_c0_g1_i1	793	633.74	1838	79.53	50.41
TRINITY_DN16499_c0_g2	TRINITY_DN16499_c0_g2_i1,TRINITY_DN16499_c0_g2_i2	769.48	610.22	1766.32	79.38	50.32
TRINITY_DN21867_c0_g2	TRINITY_DN21867_c0_g2_i1,TRINITY_DN21867_c0_g2_i2,TRINITY_DN21867_c0_g2_i3,TRINITY_DN21867_c0_g2_i4,TRINITY_DN21867_c0_g2_i5,TRINITY_DN21867_c0_g2_i6,TRINITY_DN21867_c0_g2_i7,TRINITY_DN21867_c0_g2_i8	1182.23	1022.97	2959	79.32	50.28
TRINITY_DN23196_c0_g2	TRINITY_DN23196_c0_g2_i1	639	479.75	1386	79.22	50.22
TRINITY_DN26046_c1_g2	TRINITY_DN26046_c1_g2_i12,TRINITY_DN26046_c1_g2_i13,TRINITY_DN26046_c1_g2_i2,TRINITY_DN26046_c1_g2_i3,TRINITY_DN26046_c1_g2_i7	2469.28	2310.02	6661	79.07	50.12
TRINITY_DN26950_c0_g1	TRINITY_DN26950_c0_g1_i1,TRINITY_DN26950_c0_g1_i2,TRINITY_DN26950_c0_g1_i4,TRINITY_DN26950_c0_g1_i5	1386.35	1227.09	3531	78.91	50.02
TRINITY_DN3829_c0_g1	TRINITY_DN3829_c0_g1_i1	907	747.74	2149	78.81	49.96
TRINITY_DN23132_c0_g1	TRINITY_DN23132_c0_g1_i1,TRINITY_DN23132_c0_g1_i2,TRINITY_DN23132_c0_g1_i3,TRINITY_DN23132_c0_g1_i4,TRINITY_DN23132_c0_g1_i5,TRINITY_DN23132_c0_g1_i6	1702.59	1543.38	4433.2	78.77	49.93
TRINITY_DN26777_c4_g1	TRINITY_DN26777_c4_g1_i1	963	803.74	2296	78.34	49.66
TRINITY_DN24364_c0_g1	TRINITY_DN24364_c0_g1_i1,TRINITY_DN24364_c0_g1_i2,TRINITY_DN24364_c0_g1_i3	1221.72	1062.46	3032	78.26	49.61
TRINITY_DN22135_c0_g1	TRINITY_DN22135_c0_g1_i1,TRINITY_DN22135_c0_g1_i2	1832	1672.74	4772.53	78.24	49.6
TRINITY_DN26686_c1_g1	TRINITY_DN26686_c1_g1_i2,TRINITY_DN26686_c1_g1_i3,TRINITY_DN26686_c1_g1_i4,TRINITY_DN26686_c1_g1_i7,TRINITY_DN26686_c1_g1_i8,TRINITY_DN26686_c1_g1_i9	1627.84	1468.98	4184	78.11	49.51
TRINITY_DN26969_c3_g1	TRINITY_DN26969_c3_g1_i1,TRINITY_DN26969_c3_g1_i10,TRINITY_DN26969_c3_g1_i11,TRINITY_DN26969_c3_g1_i12,TRINITY_DN26969_c3_g1_i13,TRINITY_DN26969_c3_g1_i14,TRINITY_DN26969_c3_g1_i17,TRINITY_DN26969_c3_g1_i18,TRINITY_DN26969_c3_g1_i19,TRINITY_DN26969_c3_g1_i2,TRINITY_DN26969_c3_g1_i20,TRINITY_DN26969_c3_g1_i21,TRINITY_DN26969_c3_g1_i22,TRINITY_DN26969_c3_g1_i23,TRINITY_DN26969_c3_g1_i3,TRINITY_DN26…	3064.77	2905.79	8259	77.94	49.41
TRINITY_DN22614_c0_g2	TRINITY_DN22614_c0_g2_i1,TRINITY_DN22614_c0_g2_i3	1062.24	902.98	2559	77.71	49.26
TRINITY_DN17538_c0_g3	TRINITY_DN17538_c0_g3_i1	798	638.74	1809	77.66	49.23
TRINITY_DN31680_c0_g1	TRINITY_DN31680_c0_g1_i1	1043	883.74	2501	77.61	49.19
TRINITY_DN70783_c0_g1	TRINITY_DN70783_c0_g1_i1	1069	909.74	2569	77.44	49.09
TRINITY_DN72979_c0_g1	TRINITY_DN72979_c0_g1_i1	616	456.75	1289	77.39	49.06
TRINITY_DN25900_c0_g1	TRINITY_DN25900_c0_g1_i1,TRINITY_DN25900_c0_g1_i2,TRINITY_DN25900_c0_g1_i3	748.63	589.37	1662	77.33	49.02
TRINITY_DN15842_c0_g2	TRINITY_DN15842_c0_g2_i1,TRINITY_DN15842_c0_g2_i2	2222.81	2063.54	5818.36	77.32	49.01
TRINITY_DN25289_c0_g1	TRINITY_DN25289_c0_g1_i1,TRINITY_DN25289_c0_g1_i2,TRINITY_DN25289_c0_g1_i3,TRINITY_DN25289_c0_g1_i4	1144.42	985.16	2770	77.1	48.88
TRINITY_DN13174_c0_g1	TRINITY_DN13174_c0_g1_i1	667	507.74	1427	77.07	48.85
TRINITY_DN20570_c0_g1	TRINITY_DN20570_c0_g1_i1	587	427.75	1200.06	76.93	48.77
TRINITY_DN24561_c0_g2	TRINITY_DN24561_c0_g2_i1,TRINITY_DN24561_c0_g2_i2,TRINITY_DN24561_c0_g2_i3	1164.25	1004.99	2818	76.89	48.74
TRINITY_DN26727_c5_g1	TRINITY_DN26727_c5_g1_i1,TRINITY_DN26727_c5_g1_i2,TRINITY_DN26727_c5_g1_i4,TRINITY_DN26727_c5_g1_i5,TRINITY_DN26727_c5_g1_i6,TRINITY_DN26727_c5_g1_i7	1245.94	1086.8	3047	76.88	48.74
TRINITY_DN21912_c0_g1	TRINITY_DN21912_c0_g1_i1	1356	1196.74	3342	76.58	48.54
TRINITY_DN26971_c2_g1	TRINITY_DN26971_c2_g1_i1,TRINITY_DN26971_c2_g1_i10,TRINITY_DN26971_c2_g1_i11,TRINITY_DN26971_c2_g1_i12,TRINITY_DN26971_c2_g1_i15,TRINITY_DN26971_c2_g1_i16,TRINITY_DN26971_c2_g1_i18,TRINITY_DN26971_c2_g1_i20,TRINITY_DN26971_c2_g1_i21,TRINITY_DN26971_c2_g1_i22,TRINITY_DN26971_c2_g1_i23,TRINITY_DN26971_c2_g1_i7,TRINITY_DN26971_c2_g1_i9	2022.65	1863.38	5198	76.5	48.49
TRINITY_DN25637_c1_g3	TRINITY_DN25637_c1_g3_i1,TRINITY_DN25637_c1_g3_i2	926.22	766.96	2128.93	76.12	48.25
TRINITY_DN23194_c0_g2	TRINITY_DN23194_c0_g2_i1,TRINITY_DN23194_c0_g2_i2	518.89	359.65	995	75.87	48.09
TRINITY_DN22808_c0_g1	TRINITY_DN22808_c0_g1_i1,TRINITY_DN22808_c0_g1_i2,TRINITY_DN22808_c0_g1_i3	1778.62	1619.36	4474	75.76	48.03
TRINITY_DN26017_c1_g2	TRINITY_DN26017_c1_g2_i1	1155	995.74	2751.01	75.76	48.03
TRINITY_DN25345_c0_g1	TRINITY_DN25345_c0_g1_i1	644	484.75	1339	75.75	48.02
TRINITY_DN26599_c4_g2	TRINITY_DN26599_c4_g2_i1,TRINITY_DN26599_c4_g2_i2	414.25	255.17	704.64	75.73	48
TRINITY_DN21820_c0_g3	TRINITY_DN21820_c0_g3_i1,TRINITY_DN21820_c0_g3_i2,TRINITY_DN21820_c0_g3_i3	1856.6	1697.34	4674	75.51	47.87
TRINITY_DN24377_c0_g1	TRINITY_DN24377_c0_g1_i1,TRINITY_DN24377_c0_g1_i2,TRINITY_DN24377_c0_g1_i3,TRINITY_DN24377_c0_g1_i4,TRINITY_DN24377_c0_g1_i6	1498.16	1338.92	3680	75.37	47.78
TRINITY_DN26622_c0_g1	TRINITY_DN26622_c0_g1_i1,TRINITY_DN26622_c0_g1_i13,TRINITY_DN26622_c0_g1_i2,TRINITY_DN26622_c0_g1_i3,TRINITY_DN26622_c0_g1_i6	2053.3	1894.06	5203	75.33	47.75
TRINITY_DN20193_c0_g1	TRINITY_DN20193_c0_g1_i1	1454	1294.74	3554	75.27	47.72
TRINITY_DN25295_c1_g2	TRINITY_DN25295_c1_g2_i1,TRINITY_DN25295_c1_g2_i2,TRINITY_DN25295_c1_g2_i3,TRINITY_DN25295_c1_g2_i4	1103	943.73	2586	75.14	47.63
TRINITY_DN23909_c0_g1	TRINITY_DN23909_c0_g1_i2,TRINITY_DN23909_c0_g1_i3	665.16	505.94	1385	75.07	47.58
TRINITY_DN24485_c0_g2	TRINITY_DN24485_c0_g2_i1	1091	931.74	2545.67	74.92	47.49
TRINITY_DN26556_c1_g1	TRINITY_DN26556_c1_g1_i1,TRINITY_DN26556_c1_g1_i10,TRINITY_DN26556_c1_g1_i11,TRINITY_DN26556_c1_g1_i12,TRINITY_DN26556_c1_g1_i13,TRINITY_DN26556_c1_g1_i15,TRINITY_DN26556_c1_g1_i16,TRINITY_DN26556_c1_g1_i18,TRINITY_DN26556_c1_g1_i19,TRINITY_DN26556_c1_g1_i21,TRINITY_DN26556_c1_g1_i22,TRINITY_DN26556_c1_g1_i23,TRINITY_DN26556_c1_g1_i26,TRINITY_DN26556_c1_g1_i27,TRINITY_DN26556_c1_g1_i28,TRINITY_DN…	2222.7	2063.45	5635.97	74.9	47.48
TRINITY_DN16873_c0_g2	TRINITY_DN16873_c0_g2_i1	783	623.74	1700.91	74.78	47.4
TRINITY_DN20997_c0_g3	TRINITY_DN20997_c0_g3_i2,TRINITY_DN20997_c0_g3_i3,TRINITY_DN20997_c0_g3_i4	1317.47	1158.21	3148.86	74.55	47.26
TRINITY_DN26997_c5_g3	TRINITY_DN26997_c5_g3_i1,TRINITY_DN26997_c5_g3_i2,TRINITY_DN26997_c5_g3_i3,TRINITY_DN26997_c5_g3_i4	2189.66	2030.4	5516	74.5	47.22
TRINITY_DN22408_c0_g1	TRINITY_DN22408_c0_g1_i1,TRINITY_DN22408_c0_g1_i2	1016.68	857.43	2327	74.42	47.18
TRINITY_DN25289_c0_g2	TRINITY_DN25289_c0_g2_i2,TRINITY_DN25289_c0_g2_i3	1265.4	1106.13	2992	74.18	47.02
TRINITY_DN22937_c0_g1	TRINITY_DN22937_c0_g1_i1,TRINITY_DN22937_c0_g1_i2,TRINITY_DN22937_c0_g1_i3	1054.61	895.35	2420	74.12	46.98
TRINITY_DN13557_c0_g1	TRINITY_DN13557_c0_g1_i1,TRINITY_DN13557_c0_g1_i2	668.28	510.65	1379	74.05	46.94
TRINITY_DN24001_c0_g1	TRINITY_DN24001_c0_g1_i2,TRINITY_DN24001_c0_g1_i3,TRINITY_DN24001_c0_g1_i7,TRINITY_DN24001_c0_g1_i8	2085.12	1925.86	5196	73.99	46.9
TRINITY_DN23262_c0_g1	TRINITY_DN23262_c0_g1_i1,TRINITY_DN23262_c0_g1_i2	1276.6	1117.33	3004	73.73	46.73
TRINITY_DN23416_c0_g1	TRINITY_DN23416_c0_g1_i1,TRINITY_DN23416_c0_g1_i2	567.68	408.43	1097	73.65	46.69
TRINITY_DN36243_c0_g1	TRINITY_DN36243_c0_g1_i1	353	194.08	517	73.05	46.31
TRINITY_DN24753_c1_g2	TRINITY_DN24753_c1_g2_i1,TRINITY_DN24753_c1_g2_i2,TRINITY_DN24753_c1_g2_i3,TRINITY_DN24753_c1_g2_i4,TRINITY_DN24753_c1_g2_i5	1571.42	1412.16	3761	73.03	46.3
TRINITY_DN20864_c0_g1	TRINITY_DN20864_c0_g1_i1	2194	2034.74	5395	72.71	46.09
TRINITY_DN26954_c0_g2	TRINITY_DN26954_c0_g2_i1,TRINITY_DN26954_c0_g2_i2	1896.28	1737.02	4601	72.64	46.04
TRINITY_DN26017_c1_g5	TRINITY_DN26017_c1_g5_i1,TRINITY_DN26017_c1_g5_i2	839.97	680.71	1793	72.23	45.79
TRINITY_DN26692_c2_g3	TRINITY_DN26692_c2_g3_i1,TRINITY_DN26692_c2_g3_i11,TRINITY_DN26692_c2_g3_i13,TRINITY_DN26692_c2_g3_i14,TRINITY_DN26692_c2_g3_i15,TRINITY_DN26692_c2_g3_i16,TRINITY_DN26692_c2_g3_i17,TRINITY_DN26692_c2_g3_i18,TRINITY_DN26692_c2_g3_i19,TRINITY_DN26692_c2_g3_i2,TRINITY_DN26692_c2_g3_i22,TRINITY_DN26692_c2_g3_i6,TRINITY_DN26692_c2_g3_i7	2721.3	2562.04	6739.57	72.14	45.73
TRINITY_DN26626_c0_g1	TRINITY_DN26626_c0_g1_i1,TRINITY_DN26626_c0_g1_i2,TRINITY_DN26626_c0_g1_i3,TRINITY_DN26626_c0_g1_i4,TRINITY_DN26626_c0_g1_i5	1481.75	1322.49	3474	72.04	45.66
TRINITY_DN15044_c0_g1	TRINITY_DN15044_c0_g1_i1	848	688.74	1809	72.03	45.66
TRINITY_DN26059_c0_g1	TRINITY_DN26059_c0_g1_i1,TRINITY_DN26059_c0_g1_i2	1847.06	1687.8	4432.6	72.02	45.65
TRINITY_DN22803_c0_g1	TRINITY_DN22803_c0_g1_i1,TRINITY_DN22803_c0_g1_i2	1846.8	1687.53	4428	71.96	45.61
TRINITY_DN22859_c0_g1	TRINITY_DN22859_c0_g1_i1	759	599.74	1573	71.92	45.59
TRINITY_DN10419_c0_g1	TRINITY_DN10419_c0_g1_i1	1074	914.74	2389.99	71.65	45.42
TRINITY_DN28581_c0_g1	TRINITY_DN28581_c0_g1_i1	1558	1398.74	3650	71.56	45.36
TRINITY_DN31442_c0_g1	TRINITY_DN31442_c0_g1_i1	1618	1458.74	3803	71.49	45.32
TRINITY_DN25966_c2_g1	TRINITY_DN25966_c2_g1_i1,TRINITY_DN25966_c2_g1_i2,TRINITY_DN25966_c2_g1_i3,TRINITY_DN25966_c2_g1_i4	2517.07	2357.81	6142	71.43	45.28
TRINITY_DN26544_c3_g8	TRINITY_DN26544_c3_g8_i2,TRINITY_DN26544_c3_g8_i3	351.2	192.88	502	71.37	45.24
TRINITY_DN26843_c1_g9	TRINITY_DN26843_c1_g9_i1,TRINITY_DN26843_c1_g9_i2	909.16	749.97	1948.64	71.25	45.17
TRINITY_DN23683_c0_g1	TRINITY_DN23683_c0_g1_i1,TRINITY_DN23683_c0_g1_i2	1413.61	1254.35	3249	71.03	45.03
TRINITY_DN17004_c0_g1	TRINITY_DN17004_c0_g1_i1	967	807.74	2087	70.85	44.91
TRINITY_DN26708_c11_g1	TRINITY_DN26708_c11_g1_i2,TRINITY_DN26708_c11_g1_i3	1661.24	1501.98	3874	70.73	44.84
TRINITY_DN17982_c0_g1	TRINITY_DN17982_c0_g1_i1,TRINITY_DN17982_c0_g1_i2	917.72	758.55	1955	70.68	44.8
TRINITY_DN26536_c0_g1	TRINITY_DN26536_c0_g1_i2,TRINITY_DN26536_c0_g1_i3,TRINITY_DN26536_c0_g1_i4	1253.46	1094.2	2820	70.67	44.8
TRINITY_DN4148_c0_g1	TRINITY_DN4148_c0_g1_i1	510	350.77	904	70.67	44.8
TRINITY_DN22027_c0_g2	TRINITY_DN22027_c0_g2_i1,TRINITY_DN22027_c0_g2_i2	545.57	386.32	994.82	70.61	44.76
TRINITY_DN26639_c5_g2	TRINITY_DN26639_c5_g2_i1,TRINITY_DN26639_c5_g2_i2,TRINITY_DN26639_c5_g2_i3,TRINITY_DN26639_c5_g2_i4,TRINITY_DN26639_c5_g2_i5,TRINITY_DN26639_c5_g2_i6,TRINITY_DN26639_c5_g2_i7,TRINITY_DN26639_c5_g2_i8	1685.77	1526.51	3921.77	70.45	44.66
TRINITY_DN21002_c0_g1	TRINITY_DN21002_c0_g1_i1	927	767.74	1971	70.4	44.63
TRINITY_DN17191_c0_g1	TRINITY_DN17191_c0_g1_i1	405	245.86	630.55	70.33	44.58
TRINITY_DN3257_c0_g1	TRINITY_DN3257_c0_g1_i1	521	361.76	927	70.27	44.54
TRINITY_DN24549_c2_g3	TRINITY_DN24549_c2_g3_i1	302	143.69	368	70.23	44.52
TRINITY_DN26802_c0_g1	TRINITY_DN26802_c0_g1_i1	739	579.74	1483	70.15	44.47
TRINITY_DN20339_c0_g1	TRINITY_DN20339_c0_g1_i1,TRINITY_DN20339_c0_g1_i2	1189.75	1030.49	2633.98	70.09	44.43
TRINITY_DN26848_c3_g1	TRINITY_DN26848_c3_g1_i1,TRINITY_DN26848_c3_g1_i10,TRINITY_DN26848_c3_g1_i11,TRINITY_DN26848_c3_g1_i2,TRINITY_DN26848_c3_g1_i3,TRINITY_DN26848_c3_g1_i7,TRINITY_DN26848_c3_g1_i8,TRINITY_DN26848_c3_g1_i9	1647.19	1488.37	3803.89	70.08	44.43
TRINITY_DN41670_c0_g1	TRINITY_DN41670_c0_g1_i1	1062	902.74	2305	70.02	44.38
TRINITY_DN23848_c1_g1	TRINITY_DN23848_c1_g1_i1,TRINITY_DN23848_c1_g1_i2	1938.71	1779.45	4542.82	70.01	44.38
TRINITY_DN21055_c0_g1	TRINITY_DN21055_c0_g1_i1	303	144.67	369	69.94	44.34
TRINITY_DN26308_c0_g1	TRINITY_DN26308_c0_g1_i1,TRINITY_DN26308_c0_g1_i10,TRINITY_DN26308_c0_g1_i3,TRINITY_DN26308_c0_g1_i5,TRINITY_DN26308_c0_g1_i6,TRINITY_DN26308_c0_g1_i7,TRINITY_DN26308_c0_g1_i8,TRINITY_DN26308_c0_g1_i9	726.76	567.58	1446	69.86	44.29
TRINITY_DN21713_c0_g1	TRINITY_DN21713_c0_g1_i1,TRINITY_DN21713_c0_g1_i2,TRINITY_DN21713_c0_g1_i3	950.13	790.86	2014	69.83	44.27
TRINITY_DN25106_c0_g2	TRINITY_DN25106_c0_g2_i1	2462	2302.74	5864	69.83	44.27
TRINITY_DN17772_c0_g1	TRINITY_DN17772_c0_g1_i1,TRINITY_DN17772_c0_g1_i2	636.1	476.85	1214	69.81	44.26
TRINITY_DN77080_c0_g1	TRINITY_DN77080_c0_g1_i1	1007	847.74	2156	69.74	44.21
TRINITY_DN19528_c0_g1	TRINITY_DN19528_c0_g1_i1	780	620.74	1578	69.71	44.19
TRINITY_DN26629_c0_g1	TRINITY_DN26629_c0_g1_i2,TRINITY_DN26629_c0_g1_i3	2008.26	1849	4692	69.59	44.11
TRINITY_DN25636_c0_g1	TRINITY_DN25636_c0_g1_i1,TRINITY_DN25636_c0_g1_i2,TRINITY_DN25636_c0_g1_i3,TRINITY_DN25636_c0_g1_i4,TRINITY_DN25636_c0_g1_i5	1763.37	1604.11	4069	69.56	44.09
TRINITY_DN10715_c0_g1	TRINITY_DN10715_c0_g1_i1,TRINITY_DN10715_c0_g1_i2	598.57	439.43	1114	69.52	44.07
TRINITY_DN18486_c0_g1	TRINITY_DN18486_c0_g1_i1,TRINITY_DN18486_c0_g1_i2	1300.01	1140.74	2892	69.52	44.07
TRINITY_DN26576_c0_g4	TRINITY_DN26576_c0_g4_i1,TRINITY_DN26576_c0_g4_i2,TRINITY_DN26576_c0_g4_i3,TRINITY_DN26576_c0_g4_i4,TRINITY_DN26576_c0_g4_i5,TRINITY_DN26576_c0_g4_i6	1651.46	1492.2	3776	69.39	43.99
TRINITY_DN26702_c0_g2	TRINITY_DN26702_c0_g2_i1,TRINITY_DN26702_c0_g2_i2,TRINITY_DN26702_c0_g2_i3,TRINITY_DN26702_c0_g2_i4,TRINITY_DN26702_c0_g2_i5	1708.75	1549.51	3918	69.34	43.95
TRINITY_DN25354_c0_g1	TRINITY_DN25354_c0_g1_i1,TRINITY_DN25354_c0_g1_i2,TRINITY_DN25354_c0_g1_i3,TRINITY_DN25354_c0_g1_i6,TRINITY_DN25354_c0_g1_i7	3440.41	3281.15	8284.99	69.24	43.89
TRINITY_DN26876_c1_g3	TRINITY_DN26876_c1_g3_i1	448	288.8	729	69.22	43.88
TRINITY_DN35143_c0_g1	TRINITY_DN35143_c0_g1_i1	546	386.76	971	68.85	43.64
TRINITY_DN18171_c0_g1	TRINITY_DN18171_c0_g1_i1	1031	871.74	2187.92	68.83	43.63
TRINITY_DN23721_c0_g1	TRINITY_DN23721_c0_g1_i1,TRINITY_DN23721_c0_g1_i2	947.83	788.57	1978	68.78	43.6
TRINITY_DN26963_c0_g1	TRINITY_DN26963_c0_g1_i2,TRINITY_DN26963_c0_g1_i6,TRINITY_DN26963_c0_g1_i7,TRINITY_DN26963_c0_g1_i8	7780.23	7620.97	19109	68.76	43.59
TRINITY_DN24249_c0_g2	TRINITY_DN24249_c0_g2_i1,TRINITY_DN24249_c0_g2_i2,TRINITY_DN24249_c0_g2_i3	2094.09	1934.83	4847.99	68.71	43.56
TRINITY_DN26819_c0_g4	TRINITY_DN26819_c0_g4_i1	227	72.29	181	68.66	43.53
TRINITY_DN25303_c0_g1	TRINITY_DN25303_c0_g1_i1,TRINITY_DN25303_c0_g1_i2	1841.36	1682.1	4210	68.63	43.51
TRINITY_DN20369_c0_g2	TRINITY_DN20369_c0_g2_i1,TRINITY_DN20369_c0_g2_i2,TRINITY_DN20369_c0_g2_i3	1295.13	1135.87	2838.95	68.54	43.45
TRINITY_DN27078_c3_g2	TRINITY_DN27078_c3_g2_i1,TRINITY_DN27078_c3_g2_i2,TRINITY_DN27078_c3_g2_i3	724.01	564.77	1408.45	68.39	43.35
TRINITY_DN26038_c0_g1	TRINITY_DN26038_c0_g1_i1,TRINITY_DN26038_c0_g1_i11,TRINITY_DN26038_c0_g1_i14,TRINITY_DN26038_c0_g1_i15,TRINITY_DN26038_c0_g1_i16,TRINITY_DN26038_c0_g1_i2,TRINITY_DN26038_c0_g1_i3,TRINITY_DN26038_c0_g1_i4,TRINITY_DN26038_c0_g1_i6,TRINITY_DN26038_c0_g1_i7,TRINITY_DN26038_c0_g1_i8,TRINITY_DN26038_c0_g1_i9	1927.7	1768.44	4407	68.34	43.32
TRINITY_DN26083_c1_g2	TRINITY_DN26083_c1_g2_i1,TRINITY_DN26083_c1_g2_i2,TRINITY_DN26083_c1_g2_i3,TRINITY_DN26083_c1_g2_i4,TRINITY_DN26083_c1_g2_i5	2434.51	2275.25	5669	68.33	43.31
TRINITY_DN27063_c0_g2	TRINITY_DN27063_c0_g2_i1	425	265.83	658	67.88	43.03
TRINITY_DN14166_c0_g1	TRINITY_DN14166_c0_g1_i1,TRINITY_DN14166_c0_g1_i2	587	427.75	1057	67.76	42.95
TRINITY_DN13186_c0_g2	TRINITY_DN13186_c0_g2_i1	901	741.74	1829.94	67.65	42.89
TRINITY_DN21086_c0_g4	TRINITY_DN21086_c0_g4_i1	384	224.92	554.91	67.65	42.89
TRINITY_DN17753_c0_g1	TRINITY_DN17753_c0_g1_i1	3471	3311.74	8157	67.54	42.82
TRINITY_DN20751_c0_g1	TRINITY_DN20751_c0_g1_i1	252	95.43	235	67.53	42.8
TRINITY_DN7523_c0_g1	TRINITY_DN7523_c0_g1_i1	1103	943.74	2324.02	67.53	42.81
TRINITY_DN26971_c1_g1	TRINITY_DN26971_c1_g1_i1,TRINITY_DN26971_c1_g1_i3,TRINITY_DN26971_c1_g1_i4,TRINITY_DN26971_c1_g1_i5	1969.47	1810.25	4441.22	67.28	42.65
TRINITY_DN25075_c0_g2	TRINITY_DN25075_c0_g2_i1,TRINITY_DN25075_c0_g2_i2,TRINITY_DN25075_c0_g2_i3,TRINITY_DN25075_c0_g2_i4	773.16	613.91	1506.02	67.27	42.64
TRINITY_DN26133_c0_g1	TRINITY_DN26133_c0_g1_i1,TRINITY_DN26133_c0_g1_i2,TRINITY_DN26133_c0_g1_i3	1287.28	1128.02	2764	67.19	42.59
TRINITY_DN24524_c0_g2	TRINITY_DN24524_c0_g2_i1,TRINITY_DN24524_c0_g2_i2,TRINITY_DN24524_c0_g2_i3,TRINITY_DN24524_c0_g2_i4,TRINITY_DN24524_c0_g2_i5,TRINITY_DN24524_c0_g2_i8,TRINITY_DN24524_c0_g2_i9	1360.61	1201.35	2932.47	66.94	42.43
TRINITY_DN28617_c0_g1	TRINITY_DN28617_c0_g1_i1	1220	1060.74	2581	66.72	42.3
TRINITY_DN20752_c0_g1	TRINITY_DN20752_c0_g1_i1,TRINITY_DN20752_c0_g1_i2,TRINITY_DN20752_c0_g1_i5,TRINITY_DN20752_c0_g1_i6	1079.96	920.7	2237	66.63	42.23
TRINITY_DN19650_c0_g1	TRINITY_DN19650_c0_g1_i1	1041	881.74	2142	66.62	42.23
TRINITY_DN20388_c1_g1	TRINITY_DN20388_c1_g1_i2	2784	2624.74	6377	66.62	42.23
TRINITY_DN26930_c3_g6	TRINITY_DN26930_c3_g6_i1	1579	1419.74	3445	66.54	42.18
TRINITY_DN10113_c0_g1	TRINITY_DN10113_c0_g1_i1	1916	1756.74	4262.2	66.53	42.17
TRINITY_DN21289_c0_g1	TRINITY_DN21289_c0_g1_i1,TRINITY_DN21289_c0_g1_i2	2267.29	2108.02	5113	66.51	42.16
TRINITY_DN25105_c0_g2	TRINITY_DN25105_c0_g2_i1,TRINITY_DN25105_c0_g2_i4	1561.73	1402.47	3399.86	66.48	42.14
TRINITY_DN26476_c0_g1	TRINITY_DN26476_c0_g1_i1,TRINITY_DN26476_c0_g1_i2,TRINITY_DN26476_c0_g1_i4	1833.17	1673.91	4042	66.22	41.97
TRINITY_DN26991_c0_g1	TRINITY_DN26991_c0_g1_i1	980	820.74	1979	66.12	41.91
TRINITY_DN23019_c0_g1	TRINITY_DN23019_c0_g1_i1	976	816.74	1968	66.08	41.89
TRINITY_DN20179_c0_g2	TRINITY_DN20179_c0_g2_i1	302	143.69	345.86	66.01	41.84
TRINITY_DN26206_c3_g1	TRINITY_DN26206_c3_g1_i2,TRINITY_DN26206_c3_g1_i3,TRINITY_DN26206_c3_g1_i4	2213.77	2054.5	4934	65.86	41.75
TRINITY_DN3870_c0_g2	TRINITY_DN3870_c0_g2_i1	2229	2069.74	4960	65.72	41.66
TRINITY_DN21044_c0_g1	TRINITY_DN21044_c0_g1_i1	1548	1388.74	3325	65.66	41.62
TRINITY_DN11911_c0_g1	TRINITY_DN11911_c0_g1_i1	770	610.74	1458	65.46	41.5
TRINITY_DN24584_c0_g4	TRINITY_DN24584_c0_g4_i1,TRINITY_DN24584_c0_g4_i2	740.26	581.01	1386.88	65.46	41.49
TRINITY_DN23575_c0_g1	TRINITY_DN23575_c0_g1_i1	609	449.75	1072	65.36	41.43
TRINITY_DN26766_c1_g1	TRINITY_DN26766_c1_g1_i1,TRINITY_DN26766_c1_g1_i2,TRINITY_DN26766_c1_g1_i3,TRINITY_DN26766_c1_g1_i4,TRINITY_DN26766_c1_g1_i6,TRINITY_DN26766_c1_g1_i7,TRINITY_DN26766_c1_g1_i8	923.63	764.37	1818	65.22	41.34
TRINITY_DN16625_c0_g1	TRINITY_DN16625_c0_g1_i1	1293	1133.74	2690	65.06	41.24
TRINITY_DN25869_c8_g5	TRINITY_DN25869_c8_g5_i1,TRINITY_DN25869_c8_g5_i2,TRINITY_DN25869_c8_g5_i3,TRINITY_DN25869_c8_g5_i4,TRINITY_DN25869_c8_g5_i5,TRINITY_DN25869_c8_g5_i6,TRINITY_DN25869_c8_g5_i7,TRINITY_DN25869_c8_g5_i8,TRINITY_DN25869_c8_g5_i9	1018.13	858.87	2037	65.04	41.23
TRINITY_DN25001_c0_g3	TRINITY_DN25001_c0_g3_i1	225	70.48	167	64.98	41.19
TRINITY_DN2808_c0_g2	TRINITY_DN2808_c0_g2_i1	1062	902.74	2138.27	64.95	41.17
TRINITY_DN24033_c1_g1	TRINITY_DN24033_c1_g1_i1	1222	1062.74	2513	64.84	41.1
TRINITY_DN16354_c1_g1	TRINITY_DN16354_c1_g1_i1	1141	981.74	2318	64.75	41.04
TRINITY_DN23360_c0_g1	TRINITY_DN23360_c0_g1_i1,TRINITY_DN23360_c0_g1_i2	816.61	657.35	1551	64.7	41.01
TRINITY_DN24542_c0_g2	TRINITY_DN24542_c0_g2_i1,TRINITY_DN24542_c0_g2_i2	1097.04	937.77	2210	64.63	40.97
TRINITY_DN19824_c0_g2	TRINITY_DN19824_c0_g2_i1	1562	1402.74	3303	64.57	40.93
TRINITY_DN26800_c3_g1	TRINITY_DN26800_c3_g1_i2,TRINITY_DN26800_c3_g1_i4,TRINITY_DN26800_c3_g1_i5,TRINITY_DN26800_c3_g1_i8	5021.7	4862.57	11443	64.53	40.91
TRINITY_DN90346_c0_g1	TRINITY_DN90346_c0_g1_i1	294	135.86	319	64.39	40.82
TRINITY_DN23705_c0_g2	TRINITY_DN23705_c0_g2_i1,TRINITY_DN23705_c0_g2_i2,TRINITY_DN23705_c0_g2_i3,TRINITY_DN23705_c0_g2_i4,TRINITY_DN23705_c0_g2_i5	1738.86	1579.6	3702.92	64.28	40.75
TRINITY_DN25403_c0_g2	TRINITY_DN25403_c0_g2_i2,TRINITY_DN25403_c0_g2_i3,TRINITY_DN25403_c0_g2_i4,TRINITY_DN25403_c0_g2_i6	2415.69	2256.42	5268.25	64.03	40.59
TRINITY_DN26865_c1_g2	TRINITY_DN26865_c1_g2_i1,TRINITY_DN26865_c1_g2_i4,TRINITY_DN26865_c1_g2_i5,TRINITY_DN26865_c1_g2_i6,TRINITY_DN26865_c1_g2_i7,TRINITY_DN26865_c1_g2_i8,TRINITY_DN26865_c1_g2_i9	1500.79	1341.6	3129	63.96	40.54
TRINITY_DN27013_c1_g2	TRINITY_DN27013_c1_g2_i1,TRINITY_DN27013_c1_g2_i11,TRINITY_DN27013_c1_g2_i12,TRINITY_DN27013_c1_g2_i13,TRINITY_DN27013_c1_g2_i2,TRINITY_DN27013_c1_g2_i3,TRINITY_DN27013_c1_g2_i4,TRINITY_DN27013_c1_g2_i5,TRINITY_DN27013_c1_g2_i6,TRINITY_DN27013_c1_g2_i7,TRINITY_DN27013_c1_g2_i8,TRINITY_DN27013_c1_g2_i9	1078.57	919.36	2143.91	63.95	40.54
TRINITY_DN22370_c0_g1	TRINITY_DN22370_c0_g1_i1	1082	922.74	2146	63.78	40.43
TRINITY_DN24159_c0_g2	TRINITY_DN24159_c0_g2_i1,TRINITY_DN24159_c0_g2_i2	1505.95	1346.69	3130.76	63.75	40.41
TRINITY_DN17070_c0_g1	TRINITY_DN17070_c0_g1_i1,TRINITY_DN17070_c0_g1_i2	549.78	390.54	907.83	63.74	40.41
TRINITY_DN26826_c2_g1	TRINITY_DN26826_c2_g1_i1	212	58.96	137	63.72	40.39
TRINITY_DN25443_c0_g1	TRINITY_DN25443_c0_g1_i1	883	723.74	1679.25	63.63	40.33
TRINITY_DN26095_c0_g5	TRINITY_DN26095_c0_g5_i1,TRINITY_DN26095_c0_g5_i2,TRINITY_DN26095_c0_g5_i3,TRINITY_DN26095_c0_g5_i4,TRINITY_DN26095_c0_g5_i5,TRINITY_DN26095_c0_g5_i7,TRINITY_DN26095_c0_g5_i8,TRINITY_DN26095_c0_g5_i9	445.96	287.32	666.6	63.62	40.33
TRINITY_DN33339_c0_g1	TRINITY_DN33339_c0_g1_i1	439	279.81	648	63.51	40.26
TRINITY_DN12496_c0_g1	TRINITY_DN12496_c0_g1_i1	1199	1039.74	2406	63.46	40.22
TRINITY_DN4422_c0_g1	TRINITY_DN4422_c0_g1_i1,TRINITY_DN4422_c0_g1_i2	1369.45	1210.19	2800	63.45	40.22
TRINITY_DN26039_c0_g3	TRINITY_DN26039_c0_g3_i1,TRINITY_DN26039_c0_g3_i2	923.1	763.84	1767.02	63.44	40.21
TRINITY_DN26546_c1_g1	TRINITY_DN26546_c1_g1_i1,TRINITY_DN26546_c1_g1_i2,TRINITY_DN26546_c1_g1_i3,TRINITY_DN26546_c1_g1_i4,TRINITY_DN26546_c1_g1_i5,TRINITY_DN26546_c1_g1_i6,TRINITY_DN26546_c1_g1_i8,TRINITY_DN26546_c1_g1_i9	1573.62	1414.57	3256	63.12	40.01
TRINITY_DN14576_c0_g1	TRINITY_DN14576_c0_g1_i1,TRINITY_DN14576_c0_g1_i2	1282.3	1123.04	2583	63.07	39.98
TRINITY_DN26669_c0_g3	TRINITY_DN26669_c0_g3_i1,TRINITY_DN26669_c0_g3_i10,TRINITY_DN26669_c0_g3_i12,TRINITY_DN26669_c0_g3_i13,TRINITY_DN26669_c0_g3_i14,TRINITY_DN26669_c0_g3_i16,TRINITY_DN26669_c0_g3_i17,TRINITY_DN26669_c0_g3_i2,TRINITY_DN26669_c0_g3_i3,TRINITY_DN26669_c0_g3_i4,TRINITY_DN26669_c0_g3_i6,TRINITY_DN26669_c0_g3_i8	2540.1	2380.84	5471.04	63.02	39.95
TRINITY_DN26133_c3_g1	TRINITY_DN26133_c3_g1_i1	262	104.93	241	62.99	39.93
TRINITY_DN18272_c0_g1	TRINITY_DN18272_c0_g1_i1,TRINITY_DN18272_c0_g1_i2	1138.8	979.54	2246	62.88	39.86
TRINITY_DN20433_c0_g1	TRINITY_DN20433_c0_g1_i1	1263	1103.74	2531	62.88	39.86
TRINITY_DN27135_c0_g1	TRINITY_DN27135_c0_g1_i1	4354	4194.74	9583	62.65	39.71
TRINITY_DN1822_c0_g2	TRINITY_DN1822_c0_g2_i1	2019	1859.74	4248	62.64	39.71
TRINITY_DN23118_c1_g1	TRINITY_DN23118_c1_g1_i1,TRINITY_DN23118_c1_g1_i2,TRINITY_DN23118_c1_g1_i3	950.44	791.18	1802	62.46	39.59
TRINITY_DN26699_c4_g1	TRINITY_DN26699_c4_g1_i2,TRINITY_DN26699_c4_g1_i3,TRINITY_DN26699_c4_g1_i4,TRINITY_DN26699_c4_g1_i5	580.78	421.55	959	62.38	39.54
TRINITY_DN27075_c5_g5	TRINITY_DN27075_c5_g5_i1,TRINITY_DN27075_c5_g5_i10,TRINITY_DN27075_c5_g5_i3,TRINITY_DN27075_c5_g5_i4,TRINITY_DN27075_c5_g5_i5,TRINITY_DN27075_c5_g5_i6,TRINITY_DN27075_c5_g5_i7,TRINITY_DN27075_c5_g5_i9	375.67	216.94	493	62.32	39.5
TRINITY_DN25260_c1_g3	TRINITY_DN25260_c1_g3_i1,TRINITY_DN25260_c1_g3_i2,TRINITY_DN25260_c1_g3_i3,TRINITY_DN25260_c1_g3_i4,TRINITY_DN25260_c1_g3_i5,TRINITY_DN25260_c1_g3_i6,TRINITY_DN25260_c1_g3_i7,TRINITY_DN25260_c1_g3_i8	1479.51	1320.26	2991	62.12	39.38
TRINITY_DN23017_c0_g1	TRINITY_DN23017_c0_g1_i1,TRINITY_DN23017_c0_g1_i2	1369.13	1209.86	2732	61.92	39.25
TRINITY_DN26556_c2_g2	TRINITY_DN26556_c2_g2_i10,TRINITY_DN26556_c2_g2_i2,TRINITY_DN26556_c2_g2_i3,TRINITY_DN26556_c2_g2_i7,TRINITY_DN26556_c2_g2_i9	1503.49	1344.23	3031	61.83	39.2
TRINITY_DN46132_c0_g1	TRINITY_DN46132_c0_g1_i1	553	393.76	886	61.7	39.11
TRINITY_DN14158_c0_g1	TRINITY_DN14158_c0_g1_i1	932	772.74	1733.01	61.5	38.98
TRINITY_DN16640_c0_g1	TRINITY_DN16640_c0_g1_i1	1068	908.74	2032.5	61.33	38.88
TRINITY_DN22974_c0_g1	TRINITY_DN22974_c0_g1_i1	1196	1036.74	2313	61.18	38.78
TRINITY_DN19970_c0_g2	TRINITY_DN19970_c0_g2_i1	1074	914.74	2038	61.1	38.73
TRINITY_DN22084_c1_g1	TRINITY_DN22084_c1_g1_i1,TRINITY_DN22084_c1_g1_i2,TRINITY_DN22084_c1_g1_i3	1300.18	1140.92	2536	60.95	38.64
TRINITY_DN24587_c0_g3	TRINITY_DN24587_c0_g3_i1,TRINITY_DN24587_c0_g3_i3,TRINITY_DN24587_c0_g3_i4,TRINITY_DN24587_c0_g3_i6	1213.52	1054.26	2338	60.81	38.55
TRINITY_DN16236_c0_g2	TRINITY_DN16236_c0_g2_i1	452	292.8	648.77	60.76	38.52
TRINITY_DN19101_c0_g1	TRINITY_DN19101_c0_g1_i1	2878	2718.74	6003	60.55	38.38
TRINITY_DN22209_c0_g3	TRINITY_DN22209_c0_g3_i1,TRINITY_DN22209_c0_g3_i2	966.69	807.43	1781.54	60.51	38.35
TRINITY_DN22098_c0_g1	TRINITY_DN22098_c0_g1_i1,TRINITY_DN22098_c0_g1_i2	1458.98	1299.71	2861	60.36	38.26
TRINITY_DN12663_c0_g1	TRINITY_DN12663_c0_g1_i1	1377	1217.74	2678.26	60.31	38.23
TRINITY_DN23138_c1_g1	TRINITY_DN23138_c1_g1_i1	919	759.74	1669.3	60.25	38.19
TRINITY_DN18802_c0_g1	TRINITY_DN18802_c0_g1_i1	614	454.75	998	60.18	38.15
TRINITY_DN25375_c0_g3	TRINITY_DN25375_c0_g3_i2,TRINITY_DN25375_c0_g3_i4,TRINITY_DN25375_c0_g3_i5,TRINITY_DN25375_c0_g3_i6,TRINITY_DN25375_c0_g3_i7,TRINITY_DN25375_c0_g3_i8,TRINITY_DN25375_c0_g3_i9	3028.09	2868.83	6284	60.07	38.08
TRINITY_DN7528_c0_g1	TRINITY_DN7528_c0_g1_i1	316	157.45	343	59.74	37.87
TRINITY_DN15636_c0_g1	TRINITY_DN15636_c0_g1_i1	547	387.76	844	59.69	37.84
TRINITY_DN8389_c0_g2	TRINITY_DN8389_c0_g2_i1	2514	2354.74	5125.63	59.69	37.84
TRINITY_DN65006_c0_g1	TRINITY_DN65006_c0_g1_i1	420	260.83	566	59.51	37.72
TRINITY_DN25727_c1_g2	TRINITY_DN25727_c1_g2_i1,TRINITY_DN25727_c1_g2_i2	1004.11	844.84	1833	59.5	37.71
TRINITY_DN24414_c0_g4	TRINITY_DN24414_c0_g4_i1	1227	1067.74	2312	59.38	37.64
TRINITY_DN22236_c0_g1	TRINITY_DN22236_c0_g1_i1	1885	1725.74	3732	59.3	37.59
TRINITY_DN22590_c0_g1	TRINITY_DN22590_c0_g1_i2,TRINITY_DN22590_c0_g1_i4,TRINITY_DN22590_c0_g1_i5	908.33	749.07	1618	59.23	37.55
TRINITY_DN23619_c0_g1	TRINITY_DN23619_c0_g1_i1,TRINITY_DN23619_c0_g1_i2,TRINITY_DN23619_c0_g1_i3	924.14	764.88	1651.69	59.22	37.54
TRINITY_DN25286_c0_g1	TRINITY_DN25286_c0_g1_i1,TRINITY_DN25286_c0_g1_i2,TRINITY_DN25286_c0_g1_i4	1026.66	867.4	1869.96	59.12	37.47
TRINITY_DN24032_c0_g1	TRINITY_DN24032_c0_g1_i1,TRINITY_DN24032_c0_g1_i2,TRINITY_DN24032_c0_g1_i3	1447.32	1288.06	2774	59.06	37.44
TRINITY_DN25075_c0_g1	TRINITY_DN25075_c0_g1_i1	370	210.98	454	59.01	37.41
TRINITY_DN24229_c1_g5	TRINITY_DN24229_c1_g5_i1	688	528.74	1137.07	58.97	37.38
TRINITY_DN20251_c0_g1	TRINITY_DN20251_c0_g1_i1,TRINITY_DN20251_c0_g1_i2	1263.11	1103.84	2373	58.95	37.37
TRINITY_DN27129_c6_g1	TRINITY_DN27129_c6_g1_i10,TRINITY_DN27129_c6_g1_i11,TRINITY_DN27129_c6_g1_i12,TRINITY_DN27129_c6_g1_i13,TRINITY_DN27129_c6_g1_i2,TRINITY_DN27129_c6_g1_i3,TRINITY_DN27129_c6_g1_i4,TRINITY_DN27129_c6_g1_i6,TRINITY_DN27129_c6_g1_i8	1124.32	965.37	2070.65	58.82	37.29
TRINITY_DN69410_c0_g1	TRINITY_DN69410_c0_g1_i1	1561	1401.74	3004	58.77	37.25
TRINITY_DN25478_c1_g4	TRINITY_DN25478_c1_g4_i1	1616	1456.74	3115	58.64	37.17
TRINITY_DN25503_c0_g3	TRINITY_DN25503_c0_g3_i1,TRINITY_DN25503_c0_g3_i2	1858.71	1699.45	3634	58.64	37.17
TRINITY_DN26533_c0_g1	TRINITY_DN26533_c0_g1_i1,TRINITY_DN26533_c0_g1_i10,TRINITY_DN26533_c0_g1_i11,TRINITY_DN26533_c0_g1_i12,TRINITY_DN26533_c0_g1_i3,TRINITY_DN26533_c0_g1_i4,TRINITY_DN26533_c0_g1_i5,TRINITY_DN26533_c0_g1_i7,TRINITY_DN26533_c0_g1_i9	2358.47	2199.23	4694	58.53	37.1
TRINITY_DN5006_c0_g2	TRINITY_DN5006_c0_g2_i1	753	593.74	1266.63	58.5	37.08
TRINITY_DN22731_c0_g2	TRINITY_DN22731_c0_g2_i1	440	280.81	598	58.4	37.02
TRINITY_DN20582_c0_g2	TRINITY_DN20582_c0_g2_i1,TRINITY_DN20582_c0_g2_i2	1114.88	955.62	2034.81	58.39	37.01
TRINITY_DN27103_c2_g2	TRINITY_DN27103_c2_g2_i1	1591	1431.74	3045.94	58.34	36.98
TRINITY_DN18316_c0_g1	TRINITY_DN18316_c0_g1_i1,TRINITY_DN18316_c0_g1_i2	546.34	387.1	822	58.23	36.91
TRINITY_DN22135_c0_g2	TRINITY_DN22135_c0_g2_i1	384	224.92	477.47	58.21	36.9
TRINITY_DN24234_c0_g1	TRINITY_DN24234_c0_g1_i1,TRINITY_DN24234_c0_g1_i2,TRINITY_DN24234_c0_g1_i3,TRINITY_DN24234_c0_g1_i4,TRINITY_DN24234_c0_g1_i5	601.22	442.02	938	58.19	36.89
TRINITY_DN14508_c0_g1	TRINITY_DN14508_c0_g1_i1	418	258.84	549	58.16	36.87
TRINITY_DN26735_c2_g1	TRINITY_DN26735_c2_g1_i1,TRINITY_DN26735_c2_g1_i2,TRINITY_DN26735_c2_g1_i3,TRINITY_DN26735_c2_g1_i4,TRINITY_DN26735_c2_g1_i6	1584.44	1425.18	3022	58.15	36.86
TRINITY_DN26551_c0_g4	TRINITY_DN26551_c0_g4_i1,TRINITY_DN26551_c0_g4_i10,TRINITY_DN26551_c0_g4_i11,TRINITY_DN26551_c0_g4_i14,TRINITY_DN26551_c0_g4_i15,TRINITY_DN26551_c0_g4_i16,TRINITY_DN26551_c0_g4_i17,TRINITY_DN26551_c0_g4_i18,TRINITY_DN26551_c0_g4_i19,TRINITY_DN26551_c0_g4_i2,TRINITY_DN26551_c0_g4_i20,TRINITY_DN26551_c0_g4_i22,TRINITY_DN26551_c0_g4_i4,TRINITY_DN26551_c0_g4_i5,TRINITY_DN26551_c0_g4_i6,TRINITY_DN2655…	5081.58	4922.31	10436	58.14	36.85
TRINITY_DN23741_c0_g1	TRINITY_DN23741_c0_g1_i1,TRINITY_DN23741_c0_g1_i2,TRINITY_DN23741_c0_g1_i3	1602.86	1443.59	3043	57.8	36.64
TRINITY_DN21664_c0_g1	TRINITY_DN21664_c0_g1_i1,TRINITY_DN21664_c0_g1_i2	1317.12	1157.86	2439.52	57.78	36.62
TRINITY_DN21475_c0_g1	TRINITY_DN21475_c0_g1_i1,TRINITY_DN21475_c0_g1_i2	954.69	795.43	1675	57.75	36.6
TRINITY_DN13429_c0_g1	TRINITY_DN13429_c0_g1_i1	702	542.74	1142.18	57.71	36.58
TRINITY_DN17738_c0_g2	TRINITY_DN17738_c0_g2_i1	1228	1068.74	2247.78	57.68	36.56
TRINITY_DN19713_c0_g2	TRINITY_DN19713_c0_g2_i1,TRINITY_DN19713_c0_g2_i2	746.04	586.78	1231	57.53	36.47
TRINITY_DN25748_c1_g4	TRINITY_DN25748_c1_g4_i1,TRINITY_DN25748_c1_g4_i2,TRINITY_DN25748_c1_g4_i3	694.75	535.5	1122.98	57.51	36.45
TRINITY_DN23389_c0_g1	TRINITY_DN23389_c0_g1_i1,TRINITY_DN23389_c0_g1_i2,TRINITY_DN23389_c0_g1_i3,TRINITY_DN23389_c0_g1_i4	780.17	620.92	1302	57.5	36.45
TRINITY_DN30478_c0_g1	TRINITY_DN30478_c0_g1_i1	1218	1058.74	2219	57.47	36.43
TRINITY_DN24305_c2_g1	TRINITY_DN24305_c2_g1_i1	3088	2928.74	6135.75	57.45	36.42
TRINITY_DN25601_c0_g3	TRINITY_DN25601_c0_g3_i10,TRINITY_DN25601_c0_g3_i2,TRINITY_DN25601_c0_g3_i4,TRINITY_DN25601_c0_g3_i5,TRINITY_DN25601_c0_g3_i6,TRINITY_DN25601_c0_g3_i7,TRINITY_DN25601_c0_g3_i8,TRINITY_DN25601_c0_g3_i9	353.59	196.55	410.92	57.33	36.34
TRINITY_DN18277_c0_g1	TRINITY_DN18277_c0_g1_i1,TRINITY_DN18277_c0_g1_i2	925.91	766.65	1601	57.27	36.3
TRINITY_DN11297_c0_g1	TRINITY_DN11297_c0_g1_i1	899	739.74	1543	57.2	36.26
TRINITY_DN26494_c3_g1	TRINITY_DN26494_c3_g1_i1,TRINITY_DN26494_c3_g1_i2,TRINITY_DN26494_c3_g1_i4,TRINITY_DN26494_c3_g1_i6,TRINITY_DN26494_c3_g1_i7	1384.35	1225.1	2551	57.1	36.2
TRINITY_DN25985_c0_g3	TRINITY_DN25985_c0_g3_i1,TRINITY_DN25985_c0_g3_i2,TRINITY_DN25985_c0_g3_i3	858.01	698.75	1454	57.06	36.17
TRINITY_DN24796_c0_g1	TRINITY_DN24796_c0_g1_i1	2464	2304.74	4784	56.92	36.08
TRINITY_DN23427_c0_g1	TRINITY_DN23427_c0_g1_i1,TRINITY_DN23427_c0_g1_i2	1969.69	1810.43	3751	56.82	36.02
TRINITY_DN26885_c1_g4	TRINITY_DN26885_c1_g4_i5	7752	7592.74	15732	56.82	36.02
TRINITY_DN25010_c0_g1	TRINITY_DN25010_c0_g1_i1,TRINITY_DN25010_c0_g1_i2,TRINITY_DN25010_c0_g1_i3	952.31	793.05	1643	56.81	36.01
TRINITY_DN24133_c0_g1	TRINITY_DN24133_c0_g1_i1	1643	1483.74	3073	56.8	36
TRINITY_DN18110_c0_g3	TRINITY_DN18110_c0_g3_i1,TRINITY_DN18110_c0_g3_i2	2470.91	2311.65	4785.32	56.77	35.98
TRINITY_DN21246_c0_g2	TRINITY_DN21246_c0_g2_i1,TRINITY_DN21246_c0_g2_i3	1950.55	1791.29	3708	56.76	35.98
TRINITY_DN24832_c0_g1	TRINITY_DN24832_c0_g1_i1,TRINITY_DN24832_c0_g1_i2,TRINITY_DN24832_c0_g1_i3,TRINITY_DN24832_c0_g1_i4,TRINITY_DN24832_c0_g1_i6,TRINITY_DN24832_c0_g1_i7	1506.16	1346.89	2788	56.76	35.98
TRINITY_DN26974_c0_g1	TRINITY_DN26974_c0_g1_i1,TRINITY_DN26974_c0_g1_i10,TRINITY_DN26974_c0_g1_i11,TRINITY_DN26974_c0_g1_i12,TRINITY_DN26974_c0_g1_i2,TRINITY_DN26974_c0_g1_i4,TRINITY_DN26974_c0_g1_i5,TRINITY_DN26974_c0_g1_i6,TRINITY_DN26974_c0_g1_i8,TRINITY_DN26974_c0_g1_i9	366.95	209.23	433.01	56.75	35.97
TRINITY_DN24232_c0_g1	TRINITY_DN24232_c0_g1_i1,TRINITY_DN24232_c0_g1_i2,TRINITY_DN24232_c0_g1_i4,TRINITY_DN24232_c0_g1_i5,TRINITY_DN24232_c0_g1_i6,TRINITY_DN24232_c0_g1_i7	2096.71	1937.45	4005	56.69	35.93
TRINITY_DN25064_c0_g1	TRINITY_DN25064_c0_g1_i1,TRINITY_DN25064_c0_g1_i2,TRINITY_DN25064_c0_g1_i4,TRINITY_DN25064_c0_g1_i5	2758.21	2598.95	5366	56.62	35.89
TRINITY_DN24097_c0_g2	TRINITY_DN24097_c0_g2_i1,TRINITY_DN24097_c0_g2_i2,TRINITY_DN24097_c0_g2_i3	880.5	721.24	1487.86	56.57	35.86
TRINITY_DN13150_c0_g1	TRINITY_DN13150_c0_g1_i1,TRINITY_DN13150_c0_g1_i2	1605.88	1446.63	2982	56.53	35.83
TRINITY_DN19677_c0_g1	TRINITY_DN19677_c0_g1_i1	1076	916.74	1884.42	56.37	35.73
TRINITY_DN8653_c0_g1	TRINITY_DN8653_c0_g1_i1	1127	967.74	1988	56.33	35.71
TRINITY_DN22670_c0_g1	TRINITY_DN22670_c0_g1_i1,TRINITY_DN22670_c0_g1_i2,TRINITY_DN22670_c0_g1_i3,TRINITY_DN22670_c0_g1_i4	1606.51	1447.25	2968	56.24	35.65
TRINITY_DN26955_c0_g6	TRINITY_DN26955_c0_g6_i2	3630	3470.74	7117	56.23	35.64
TRINITY_DN20912_c0_g2	TRINITY_DN20912_c0_g2_i1,TRINITY_DN20912_c0_g2_i2	1044.89	885.63	1814	56.17	35.6
TRINITY_DN19528_c0_g2	TRINITY_DN19528_c0_g2_i1	739	579.74	1186	56.1	35.56
TRINITY_DN19912_c0_g1	TRINITY_DN19912_c0_g1_i1	607	447.75	915.69	56.08	35.55
TRINITY_DN19128_c0_g2	TRINITY_DN19128_c0_g2_i2,TRINITY_DN19128_c0_g2_i3	877.35	718.09	1468.33	56.07	35.54
TRINITY_DN25606_c0_g2	TRINITY_DN25606_c0_g2_i1,TRINITY_DN25606_c0_g2_i2,TRINITY_DN25606_c0_g2_i3,TRINITY_DN25606_c0_g2_i4,TRINITY_DN25606_c0_g2_i6,TRINITY_DN25606_c0_g2_i7,TRINITY_DN25606_c0_g2_i8	1879.76	1720.8	3517.65	56.06	35.53
TRINITY_DN75212_c0_g1	TRINITY_DN75212_c0_g1_i1	626	466.75	954	56.05	35.53
TRINITY_DN27015_c1_g6	TRINITY_DN27015_c1_g6_i1,TRINITY_DN27015_c1_g6_i2,TRINITY_DN27015_c1_g6_i3,TRINITY_DN27015_c1_g6_i5,TRINITY_DN27015_c1_g6_i6,TRINITY_DN27015_c1_g6_i7	1867.07	1707.9	3489	56.02	35.51
TRINITY_DN26588_c0_g1	TRINITY_DN26588_c0_g1_i1,TRINITY_DN26588_c0_g1_i2	2487.69	2328.43	4756	56.01	35.51
TRINITY_DN71196_c0_g1	TRINITY_DN71196_c0_g1_i1	711	551.74	1126	55.96	35.48
TRINITY_DN25235_c0_g1	TRINITY_DN25235_c0_g1_i1,TRINITY_DN25235_c0_g1_i2	1168.95	1009.69	2057	55.87	35.41
TRINITY_DN26966_c5_g3	TRINITY_DN26966_c5_g3_i1	826	666.74	1358.36	55.87	35.41
TRINITY_DN17255_c0_g1	TRINITY_DN17255_c0_g1_i1	1516	1356.74	2763.71	55.86	35.41
TRINITY_DN24969_c0_g1	TRINITY_DN24969_c0_g1_i1,TRINITY_DN24969_c0_g1_i2,TRINITY_DN24969_c0_g1_i4	2192.44	2033.22	4136	55.78	35.36
TRINITY_DN15036_c0_g2	TRINITY_DN15036_c0_g2_i1	1047	887.74	1803.57	55.71	35.32
TRINITY_DN25674_c2_g2	TRINITY_DN25674_c2_g2_i1	614	454.75	923.74	55.7	35.31
TRINITY_DN26810_c5_g6	TRINITY_DN26810_c5_g6_i1,TRINITY_DN26810_c5_g6_i2,TRINITY_DN26810_c5_g6_i3,TRINITY_DN26810_c5_g6_i4,TRINITY_DN26810_c5_g6_i5	1183.67	1024.41	2078	55.63	35.26
TRINITY_DN7588_c0_g1	TRINITY_DN7588_c0_g1_i1	834	674.74	1368	55.6	35.24
TRINITY_DN15684_c0_g1	TRINITY_DN15684_c0_g1_i1	302	143.69	291	55.54	35.2
TRINITY_DN24432_c1_g2	TRINITY_DN24432_c1_g2_i2,TRINITY_DN24432_c1_g2_i3	1330.57	1171.31	2366.84	55.41	35.13
TRINITY_DN17200_c1_g1	TRINITY_DN17200_c1_g1_i1	916	756.74	1528	55.37	35.1
TRINITY_DN20573_c0_g1	TRINITY_DN20573_c0_g1_i1,TRINITY_DN20573_c0_g1_i10,TRINITY_DN20573_c0_g1_i11,TRINITY_DN20573_c0_g1_i2,TRINITY_DN20573_c0_g1_i3,TRINITY_DN20573_c0_g1_i4,TRINITY_DN20573_c0_g1_i5,TRINITY_DN20573_c0_g1_i6,TRINITY_DN20573_c0_g1_i7,TRINITY_DN20573_c0_g1_i8,TRINITY_DN20573_c0_g1_i9	1185.26	1026	2071	55.35	35.09
TRINITY_DN10656_c0_g1	TRINITY_DN10656_c0_g1_i1	1020	860.74	1737	55.34	35.08
TRINITY_DN26896_c0_g3	TRINITY_DN26896_c0_g3_i3,TRINITY_DN26896_c0_g3_i6	5293.6	5134.34	10268.8	54.85	34.77
TRINITY_DN962_c0_g3	TRINITY_DN962_c0_g3_i1	2873	2713.74	5428	54.85	34.77
TRINITY_DN13897_c0_g1	TRINITY_DN13897_c0_g1_i1,TRINITY_DN13897_c0_g1_i2,TRINITY_DN13897_c0_g1_i3	773.54	614.28	1227	54.78	34.72
TRINITY_DN25674_c2_g1	TRINITY_DN25674_c2_g1_i1,TRINITY_DN25674_c2_g1_i2	723.34	564.08	1123.37	54.61	34.62
TRINITY_DN22099_c1_g2	TRINITY_DN22099_c1_g2_i1,TRINITY_DN22099_c1_g2_i2	1081.36	922.1	1835.36	54.58	34.6
TRINITY_DN25924_c6_g1	TRINITY_DN25924_c6_g1_i1,TRINITY_DN25924_c6_g1_i3,TRINITY_DN25924_c6_g1_i4,TRINITY_DN25924_c6_g1_i5	2089.35	1930.09	3841	54.57	34.59
TRINITY_DN23746_c1_g2	TRINITY_DN23746_c1_g2_i1,TRINITY_DN23746_c1_g2_i2,TRINITY_DN23746_c1_g2_i3	1444.03	1284.76	2553	54.49	34.54
TRINITY_DN37079_c0_g1	TRINITY_DN37079_c0_g1_i1	866	706.74	1401	54.36	34.46
TRINITY_DN18405_c0_g1	TRINITY_DN18405_c0_g1_i1,TRINITY_DN18405_c0_g1_i2	1479.17	1319.91	2615	54.33	34.44
TRINITY_DN27140_c53_g1	TRINITY_DN27140_c53_g1_i1,TRINITY_DN27140_c53_g1_i2	3808.23	3648.97	7206.14	54.16	34.33
TRINITY_DN6341_c0_g2	TRINITY_DN6341_c0_g2_i1	1107	947.74	1870	54.11	34.3
TRINITY_DN23677_c1_g2	TRINITY_DN23677_c1_g2_i1,TRINITY_DN23677_c1_g2_i2,TRINITY_DN23677_c1_g2_i3	823.19	663.93	1309	54.07	34.27
TRINITY_DN7241_c0_g1	TRINITY_DN7241_c0_g1_i1	1761	1601.74	3157	54.05	34.26
TRINITY_DN21329_c0_g1	TRINITY_DN21329_c0_g1_i1	898	738.74	1455.92	54.04	34.26
TRINITY_DN26596_c1_g5	TRINITY_DN26596_c1_g5_i1	1239	1079.74	2127.09	54.02	34.24
TRINITY_DN26994_c1_g2	TRINITY_DN26994_c1_g2_i1	222	67.79	133.44	53.98	34.22
TRINITY_DN26133_c2_g1	TRINITY_DN26133_c2_g1_i1,TRINITY_DN26133_c2_g1_i2,TRINITY_DN26133_c2_g1_i3	1243.39	1084.13	2133.58	53.97	34.21
TRINITY_DN23891_c0_g1	TRINITY_DN23891_c0_g1_i1,TRINITY_DN23891_c0_g1_i2,TRINITY_DN23891_c0_g1_i3,TRINITY_DN23891_c0_g1_i4	1227.24	1067.97	2097	53.84	34.13
TRINITY_DN27084_c0_g6	TRINITY_DN27084_c0_g6_i1,TRINITY_DN27084_c0_g6_i2,TRINITY_DN27084_c0_g6_i3	3136.51	2977.25	5839	53.78	34.09
TRINITY_DN22455_c1_g2	TRINITY_DN22455_c1_g2_i1,TRINITY_DN22455_c1_g2_i2	710.03	550.78	1077.89	53.67	34.02
TRINITY_DN22144_c0_g2	TRINITY_DN22144_c0_g2_i1,TRINITY_DN22144_c0_g2_i2,TRINITY_DN22144_c0_g2_i3	1308.28	1149.02	2243.34	53.54	33.94
TRINITY_DN24209_c0_g1	TRINITY_DN24209_c0_g1_i1,TRINITY_DN24209_c0_g1_i2	1787.56	1628.3	3177.76	53.52	33.92
TRINITY_DN13103_c0_g2	TRINITY_DN13103_c0_g2_i1	1737	1577.74	3074.17	53.43	33.87
TRINITY_DN18966_c0_g1	TRINITY_DN18966_c0_g1_i1,TRINITY_DN18966_c0_g1_i2,TRINITY_DN18966_c0_g1_i3	1668.53	1509.27	2937	53.36	33.83
TRINITY_DN25286_c0_g2	TRINITY_DN25286_c0_g2_i1	1177	1017.74	1979	53.32	33.8
TRINITY_DN21901_c0_g1	TRINITY_DN21901_c0_g1_i1,TRINITY_DN21901_c0_g1_i2	2572.15	2412.88	4680	53.19	33.72
TRINITY_DN23838_c0_g1	TRINITY_DN23838_c0_g1_i1	2610	2450.74	4751	53.16	33.7
TRINITY_DN26448_c4_g2	TRINITY_DN26448_c4_g2_i1,TRINITY_DN26448_c4_g2_i2,TRINITY_DN26448_c4_g2_i3	970.07	810.81	1571	53.13	33.68
TRINITY_DN25588_c1_g3	TRINITY_DN25588_c1_g3_i1,TRINITY_DN25588_c1_g3_i2	965.78	806.52	1561	53.08	33.64
TRINITY_DN23289_c0_g2	TRINITY_DN23289_c0_g2_i1,TRINITY_DN23289_c0_g2_i2,TRINITY_DN23289_c0_g2_i3	2072.63	1913.36	3698	53	33.6
TRINITY_DN20435_c0_g1	TRINITY_DN20435_c0_g1_i1,TRINITY_DN20435_c0_g1_i2	2631.06	2471.8	4763	52.84	33.5
TRINITY_DN26027_c1_g2	TRINITY_DN26027_c1_g2_i1,TRINITY_DN26027_c1_g2_i3,TRINITY_DN26027_c1_g2_i4	1778.59	1619.34	3116	52.77	33.45
TRINITY_DN18637_c0_g1	TRINITY_DN18637_c0_g1_i1	508	348.77	671	52.76	33.44
TRINITY_DN26639_c3_g2	TRINITY_DN26639_c3_g2_i1,TRINITY_DN26639_c3_g2_i10,TRINITY_DN26639_c3_g2_i3,TRINITY_DN26639_c3_g2_i4,TRINITY_DN26639_c3_g2_i5,TRINITY_DN26639_c3_g2_i6,TRINITY_DN26639_c3_g2_i7,TRINITY_DN26639_c3_g2_i9	1895.93	1736.67	3340.72	52.75	33.44
TRINITY_DN21030_c0_g1	TRINITY_DN21030_c0_g1_i1,TRINITY_DN21030_c0_g1_i2,TRINITY_DN21030_c0_g1_i3	2200.14	2040.88	3917	52.63	33.36
TRINITY_DN24104_c0_g1	TRINITY_DN24104_c0_g1_i1,TRINITY_DN24104_c0_g1_i2,TRINITY_DN24104_c0_g1_i3,TRINITY_DN24104_c0_g1_i5,TRINITY_DN24104_c0_g1_i6	1588.4	1429.14	2738	52.54	33.3
TRINITY_DN26040_c0_g1	TRINITY_DN26040_c0_g1_i1	815	655.74	1248	52.19	33.08
TRINITY_DN12522_c0_g2	TRINITY_DN12522_c0_g2_i1	936	776.74	1475.4	52.09	33.02
TRINITY_DN18418_c0_g1	TRINITY_DN18418_c0_g1_i1,TRINITY_DN18418_c0_g1_i2	1278.67	1119.41	2123	52.01	32.97
TRINITY_DN19454_c1_g1	TRINITY_DN19454_c1_g1_i1	953	793.74	1505.42	52.01	32.97
TRINITY_DN27123_c4_g2	TRINITY_DN27123_c4_g2_i1	280	122.24	231.67	51.97	32.94
TRINITY_DN25791_c0_g2	TRINITY_DN25791_c0_g2_i10,TRINITY_DN25791_c0_g2_i11,TRINITY_DN25791_c0_g2_i13,TRINITY_DN25791_c0_g2_i15,TRINITY_DN25791_c0_g2_i17,TRINITY_DN25791_c0_g2_i18,TRINITY_DN25791_c0_g2_i19,TRINITY_DN25791_c0_g2_i20,TRINITY_DN25791_c0_g2_i21,TRINITY_DN25791_c0_g2_i5,TRINITY_DN25791_c0_g2_i7,TRINITY_DN25791_c0_g2_i8	1631.64	1472.38	2789	51.94	32.93
TRINITY_DN23456_c0_g1	TRINITY_DN23456_c0_g1_i1	2452	2292.74	4341.98	51.93	32.92
TRINITY_DN1401_c0_g1	TRINITY_DN1401_c0_g1_i1	1674	1514.74	2868	51.92	32.91
TRINITY_DN20605_c0_g1	TRINITY_DN20605_c0_g1_i1,TRINITY_DN20605_c0_g1_i2,TRINITY_DN20605_c0_g1_i3	413.96	254.81	482	51.87	32.88
TRINITY_DN25295_c1_g1	TRINITY_DN25295_c1_g1_i1	316	157.45	296.96	51.72	32.79
TRINITY_DN21059_c0_g1	TRINITY_DN21059_c0_g1_i1,TRINITY_DN21059_c0_g1_i2,TRINITY_DN21059_c0_g1_i3,TRINITY_DN21059_c0_g1_i4,TRINITY_DN21059_c0_g1_i5	1784.41	1625.15	3061	51.65	32.74
TRINITY_DN25522_c2_g1	TRINITY_DN25522_c2_g1_i1,TRINITY_DN25522_c2_g1_i3,TRINITY_DN25522_c2_g1_i4	2057.68	1898.41	3569	51.55	32.68
TRINITY_DN15844_c0_g2	TRINITY_DN15844_c0_g2_i1	1952	1792.74	3368	51.52	32.66
TRINITY_DN26429_c4_g4	TRINITY_DN26429_c4_g4_i10,TRINITY_DN26429_c4_g4_i11,TRINITY_DN26429_c4_g4_i12,TRINITY_DN26429_c4_g4_i14,TRINITY_DN26429_c4_g4_i15,TRINITY_DN26429_c4_g4_i16,TRINITY_DN26429_c4_g4_i18,TRINITY_DN26429_c4_g4_i22,TRINITY_DN26429_c4_g4_i24,TRINITY_DN26429_c4_g4_i27,TRINITY_DN26429_c4_g4_i30,TRINITY_DN26429_c4_g4_i31,TRINITY_DN26429_c4_g4_i4,TRINITY_DN26429_c4_g4_i5,TRINITY_DN26429_c4_g4_i6,TRINITY_DN26…	3019.65	2860.39	5370.73	51.49	32.64
TRINITY_DN63661_c0_g1	TRINITY_DN63661_c0_g1_i1	1344	1184.74	2222	51.43	32.6
TRINITY_DN21426_c0_g1	TRINITY_DN21426_c0_g1_i1	1106	946.74	1774	51.38	32.57
TRINITY_DN18342_c0_g1	TRINITY_DN18342_c0_g1_i1,TRINITY_DN18342_c0_g1_i2,TRINITY_DN18342_c0_g1_i3	1482.01	1322.74	2477.27	51.36	32.56
TRINITY_DN3509_c0_g1	TRINITY_DN3509_c0_g1_i1	1510	1350.74	2530	51.36	32.56
TRINITY_DN26247_c0_g1	TRINITY_DN26247_c0_g1_i1,TRINITY_DN26247_c0_g1_i2,TRINITY_DN26247_c0_g1_i3,TRINITY_DN26247_c0_g1_i4,TRINITY_DN26247_c0_g1_i5,TRINITY_DN26247_c0_g1_i6,TRINITY_DN26247_c0_g1_i7,TRINITY_DN26247_c0_g1_i8	902.14	742.89	1389	51.27	32.5
TRINITY_DN21491_c1_g1	TRINITY_DN21491_c1_g1_i1,TRINITY_DN21491_c1_g1_i2,TRINITY_DN21491_c1_g1_i4,TRINITY_DN21491_c1_g1_i5	1381.66	1222.39	2274.77	51.03	32.35
TRINITY_DN26114_c0_g1	TRINITY_DN26114_c0_g1_i1	453	293.8	545.83	50.95	32.3
TRINITY_DN22080_c0_g1	TRINITY_DN22080_c0_g1_i1,TRINITY_DN22080_c0_g1_i2,TRINITY_DN22080_c0_g1_i3	2911.78	2752.51	5113	50.94	32.29
TRINITY_DN35186_c0_g1	TRINITY_DN35186_c0_g1_i1	1424	1264.74	2347	50.89	32.26
TRINITY_DN26030_c1_g1	TRINITY_DN26030_c1_g1_i1,TRINITY_DN26030_c1_g1_i3,TRINITY_DN26030_c1_g1_i4,TRINITY_DN26030_c1_g1_i5,TRINITY_DN26030_c1_g1_i6,TRINITY_DN26030_c1_g1_i7	1518.67	1359.41	2522	50.87	32.25
TRINITY_DN24713_c0_g1	TRINITY_DN24713_c0_g1_i1,TRINITY_DN24713_c0_g1_i2,TRINITY_DN24713_c0_g1_i3,TRINITY_DN24713_c0_g1_i4	2077.46	1918.2	3556.97	50.85	32.23
TRINITY_DN26391_c0_g2	TRINITY_DN26391_c0_g2_i1,TRINITY_DN26391_c0_g2_i2,TRINITY_DN26391_c0_g2_i3	3958.11	3798.85	7033.68	50.77	32.19
TRINITY_DN25092_c0_g1	TRINITY_DN25092_c0_g1_i1,TRINITY_DN25092_c0_g1_i3,TRINITY_DN25092_c0_g1_i4	1920.68	1761.42	3259	50.74	32.16
TRINITY_DN66262_c0_g1	TRINITY_DN66262_c0_g1_i1	927	767.74	1420	50.72	32.15
TRINITY_DN11385_c0_g1	TRINITY_DN11385_c0_g1_i1	2081	1921.74	3550.32	50.66	32.11
TRINITY_DN23914_c0_g2	TRINITY_DN23914_c0_g2_i1,TRINITY_DN23914_c0_g2_i2,TRINITY_DN23914_c0_g2_i3,TRINITY_DN23914_c0_g2_i4,TRINITY_DN23914_c0_g2_i6,TRINITY_DN23914_c0_g2_i7	1762.33	1603.07	2960.95	50.65	32.11
TRINITY_DN15452_c0_g1	TRINITY_DN15452_c0_g1_i1	459	299.79	553	50.58	32.06
TRINITY_DN21509_c0_g1	TRINITY_DN21509_c0_g1_i1	1146	986.74	1819	50.55	32.04
TRINITY_DN24865_c2_g1	TRINITY_DN24865_c2_g1_i1,TRINITY_DN24865_c2_g1_i2	3161.62	3002.36	5523	50.44	31.98
TRINITY_DN26838_c0_g20	TRINITY_DN26838_c0_g20_i1	532	372.76	685.52	50.43	31.97
TRINITY_DN25042_c0_g1	TRINITY_DN25042_c0_g1_i2,TRINITY_DN25042_c0_g1_i3,TRINITY_DN25042_c0_g1_i4,TRINITY_DN25042_c0_g1_i5,TRINITY_DN25042_c0_g1_i7,TRINITY_DN25042_c0_g1_i8,TRINITY_DN25042_c0_g1_i9	1506.6	1347.5	2476	50.39	31.94
TRINITY_DN24527_c1_g5	TRINITY_DN24527_c1_g5_i1,TRINITY_DN24527_c1_g5_i3	1099.64	940.4	1727	50.36	31.92
TRINITY_DN27064_c5_g3	TRINITY_DN27064_c5_g3_i1,TRINITY_DN27064_c5_g3_i2	908.11	748.85	1374.98	50.35	31.92
TRINITY_DN14135_c0_g2	TRINITY_DN14135_c0_g2_i1	655	495.74	909	50.28	31.87
TRINITY_DN26692_c2_g1	TRINITY_DN26692_c2_g1_i1,TRINITY_DN26692_c2_g1_i3,TRINITY_DN26692_c2_g1_i4,TRINITY_DN26692_c2_g1_i5,TRINITY_DN26692_c2_g1_i7,TRINITY_DN26692_c2_g1_i8	1514.21	1354.95	2481	50.21	31.83
TRINITY_DN26383_c0_g4	TRINITY_DN26383_c0_g4_i1,TRINITY_DN26383_c0_g4_i2,TRINITY_DN26383_c0_g4_i3,TRINITY_DN26383_c0_g4_i5,TRINITY_DN26383_c0_g4_i7	4143.85	3984.59	7294.07	50.2	31.82
TRINITY_DN26800_c2_g2	TRINITY_DN26800_c2_g2_i1,TRINITY_DN26800_c2_g2_i2,TRINITY_DN26800_c2_g2_i3	1202.91	1043.82	1910	50.18	31.81
TRINITY_DN12038_c0_g1	TRINITY_DN12038_c0_g1_i1	676	516.74	943.21	50.05	31.73
TRINITY_DN24561_c0_g1	TRINITY_DN24561_c0_g1_i3,TRINITY_DN24561_c0_g1_i4	1203	1043.74	1904	50.02	31.71
TRINITY_DN24616_c0_g1	TRINITY_DN24616_c0_g1_i1,TRINITY_DN24616_c0_g1_i2,TRINITY_DN24616_c0_g1_i3,TRINITY_DN24616_c0_g1_i4	1426.76	1267.5	2310	49.98	31.68
TRINITY_DN16842_c0_g1	TRINITY_DN16842_c0_g1_i1,TRINITY_DN16842_c0_g1_i2	656.99	497.74	905.76	49.9	31.63
TRINITY_DN25588_c1_g9	TRINITY_DN25588_c1_g9_i1,TRINITY_DN25588_c1_g9_i2,TRINITY_DN25588_c1_g9_i3	790.29	631.03	1148	49.89	31.62
TRINITY_DN26953_c2_g4	TRINITY_DN26953_c2_g4_i10,TRINITY_DN26953_c2_g4_i12,TRINITY_DN26953_c2_g4_i13,TRINITY_DN26953_c2_g4_i16,TRINITY_DN26953_c2_g4_i17,TRINITY_DN26953_c2_g4_i18,TRINITY_DN26953_c2_g4_i2,TRINITY_DN26953_c2_g4_i3,TRINITY_DN26953_c2_g4_i4,TRINITY_DN26953_c2_g4_i5,TRINITY_DN26953_c2_g4_i6,TRINITY_DN26953_c2_g4_i7,TRINITY_DN26953_c2_g4_i8,TRINITY_DN26953_c2_g4_i9	4463.16	4303.93	7808	49.75	31.54
TRINITY_DN27023_c0_g3	TRINITY_DN27023_c0_g3_i1	8328	8168.74	14817	49.74	31.53
TRINITY_DN15838_c0_g2	TRINITY_DN15838_c0_g2_i1	1027	867.74	1573.19	49.72	31.51
TRINITY_DN22674_c0_g1	TRINITY_DN22674_c0_g1_i1	886	726.74	1317	49.7	31.5
TRINITY_DN10983_c0_g1	TRINITY_DN10983_c0_g1_i1	785	625.74	1132	49.61	31.45
TRINITY_DN26689_c0_g2	TRINITY_DN26689_c0_g2_i10,TRINITY_DN26689_c0_g2_i11,TRINITY_DN26689_c0_g2_i12,TRINITY_DN26689_c0_g2_i13,TRINITY_DN26689_c0_g2_i15,TRINITY_DN26689_c0_g2_i16,TRINITY_DN26689_c0_g2_i18,TRINITY_DN26689_c0_g2_i2,TRINITY_DN26689_c0_g2_i3,TRINITY_DN26689_c0_g2_i5,TRINITY_DN26689_c0_g2_i6,TRINITY_DN26689_c0_g2_i7,TRINITY_DN26689_c0_g2_i8,TRINITY_DN26689_c0_g2_i9	1385.19	1225.95	2217	49.59	31.44
TRINITY_DN47_c0_g1	TRINITY_DN47_c0_g1_i1	296	137.81	249.09	49.56	31.42
TRINITY_DN25522_c2_g2	TRINITY_DN25522_c2_g2_i1,TRINITY_DN25522_c2_g2_i2,TRINITY_DN25522_c2_g2_i3,TRINITY_DN25522_c2_g2_i4,TRINITY_DN25522_c2_g2_i5,TRINITY_DN25522_c2_g2_i6	1594.44	1435.18	2593	49.55	31.41
TRINITY_DN26426_c0_g3	TRINITY_DN26426_c0_g3_i2,TRINITY_DN26426_c0_g3_i3	2795.46	2636.43	4763	49.54	31.4
TRINITY_DN26282_c0_g1	TRINITY_DN26282_c0_g1_i1,TRINITY_DN26282_c0_g1_i3,TRINITY_DN26282_c0_g1_i4,TRINITY_DN26282_c0_g1_i5	1628.65	1469.41	2653.34	49.52	31.39
TRINITY_DN26467_c0_g1	TRINITY_DN26467_c0_g1_i10,TRINITY_DN26467_c0_g1_i11,TRINITY_DN26467_c0_g1_i13,TRINITY_DN26467_c0_g1_i14,TRINITY_DN26467_c0_g1_i2,TRINITY_DN26467_c0_g1_i3,TRINITY_DN26467_c0_g1_i5,TRINITY_DN26467_c0_g1_i8,TRINITY_DN26467_c0_g1_i9	2890.36	2731.09	4911	49.31	31.26
TRINITY_DN23103_c0_g3	TRINITY_DN23103_c0_g3_i1,TRINITY_DN23103_c0_g3_i2,TRINITY_DN23103_c0_g3_i4,TRINITY_DN23103_c0_g3_i5	1617.64	1458.38	2622	49.3	31.25
TRINITY_DN63742_c0_g1	TRINITY_DN63742_c0_g1_i1	1586	1426.74	2561	49.22	31.2
TRINITY_DN2922_c0_g1	TRINITY_DN2922_c0_g1_i1	623	463.75	831	49.14	31.15
TRINITY_DN25575_c0_g1	TRINITY_DN25575_c0_g1_i2,TRINITY_DN25575_c0_g1_i3,TRINITY_DN25575_c0_g1_i5,TRINITY_DN25575_c0_g1_i6	1911.74	1752.47	3137	49.09	31.12
TRINITY_DN3386_c0_g1	TRINITY_DN3386_c0_g1_i1	870	710.74	1272	49.08	31.11
TRINITY_DN1430_c0_g2	TRINITY_DN1430_c0_g2_i1	1558	1398.74	2502.97	49.07	31.11
TRINITY_DN26979_c0_g1	TRINITY_DN26979_c0_g1_i2,TRINITY_DN26979_c0_g1_i4,TRINITY_DN26979_c0_g1_i6	1479.18	1319.98	2360	49.03	31.08
TRINITY_DN28088_c0_g1	TRINITY_DN28088_c0_g1_i1	650	490.75	877	49.01	31.06
TRINITY_DN18779_c0_g2	TRINITY_DN18779_c0_g2_i1	281	123.21	220	48.97	31.04
TRINITY_DN21715_c0_g1	TRINITY_DN21715_c0_g1_i1	2765	2605.74	4652	48.96	31.03
TRINITY_DN26378_c10_g1	TRINITY_DN26378_c10_g1_i1,TRINITY_DN26378_c10_g1_i2	1832.96	1673.69	2985	48.91	31
TRINITY_DN26172_c1_g1	TRINITY_DN26172_c1_g1_i1,TRINITY_DN26172_c1_g1_i2,TRINITY_DN26172_c1_g1_i3,TRINITY_DN26172_c1_g1_i4,TRINITY_DN26172_c1_g1_i5,TRINITY_DN26172_c1_g1_i6	1247.43	1088.17	1937.27	48.82	30.95
TRINITY_DN13670_c0_g2	TRINITY_DN13670_c0_g2_i1	305	146.63	261	48.81	30.94
TRINITY_DN25318_c2_g1	TRINITY_DN25318_c2_g1_i1,TRINITY_DN25318_c2_g1_i2,TRINITY_DN25318_c2_g1_i3	909.55	750.29	1332	48.68	30.86
TRINITY_DN15663_c0_g1	TRINITY_DN15663_c0_g1_i1	701	541.74	960.91	48.64	30.83
TRINITY_DN26017_c0_g1	TRINITY_DN26017_c0_g1_i2	914	754.74	1338	48.61	30.82
TRINITY_DN23810_c0_g1	TRINITY_DN23810_c0_g1_i1,TRINITY_DN23810_c0_g1_i3	1946.57	1787.31	3166	48.58	30.79
TRINITY_DN39428_c0_g1	TRINITY_DN39428_c0_g1_i1	996	836.74	1482	48.57	30.79
TRINITY_DN20751_c0_g2	TRINITY_DN20751_c0_g2_i1	777	617.74	1094	48.56	30.78
TRINITY_DN23937_c0_g1	TRINITY_DN23937_c0_g1_i1,TRINITY_DN23937_c0_g1_i2,TRINITY_DN23937_c0_g1_i4,TRINITY_DN23937_c0_g1_i6,TRINITY_DN23937_c0_g1_i7,TRINITY_DN23937_c0_g1_i9	2149.99	1990.73	3521	48.5	30.75
TRINITY_DN23136_c0_g1	TRINITY_DN23136_c0_g1_i1,TRINITY_DN23136_c0_g1_i3,TRINITY_DN23136_c0_g1_i4,TRINITY_DN23136_c0_g1_i5	1319.44	1160.18	2049.38	48.44	30.71
TRINITY_DN21722_c0_g2	TRINITY_DN21722_c0_g2_i1,TRINITY_DN21722_c0_g2_i2,TRINITY_DN21722_c0_g2_i3	1508.26	1349	2382.22	48.43	30.7
TRINITY_DN1095_c0_g2	TRINITY_DN1095_c0_g2_i1	881	721.74	1274.13	48.41	30.69
TRINITY_DN25689_c2_g2	TRINITY_DN25689_c2_g2_i1,TRINITY_DN25689_c2_g2_i10,TRINITY_DN25689_c2_g2_i2,TRINITY_DN25689_c2_g2_i4,TRINITY_DN25689_c2_g2_i5,TRINITY_DN25689_c2_g2_i6,TRINITY_DN25689_c2_g2_i7,TRINITY_DN25689_c2_g2_i9	2007.72	1848.48	3260	48.36	30.66
TRINITY_DN20843_c0_g2	TRINITY_DN20843_c0_g2_i1,TRINITY_DN20843_c0_g2_i2,TRINITY_DN20843_c0_g2_i3	1467.89	1308.63	2306	48.32	30.63
TRINITY_DN24007_c0_g3	TRINITY_DN24007_c0_g3_i1	1564	1404.74	2475	48.32	30.63
TRINITY_DN23560_c0_g3	TRINITY_DN23560_c0_g3_i1	983	823.74	1450.89	48.3	30.62
TRINITY_DN24824_c0_g1	TRINITY_DN24824_c0_g1_i1,TRINITY_DN24824_c0_g1_i2,TRINITY_DN24824_c0_g1_i3,TRINITY_DN24824_c0_g1_i4,TRINITY_DN24824_c0_g1_i5	4233.97	4074.71	7171	48.26	30.59
TRINITY_DN26805_c1_g1	TRINITY_DN26805_c1_g1_i1,TRINITY_DN26805_c1_g1_i2,TRINITY_DN26805_c1_g1_i3,TRINITY_DN26805_c1_g1_i4,TRINITY_DN26805_c1_g1_i5,TRINITY_DN26805_c1_g1_i6	1572.24	1412.98	2485	48.23	30.57
TRINITY_DN15894_c0_g2	TRINITY_DN15894_c0_g2_i1	1394	1234.74	2170.61	48.21	30.56
TRINITY_DN25932_c0_g1	TRINITY_DN25932_c0_g1_i1	2760	2600.74	4560	48.08	30.48
TRINITY_DN26868_c1_g1	TRINITY_DN26868_c1_g1_i1,TRINITY_DN26868_c1_g1_i10,TRINITY_DN26868_c1_g1_i11,TRINITY_DN26868_c1_g1_i13,TRINITY_DN26868_c1_g1_i14,TRINITY_DN26868_c1_g1_i15,TRINITY_DN26868_c1_g1_i16,TRINITY_DN26868_c1_g1_i17,TRINITY_DN26868_c1_g1_i18,TRINITY_DN26868_c1_g1_i19,TRINITY_DN26868_c1_g1_i2,TRINITY_DN26868_c1_g1_i20,TRINITY_DN26868_c1_g1_i5	1763.25	1603.98	2810	48.04	30.45
TRINITY_DN20272_c0_g1	TRINITY_DN20272_c0_g1_i1,TRINITY_DN20272_c0_g1_i2,TRINITY_DN20272_c0_g1_i3	1347.33	1188.07	2078.64	47.98	30.41
TRINITY_DN20121_c0_g1	TRINITY_DN20121_c0_g1_i1,TRINITY_DN20121_c0_g1_i2,TRINITY_DN20121_c0_g1_i3	736.6	577.34	1010	47.97	30.41
TRINITY_DN21893_c0_g1	TRINITY_DN21893_c0_g1_i1	1051	891.74	1556	47.85	30.33
TRINITY_DN11617_c0_g2	TRINITY_DN11617_c0_g2_i1	853	693.74	1210.12	47.83	30.32
TRINITY_DN1978_c0_g2	TRINITY_DN1978_c0_g2_i1	527	367.76	641	47.8	30.3
TRINITY_DN25017_c1_g1	TRINITY_DN25017_c1_g1_i1,TRINITY_DN25017_c1_g1_i2	1965.08	1805.81	3147	47.79	30.29
TRINITY_DN20567_c0_g1	TRINITY_DN20567_c0_g1_i1,TRINITY_DN20567_c0_g1_i2,TRINITY_DN20567_c0_g1_i3	1814.7	1655.44	2879	47.69	30.23
TRINITY_DN25391_c0_g2	TRINITY_DN25391_c0_g2_i1	1134	974.74	1695	47.69	30.23
TRINITY_DN27280_c0_g1	TRINITY_DN27280_c0_g1_i1	1293	1133.74	1965	47.53	30.13
TRINITY_DN19292_c0_g4	TRINITY_DN19292_c0_g4_i1	423	263.83	457	47.5	30.11
TRINITY_DN27580_c0_g1	TRINITY_DN27580_c0_g1_i1	672	512.74	888	47.49	30.1
TRINITY_DN36250_c0_g1	TRINITY_DN36250_c0_g1_i1	267	109.71	190	47.49	30.1
TRINITY_DN65950_c0_g1	TRINITY_DN65950_c0_g1_i1	739	579.74	1002	47.4	30.04
TRINITY_DN25403_c0_g3	TRINITY_DN25403_c0_g3_i1	643	483.75	833.75	47.26	29.96
TRINITY_DN8007_c0_g1	TRINITY_DN8007_c0_g1_i1	861	701.74	1209	47.25	29.95
TRINITY_DN27023_c1_g9	TRINITY_DN27023_c1_g9_i1,TRINITY_DN27023_c1_g9_i2	445.47	287.14	494.41	47.22	29.93
TRINITY_DN22685_c0_g1	TRINITY_DN22685_c0_g1_i2,TRINITY_DN22685_c0_g1_i3	1275.16	1116.98	1922	47.19	29.91
TRINITY_DN23785_c0_g1	TRINITY_DN23785_c0_g1_i1,TRINITY_DN23785_c0_g1_i2,TRINITY_DN23785_c0_g1_i3,TRINITY_DN23785_c0_g1_i4	2476.38	2317.12	3985.44	47.17	29.9
TRINITY_DN26691_c3_g3	TRINITY_DN26691_c3_g3_i1,TRINITY_DN26691_c3_g3_i2,TRINITY_DN26691_c3_g3_i3	1141.01	981.75	1688	47.15	29.89
TRINITY_DN25493_c1_g1	TRINITY_DN25493_c1_g1_i1,TRINITY_DN25493_c1_g1_i2,TRINITY_DN25493_c1_g1_i3,TRINITY_DN25493_c1_g1_i7,TRINITY_DN25493_c1_g1_i8,TRINITY_DN25493_c1_g1_i9	1955.91	1796.65	3084	47.07	29.84
TRINITY_DN26785_c2_g7	TRINITY_DN26785_c2_g7_i1,TRINITY_DN26785_c2_g7_i2	2429.38	2270.11	3894	47.04	29.82
TRINITY_DN20686_c0_g1	TRINITY_DN20686_c0_g1_i1,TRINITY_DN20686_c0_g1_i2	1169.77	1010.52	1733	47.03	29.81
TRINITY_DN26819_c2_g1	TRINITY_DN26819_c2_g1_i1	273	115.48	198	47.02	29.81
TRINITY_DN13610_c0_g1	TRINITY_DN13610_c0_g1_i1	1220	1060.74	1817	46.97	29.78
TRINITY_DN32879_c0_g1	TRINITY_DN32879_c0_g1_i1	838	678.74	1162	46.95	29.76
TRINITY_DN44845_c0_g1	TRINITY_DN44845_c0_g1_i1	867	707.74	1209	46.84	29.69
TRINITY_DN24046_c0_g2	TRINITY_DN24046_c0_g2_i1,TRINITY_DN24046_c0_g2_i2,TRINITY_DN24046_c0_g2_i3,TRINITY_DN24046_c0_g2_i4	1581.59	1422.32	2427.85	46.81	29.67
TRINITY_DN19417_c0_g2	TRINITY_DN19417_c0_g2_i1,TRINITY_DN19417_c0_g2_i2,TRINITY_DN19417_c0_g2_i3	1032.85	873.58	1491	46.8	29.67
TRINITY_DN20404_c0_g1	TRINITY_DN20404_c0_g1_i1	2758	2598.74	4420	46.64	29.57
TRINITY_DN13417_c0_g1	TRINITY_DN13417_c0_g1_i1	1475	1315.74	2237	46.62	29.55
TRINITY_DN65443_c0_g1	TRINITY_DN65443_c0_g1_i1	814	654.74	1111	46.53	29.5
TRINITY_DN22251_c1_g1	TRINITY_DN22251_c1_g1_i2,TRINITY_DN22251_c1_g1_i3	2441.63	2282.36	3872.14	46.52	29.49
TRINITY_DN21055_c0_g2	TRINITY_DN21055_c0_g2_i1	1062	902.74	1528.74	46.44	29.44
TRINITY_DN18208_c0_g1	TRINITY_DN18208_c0_g1_i1,TRINITY_DN18208_c0_g1_i2,TRINITY_DN18208_c0_g1_i3	961.31	802.13	1358.1	46.43	29.43
TRINITY_DN62935_c0_g1	TRINITY_DN62935_c0_g1_i1	1340	1180.74	1999	46.43	29.43
TRINITY_DN8958_c0_g1	TRINITY_DN8958_c0_g1_i1	246	89.8	152	46.42	29.42
TRINITY_DN26189_c0_g1	TRINITY_DN26189_c0_g1_i1,TRINITY_DN26189_c0_g1_i2,TRINITY_DN26189_c0_g1_i3,TRINITY_DN26189_c0_g1_i4,TRINITY_DN26189_c0_g1_i5	1803.52	1644.26	2781	46.38	29.4
TRINITY_DN23829_c1_g5	TRINITY_DN23829_c1_g5_i1	690	530.74	897.31	46.36	29.39
TRINITY_DN27931_c0_g1	TRINITY_DN27931_c0_g1_i1	1525	1365.74	2309	46.36	29.39
TRINITY_DN16943_c0_g1	TRINITY_DN16943_c0_g1_i1	1332	1172.74	1982	46.35	29.38
TRINITY_DN26548_c3_g1	TRINITY_DN26548_c3_g1_i1,TRINITY_DN26548_c3_g1_i10,TRINITY_DN26548_c3_g1_i12,TRINITY_DN26548_c3_g1_i14,TRINITY_DN26548_c3_g1_i15,TRINITY_DN26548_c3_g1_i17,TRINITY_DN26548_c3_g1_i18,TRINITY_DN26548_c3_g1_i2,TRINITY_DN26548_c3_g1_i3,TRINITY_DN26548_c3_g1_i4,TRINITY_DN26548_c3_g1_i5,TRINITY_DN26548_c3_g1_i8,TRINITY_DN26548_c3_g1_i9	2470.22	2310.96	3895	46.22	29.3
TRINITY_DN22944_c0_g1	TRINITY_DN22944_c0_g1_i1	1975	1815.74	3057	46.17	29.27
TRINITY_DN26256_c0_g2	TRINITY_DN26256_c0_g2_i1,TRINITY_DN26256_c0_g2_i2,TRINITY_DN26256_c0_g2_i3,TRINITY_DN26256_c0_g2_i4,TRINITY_DN26256_c0_g2_i5,TRINITY_DN26256_c0_g2_i6,TRINITY_DN26256_c0_g2_i7	1535.58	1376.32	2316.61	46.16	29.26
TRINITY_DN22305_c0_g3	TRINITY_DN22305_c0_g3_i1,TRINITY_DN22305_c0_g3_i2,TRINITY_DN22305_c0_g3_i3,TRINITY_DN22305_c0_g3_i4,TRINITY_DN22305_c0_g3_i5	1840.48	1681.22	2828.99	46.14	29.25
TRINITY_DN4651_c0_g1	TRINITY_DN4651_c0_g1_i1	1192	1032.74	1736	46.1	29.22
TRINITY_DN26108_c0_g2	TRINITY_DN26108_c0_g2_i1,TRINITY_DN26108_c0_g2_i2,TRINITY_DN26108_c0_g2_i3,TRINITY_DN26108_c0_g2_i4	1966.49	1807.24	3036	46.07	29.2
TRINITY_DN25580_c0_g1	TRINITY_DN25580_c0_g1_i1,TRINITY_DN25580_c0_g1_i2,TRINITY_DN25580_c0_g1_i3,TRINITY_DN25580_c0_g1_i4,TRINITY_DN25580_c0_g1_i5,TRINITY_DN25580_c0_g1_i6,TRINITY_DN25580_c0_g1_i7,TRINITY_DN25580_c0_g1_i8,TRINITY_DN25580_c0_g1_i9	1164.22	1004.96	1688	46.06	29.2
TRINITY_DN19806_c0_g2	TRINITY_DN19806_c0_g2_i1,TRINITY_DN19806_c0_g2_i2	1165.27	1006.01	1688.38	46.02	29.17
TRINITY_DN24835_c0_g2	TRINITY_DN24835_c0_g2_i1,TRINITY_DN24835_c0_g2_i2,TRINITY_DN24835_c0_g2_i3	1117.03	957.77	1607	46.01	29.17
TRINITY_DN22167_c0_g1	TRINITY_DN22167_c0_g1_i1	1193	1033.74	1733	45.97	29.14
TRINITY_DN16773_c0_g1	TRINITY_DN16773_c0_g1_i1	868	708.74	1187	45.93	29.11
TRINITY_DN23042_c0_g1	TRINITY_DN23042_c0_g1_i1,TRINITY_DN23042_c0_g1_i2,TRINITY_DN23042_c0_g1_i3	1170.05	1010.79	1693	45.93	29.12
TRINITY_DN12500_c0_g2	TRINITY_DN12500_c0_g2_i1	483	323.78	542.08	45.91	29.1
TRINITY_DN27008_c1_g9	TRINITY_DN27008_c1_g9_i1	953	793.74	1328	45.88	29.08
TRINITY_DN26039_c0_g2	TRINITY_DN26039_c0_g2_i1	818	658.74	1100.98	45.83	29.05
TRINITY_DN79227_c0_g1	TRINITY_DN79227_c0_g1_i1	759	599.74	1002	45.82	29.04
TRINITY_DN27088_c2_g3	TRINITY_DN27088_c2_g3_i1,TRINITY_DN27088_c2_g3_i10,TRINITY_DN27088_c2_g3_i13,TRINITY_DN27088_c2_g3_i2,TRINITY_DN27088_c2_g3_i3,TRINITY_DN27088_c2_g3_i4,TRINITY_DN27088_c2_g3_i5,TRINITY_DN27088_c2_g3_i6,TRINITY_DN27088_c2_g3_i7,TRINITY_DN27088_c2_g3_i8,TRINITY_DN27088_c2_g3_i9	1111.71	952.89	1590.33	45.77	29.01
TRINITY_DN45778_c0_g1	TRINITY_DN45778_c0_g1_i1	303	144.67	240	45.49	28.84
TRINITY_DN24199_c0_g2	TRINITY_DN24199_c0_g2_i1	772	612.74	1011	45.25	28.68
TRINITY_DN12964_c0_g2	TRINITY_DN12964_c0_g2_i1	1354	1194.74	1970	45.22	28.66
TRINITY_DN24694_c0_g1	TRINITY_DN24694_c0_g1_i2,TRINITY_DN24694_c0_g1_i3	1325.92	1166.65	1924	45.22	28.67
TRINITY_DN25678_c0_g1	TRINITY_DN25678_c0_g1_i1,TRINITY_DN25678_c0_g1_i2	1420.42	1261.16	2078	45.18	28.64
TRINITY_DN18236_c0_g1	TRINITY_DN18236_c0_g1_i1	1209	1049.74	1729	45.17	28.63
TRINITY_DN23416_c0_g2	TRINITY_DN23416_c0_g2_i1	826	666.74	1098	45.16	28.63
TRINITY_DN24607_c0_g1	TRINITY_DN24607_c0_g1_i1	727	567.74	933.35	45.08	28.58
TRINITY_DN17801_c0_g1	TRINITY_DN17801_c0_g1_i1,TRINITY_DN17801_c0_g1_i2	763.42	604.16	993	45.07	28.57
TRINITY_DN26989_c0_g3	TRINITY_DN26989_c0_g3_i2,TRINITY_DN26989_c0_g3_i3,TRINITY_DN26989_c0_g3_i4,TRINITY_DN26989_c0_g3_i7,TRINITY_DN26989_c0_g3_i8	1119.27	960.03	1577	45.05	28.55
TRINITY_DN15192_c0_g1	TRINITY_DN15192_c0_g1_i1	1299	1139.74	1870.45	45	28.53
TRINITY_DN24460_c0_g1	TRINITY_DN24460_c0_g1_i1,TRINITY_DN24460_c0_g1_i2,TRINITY_DN24460_c0_g1_i4	1791.33	1632.07	2670	44.86	28.44
TRINITY_DN20043_c0_g1	TRINITY_DN20043_c0_g1_i1,TRINITY_DN20043_c0_g1_i2	202.6	50.91	83.26	44.85	28.43
TRINITY_DN15788_c0_g1	TRINITY_DN15788_c0_g1_i1	910	750.74	1226	44.78	28.39
TRINITY_DN21551_c0_g1	TRINITY_DN21551_c0_g1_i1,TRINITY_DN21551_c0_g1_i2	1002.13	842.86	1375	44.74	28.36
TRINITY_DN26599_c4_g3	TRINITY_DN26599_c4_g3_i1	207	54.64	89	44.67	28.31
TRINITY_DN19462_c0_g1	TRINITY_DN19462_c0_g1_i1	1981	1821.74	2966	44.65	28.3
TRINITY_DN35597_c0_g1	TRINITY_DN35597_c0_g1_i1	824	664.74	1081	44.59	28.27
TRINITY_DN25776_c0_g1	TRINITY_DN25776_c0_g1_i1	2849	2689.74	4373	44.58	28.26
TRINITY_DN26605_c2_g7	TRINITY_DN26605_c2_g7_i1	392	232.9	378.24	44.54	28.23
TRINITY_DN26163_c1_g1	TRINITY_DN26163_c1_g1_i1,TRINITY_DN26163_c1_g1_i2,TRINITY_DN26163_c1_g1_i3,TRINITY_DN26163_c1_g1_i4,TRINITY_DN26163_c1_g1_i7	1549.35	1390.09	2256	44.5	28.21
TRINITY_DN12009_c0_g1	TRINITY_DN12009_c0_g1_i1	983	823.74	1336	44.48	28.19
TRINITY_DN21540_c0_g1	TRINITY_DN21540_c0_g1_i1	1220	1060.74	1719	44.44	28.17
TRINITY_DN13859_c0_g1	TRINITY_DN13859_c0_g1_i1,TRINITY_DN13859_c0_g1_i2	394.32	235.27	381.17	44.43	28.16
TRINITY_DN22815_c0_g1	TRINITY_DN22815_c0_g1_i1,TRINITY_DN22815_c0_g1_i2,TRINITY_DN22815_c0_g1_i3,TRINITY_DN22815_c0_g1_i4,TRINITY_DN22815_c0_g1_i6	961.28	802.03	1298	44.38	28.13
TRINITY_DN22950_c0_g1	TRINITY_DN22950_c0_g1_i1,TRINITY_DN22950_c0_g1_i2	1187.02	1027.76	1663	44.37	28.13
TRINITY_DN20035_c0_g4	TRINITY_DN20035_c0_g4_i1	691	531.74	860.17	44.36	28.12
TRINITY_DN26548_c4_g4	TRINITY_DN26548_c4_g4_i1	780	620.74	1002.48	44.29	28.07
TRINITY_DN27116_c1_g1	TRINITY_DN27116_c1_g1_i1	295	136.84	220.98	44.29	28.07
TRINITY_DN25601_c0_g6	TRINITY_DN25601_c0_g6_i1	214	60.7	98	44.27	28.06
TRINITY_DN23847_c0_g1	TRINITY_DN23847_c0_g1_i1	1009	849.74	1369	44.18	28.01
TRINITY_DN20412_c0_g1	TRINITY_DN20412_c0_g1_i1,TRINITY_DN20412_c0_g1_i2,TRINITY_DN20412_c0_g1_i3	1588.08	1428.82	2299.37	44.13	27.97
TRINITY_DN22731_c0_g3	TRINITY_DN22731_c0_g3_i1	431	271.82	436.96	44.08	27.94
TRINITY_DN22899_c0_g1	TRINITY_DN22899_c0_g1_i1,TRINITY_DN22899_c0_g1_i2	1088.01	928.75	1493	44.08	27.94
TRINITY_DN24730_c0_g1	TRINITY_DN24730_c0_g1_i2	2341	2181.74	3503	44.03	27.91
TRINITY_DN25223_c0_g3	TRINITY_DN25223_c0_g3_i1,TRINITY_DN25223_c0_g3_i2,TRINITY_DN25223_c0_g3_i3,TRINITY_DN25223_c0_g3_i4,TRINITY_DN25223_c0_g3_i5,TRINITY_DN25223_c0_g3_i6	2877.19	2717.92	4362	44.01	27.9
TRINITY_DN20354_c0_g1	TRINITY_DN20354_c0_g1_i1,TRINITY_DN20354_c0_g1_i2,TRINITY_DN20354_c0_g1_i3,TRINITY_DN20354_c0_g1_i4,TRINITY_DN20354_c0_g1_i5,TRINITY_DN20354_c0_g1_i6,TRINITY_DN20354_c0_g1_i7,TRINITY_DN20354_c0_g1_i8	2137.82	1978.56	3171	43.95	27.86
TRINITY_DN22169_c0_g1	TRINITY_DN22169_c0_g1_i1,TRINITY_DN22169_c0_g1_i2	998.19	838.93	1342	43.87	27.81
TRINITY_DN11285_c0_g1	TRINITY_DN11285_c0_g1_i1	476	316.78	506	43.8	27.77
TRINITY_DN21393_c0_g3	TRINITY_DN21393_c0_g3_i1,TRINITY_DN21393_c0_g3_i3,TRINITY_DN21393_c0_g3_i4	1409.3	1250.04	1996	43.79	27.76
TRINITY_DN5267_c0_g1	TRINITY_DN5267_c0_g1_i1	226	71.38	114	43.79	27.76
TRINITY_DN23638_c0_g1	TRINITY_DN23638_c0_g1_i1,TRINITY_DN23638_c0_g1_i2	785.66	626.4	1000	43.78	27.75
TRINITY_DN26378_c5_g2	TRINITY_DN26378_c5_g2_i1	1170	1010.74	1611.38	43.72	27.71
TRINITY_DN25718_c0_g1	TRINITY_DN25718_c0_g1_i2,TRINITY_DN25718_c0_g1_i3	1441.01	1281.75	2043	43.71	27.71
TRINITY_DN27111_c4_g2	TRINITY_DN27111_c4_g2_i1,TRINITY_DN27111_c4_g2_i10,TRINITY_DN27111_c4_g2_i11,TRINITY_DN27111_c4_g2_i12,TRINITY_DN27111_c4_g2_i14,TRINITY_DN27111_c4_g2_i15,TRINITY_DN27111_c4_g2_i2,TRINITY_DN27111_c4_g2_i3,TRINITY_DN27111_c4_g2_i4,TRINITY_DN27111_c4_g2_i5,TRINITY_DN27111_c4_g2_i7,TRINITY_DN27111_c4_g2_i8	606.68	448.99	715.69	43.71	27.71
TRINITY_DN26620_c0_g1	TRINITY_DN26620_c0_g1_i1,TRINITY_DN26620_c0_g1_i4,TRINITY_DN26620_c0_g1_i5,TRINITY_DN26620_c0_g1_i6,TRINITY_DN26620_c0_g1_i7,TRINITY_DN26620_c0_g1_i8	1968.03	1808.94	2874.68	43.58	27.62
TRINITY_DN17272_c0_g2	TRINITY_DN17272_c0_g2_i1	605	445.75	706.97	43.49	27.57
TRINITY_DN22947_c0_g2	TRINITY_DN22947_c0_g2_i1,TRINITY_DN22947_c0_g2_i2,TRINITY_DN22947_c0_g2_i3	1568.31	1409.05	2233.35	43.46	27.55
TRINITY_DN25467_c4_g2	TRINITY_DN25467_c4_g2_i1	231	75.92	120.32	43.46	27.55
TRINITY_DN21570_c0_g1	TRINITY_DN21570_c0_g1_i1,TRINITY_DN21570_c0_g1_i2	1671.66	1512.4	2395	43.43	27.53
TRINITY_DN26105_c1_g3	TRINITY_DN26105_c1_g3_i1	516	356.76	565	43.43	27.53
TRINITY_DN22796_c0_g1	TRINITY_DN22796_c0_g1_i1	485	325.78	515.43	43.39	27.5
TRINITY_DN22338_c0_g1	TRINITY_DN22338_c0_g1_i1,TRINITY_DN22338_c0_g1_i2,TRINITY_DN22338_c0_g1_i3,TRINITY_DN22338_c0_g1_i4,TRINITY_DN22338_c0_g1_i5,TRINITY_DN22338_c0_g1_i6,TRINITY_DN22338_c0_g1_i7,TRINITY_DN22338_c0_g1_i8	2859.13	2699.86	4269	43.36	27.49
TRINITY_DN26257_c0_g5	TRINITY_DN26257_c0_g5_i1	246	89.8	141.66	43.26	27.42
TRINITY_DN21510_c0_g1	TRINITY_DN21510_c0_g1_i1	1410	1250.74	1971	43.21	27.39
TRINITY_DN25381_c0_g1	TRINITY_DN25381_c0_g1_i1,TRINITY_DN25381_c0_g1_i2,TRINITY_DN25381_c0_g1_i3,TRINITY_DN25381_c0_g1_i4,TRINITY_DN25381_c0_g1_i5,TRINITY_DN25381_c0_g1_i6,TRINITY_DN25381_c0_g1_i7	2091.88	1932.62	3043	43.18	27.37
TRINITY_DN22027_c0_g1	TRINITY_DN22027_c0_g1_i1,TRINITY_DN22027_c0_g1_i2	546.84	387.59	610.18	43.17	27.37
TRINITY_DN26436_c2_g2	TRINITY_DN26436_c2_g2_i10,TRINITY_DN26436_c2_g2_i11,TRINITY_DN26436_c2_g2_i2,TRINITY_DN26436_c2_g2_i3,TRINITY_DN26436_c2_g2_i4,TRINITY_DN26436_c2_g2_i5,TRINITY_DN26436_c2_g2_i6,TRINITY_DN26436_c2_g2_i7,TRINITY_DN26436_c2_g2_i8	2277.5	2118.24	3332	43.14	27.34
TRINITY_DN25721_c0_g1	TRINITY_DN25721_c0_g1_i1,TRINITY_DN25721_c0_g1_i2,TRINITY_DN25721_c0_g1_i3,TRINITY_DN25721_c0_g1_i4,TRINITY_DN25721_c0_g1_i7	1341.11	1181.85	1859	43.13	27.34
TRINITY_DN26511_c3_g5	TRINITY_DN26511_c3_g5_i10,TRINITY_DN26511_c3_g5_i11,TRINITY_DN26511_c3_g5_i12,TRINITY_DN26511_c3_g5_i13,TRINITY_DN26511_c3_g5_i2,TRINITY_DN26511_c3_g5_i3,TRINITY_DN26511_c3_g5_i4,TRINITY_DN26511_c3_g5_i5,TRINITY_DN26511_c3_g5_i6,TRINITY_DN26511_c3_g5_i8,TRINITY_DN26511_c3_g5_i9	1841.35	1682.09	2645.47	43.13	27.34
TRINITY_DN19424_c0_g1	TRINITY_DN19424_c0_g1_i1	856	696.74	1095.28	43.11	27.33
TRINITY_DN25070_c0_g2	TRINITY_DN25070_c0_g2_i1,TRINITY_DN25070_c0_g2_i2,TRINITY_DN25070_c0_g2_i3	1657.91	1498.65	2353	43.06	27.29
TRINITY_DN23039_c1_g1	TRINITY_DN23039_c1_g1_i2,TRINITY_DN23039_c1_g1_i3,TRINITY_DN23039_c1_g1_i4	2860.86	2701.6	4241	43.05	27.29
TRINITY_DN82347_c0_g1	TRINITY_DN82347_c0_g1_i1	368	208.99	328	43.04	27.28
TRINITY_DN25559_c0_g3	TRINITY_DN25559_c0_g3_i1,TRINITY_DN25559_c0_g3_i3,TRINITY_DN25559_c0_g3_i4,TRINITY_DN25559_c0_g3_i5	849.81	690.58	1083	43.01	27.26
TRINITY_DN26504_c1_g1	TRINITY_DN26504_c1_g1_i1	1401	1241.74	1947	43	27.26
TRINITY_DN26812_c2_g2	TRINITY_DN26812_c2_g2_i1,TRINITY_DN26812_c2_g2_i10,TRINITY_DN26812_c2_g2_i12,TRINITY_DN26812_c2_g2_i13,TRINITY_DN26812_c2_g2_i2,TRINITY_DN26812_c2_g2_i4,TRINITY_DN26812_c2_g2_i8,TRINITY_DN26812_c2_g2_i9	523.91	367.55	575.61	42.95	27.22
TRINITY_DN23196_c0_g1	TRINITY_DN23196_c0_g1_i1	1125	965.74	1512	42.93	27.22
TRINITY_DN10810_c0_g1	TRINITY_DN10810_c0_g1_i1	959	799.74	1251	42.9	27.19
TRINITY_DN22129_c0_g1	TRINITY_DN22129_c0_g1_i1,TRINITY_DN22129_c0_g1_i2,TRINITY_DN22129_c0_g1_i3,TRINITY_DN22129_c0_g1_i4	2023.67	1864.41	2912	42.83	27.15
TRINITY_DN12525_c0_g2	TRINITY_DN12525_c0_g2_i1	1211	1051.74	1638.31	42.72	27.08
TRINITY_DN25720_c0_g1	TRINITY_DN25720_c0_g1_i1,TRINITY_DN25720_c0_g1_i2,TRINITY_DN25720_c0_g1_i3,TRINITY_DN25720_c0_g1_i5,TRINITY_DN25720_c0_g1_i8	1581.69	1422.43	2216.12	42.72	27.08
TRINITY_DN19058_c0_g1	TRINITY_DN19058_c0_g1_i1,TRINITY_DN19058_c0_g1_i2	1398.99	1239.73	1928	42.65	27.03
TRINITY_DN24131_c0_g2	TRINITY_DN24131_c0_g2_i1,TRINITY_DN24131_c0_g2_i2,TRINITY_DN24131_c0_g2_i3,TRINITY_DN24131_c0_g2_i4,TRINITY_DN24131_c0_g2_i5	2587.67	2428.41	3774	42.62	27.01
TRINITY_DN10324_c0_g1	TRINITY_DN10324_c0_g1_i1	1185	1025.74	1594	42.61	27.01
TRINITY_DN24742_c0_g1	TRINITY_DN24742_c0_g1_i1,TRINITY_DN24742_c0_g1_i2,TRINITY_DN24742_c0_g1_i4	2971.65	2812.38	4369	42.6	27
TRINITY_DN26815_c0_g2	TRINITY_DN26815_c0_g2_i3,TRINITY_DN26815_c0_g2_i4,TRINITY_DN26815_c0_g2_i5,TRINITY_DN26815_c0_g2_i7	1285.75	1126.49	1750	42.6	27
TRINITY_DN62374_c0_g1	TRINITY_DN62374_c0_g1_i1	1052	892.74	1386	42.57	26.99
TRINITY_DN21014_c0_g1	TRINITY_DN21014_c0_g1_i1	1131	971.74	1508.12	42.56	26.98
TRINITY_DN25723_c0_g1	TRINITY_DN25723_c0_g1_i1,TRINITY_DN25723_c0_g1_i2,TRINITY_DN25723_c0_g1_i3,TRINITY_DN25723_c0_g1_i4,TRINITY_DN25723_c0_g1_i5,TRINITY_DN25723_c0_g1_i6,TRINITY_DN25723_c0_g1_i7	1413.05	1253.79	1946	42.56	26.98
TRINITY_DN26306_c6_g8	TRINITY_DN26306_c6_g8_i1,TRINITY_DN26306_c6_g8_i10,TRINITY_DN26306_c6_g8_i11,TRINITY_DN26306_c6_g8_i2,TRINITY_DN26306_c6_g8_i3,TRINITY_DN26306_c6_g8_i4,TRINITY_DN26306_c6_g8_i5,TRINITY_DN26306_c6_g8_i6,TRINITY_DN26306_c6_g8_i8,TRINITY_DN26306_c6_g8_i9	1377.82	1218.57	1890	42.53	26.96
TRINITY_DN23482_c0_g2	TRINITY_DN23482_c0_g2_i1,TRINITY_DN23482_c0_g2_i4	2442.91	2283.65	3541	42.52	26.95
TRINITY_DN10471_c0_g1	TRINITY_DN10471_c0_g1_i1	645	485.75	753	42.51	26.95
TRINITY_DN22403_c0_g1	TRINITY_DN22403_c0_g1_i2	1280	1120.74	1732	42.38	26.86
TRINITY_DN26540_c0_g6	TRINITY_DN26540_c0_g6_i1,TRINITY_DN26540_c0_g6_i10,TRINITY_DN26540_c0_g6_i11,TRINITY_DN26540_c0_g6_i12,TRINITY_DN26540_c0_g6_i13,TRINITY_DN26540_c0_g6_i14,TRINITY_DN26540_c0_g6_i16,TRINITY_DN26540_c0_g6_i17,TRINITY_DN26540_c0_g6_i18,TRINITY_DN26540_c0_g6_i3,TRINITY_DN26540_c0_g6_i4,TRINITY_DN26540_c0_g6_i5,TRINITY_DN26540_c0_g6_i8,TRINITY_DN26540_c0_g6_i9	1512.06	1352.81	2089.74	42.36	26.85
TRINITY_DN27075_c5_g3	TRINITY_DN27075_c5_g3_i1	529	369.76	571	42.35	26.84
TRINITY_DN24305_c0_g1	TRINITY_DN24305_c0_g1_i1	316	157.45	243	42.32	26.83
TRINITY_DN22676_c0_g1	TRINITY_DN22676_c0_g1_i1	1249	1089.74	1681	42.3	26.81
TRINITY_DN25401_c1_g1	TRINITY_DN25401_c1_g1_i1,TRINITY_DN25401_c1_g1_i10,TRINITY_DN25401_c1_g1_i2,TRINITY_DN25401_c1_g1_i3,TRINITY_DN25401_c1_g1_i4,TRINITY_DN25401_c1_g1_i5,TRINITY_DN25401_c1_g1_i6,TRINITY_DN25401_c1_g1_i7,TRINITY_DN25401_c1_g1_i8,TRINITY_DN25401_c1_g1_i9	2072	1912.73	2950	42.29	26.81
TRINITY_DN26370_c0_g1	TRINITY_DN26370_c0_g1_i1,TRINITY_DN26370_c0_g1_i10,TRINITY_DN26370_c0_g1_i11,TRINITY_DN26370_c0_g1_i12,TRINITY_DN26370_c0_g1_i13,TRINITY_DN26370_c0_g1_i14,TRINITY_DN26370_c0_g1_i15,TRINITY_DN26370_c0_g1_i16,TRINITY_DN26370_c0_g1_i17,TRINITY_DN26370_c0_g1_i19,TRINITY_DN26370_c0_g1_i2,TRINITY_DN26370_c0_g1_i3,TRINITY_DN26370_c0_g1_i4,TRINITY_DN26370_c0_g1_i5,TRINITY_DN26370_c0_g1_i6,TRINITY_DN26370…	1940.83	1781.56	2745	42.25	26.78
TRINITY_DN26319_c1_g1	TRINITY_DN26319_c1_g1_i11,TRINITY_DN26319_c1_g1_i12,TRINITY_DN26319_c1_g1_i13,TRINITY_DN26319_c1_g1_i14,TRINITY_DN26319_c1_g1_i15,TRINITY_DN26319_c1_g1_i2,TRINITY_DN26319_c1_g1_i3,TRINITY_DN26319_c1_g1_i5,TRINITY_DN26319_c1_g1_i6,TRINITY_DN26319_c1_g1_i7,TRINITY_DN26319_c1_g1_i9	3798.84	3639.65	5606	42.24	26.77
TRINITY_DN19074_c0_g1	TRINITY_DN19074_c0_g1_i1,TRINITY_DN19074_c0_g1_i2	934.43	775.17	1193	42.2	26.75
TRINITY_DN20849_c0_g1	TRINITY_DN20849_c0_g1_i1	1158	998.74	1536.67	42.19	26.75
TRINITY_DN19295_c0_g3	TRINITY_DN19295_c0_g3_i1	540	380.76	585.7	42.18	26.74
TRINITY_DN26708_c9_g1	TRINITY_DN26708_c9_g1_i1	873	713.74	1097.77	42.18	26.74
TRINITY_DN10781_c0_g1	TRINITY_DN10781_c0_g1_i1	738	578.74	890.07	42.17	26.73
TRINITY_DN25945_c0_g1	TRINITY_DN25945_c0_g1_i2,TRINITY_DN25945_c0_g1_i3	1405.46	1246.19	1916	42.16	26.73
TRINITY_DN26763_c3_g3	TRINITY_DN26763_c3_g3_i1,TRINITY_DN26763_c3_g3_i10,TRINITY_DN26763_c3_g3_i11,TRINITY_DN26763_c3_g3_i13,TRINITY_DN26763_c3_g3_i14,TRINITY_DN26763_c3_g3_i2,TRINITY_DN26763_c3_g3_i3,TRINITY_DN26763_c3_g3_i7,TRINITY_DN26763_c3_g3_i8,TRINITY_DN26763_c3_g3_i9	1671.4	1512.13	2325	42.16	26.73
TRINITY_DN25664_c1_g1	TRINITY_DN25664_c1_g1_i1,TRINITY_DN25664_c1_g1_i11,TRINITY_DN25664_c1_g1_i13,TRINITY_DN25664_c1_g1_i2,TRINITY_DN25664_c1_g1_i4,TRINITY_DN25664_c1_g1_i5,TRINITY_DN25664_c1_g1_i6,TRINITY_DN25664_c1_g1_i7,TRINITY_DN25664_c1_g1_i8	1886.82	1727.56	2654.13	42.13	26.71
TRINITY_DN30626_c0_g1	TRINITY_DN30626_c0_g1_i1	1392	1232.74	1894	42.13	26.71
TRINITY_DN20209_c0_g1	TRINITY_DN20209_c0_g1_i1	2475	2315.74	3552	42.06	26.66
TRINITY_DN23874_c0_g1	TRINITY_DN23874_c0_g1_i1,TRINITY_DN23874_c0_g1_i2,TRINITY_DN23874_c0_g1_i3,TRINITY_DN23874_c0_g1_i4,TRINITY_DN23874_c0_g1_i5,TRINITY_DN23874_c0_g1_i6	1694.36	1535.1	2352	42.02	26.63
TRINITY_DN20592_c0_g1	TRINITY_DN20592_c0_g1_i2	1367	1207.74	1850	42.01	26.63
TRINITY_DN27005_c0_g1	TRINITY_DN27005_c0_g1_i1,TRINITY_DN27005_c0_g1_i10,TRINITY_DN27005_c0_g1_i11,TRINITY_DN27005_c0_g1_i13,TRINITY_DN27005_c0_g1_i14,TRINITY_DN27005_c0_g1_i15,TRINITY_DN27005_c0_g1_i16,TRINITY_DN27005_c0_g1_i17,TRINITY_DN27005_c0_g1_i18,TRINITY_DN27005_c0_g1_i19,TRINITY_DN27005_c0_g1_i2,TRINITY_DN27005_c0_g1_i20,TRINITY_DN27005_c0_g1_i3,TRINITY_DN27005_c0_g1_i4,TRINITY_DN27005_c0_g1_i5,TRINITY_DN2700…	2386.38	2227.12	3408	41.96	26.6
TRINITY_DN28263_c0_g1	TRINITY_DN28263_c0_g1_i1	886	726.74	1112	41.96	26.6
TRINITY_DN11738_c0_g1	TRINITY_DN11738_c0_g1_i1	675	515.74	789	41.95	26.59
TRINITY_DN25503_c0_g5	TRINITY_DN25503_c0_g5_i1	420	260.83	399	41.95	26.59
TRINITY_DN20746_c0_g1	TRINITY_DN20746_c0_g1_i2,TRINITY_DN20746_c0_g1_i3	2044.93	1885.66	2884	41.94	26.59
TRINITY_DN24977_c1_g1	TRINITY_DN24977_c1_g1_i2,TRINITY_DN24977_c1_g1_i5	4083.87	3924.61	6003	41.94	26.59
TRINITY_DN31494_c0_g1	TRINITY_DN31494_c0_g1_i1	717	557.74	853	41.94	26.59
TRINITY_DN26257_c0_g1	TRINITY_DN26257_c0_g1_i1	308	149.58	228.68	41.92	26.58
TRINITY_DN16079_c0_g1	TRINITY_DN16079_c0_g1_i1	1622	1462.74	2232	41.84	26.52
TRINITY_DN18647_c0_g1	TRINITY_DN18647_c0_g1_i1	1226	1066.74	1625	41.77	26.48
TRINITY_DN20832_c0_g1	TRINITY_DN20832_c0_g1_i1,TRINITY_DN20832_c0_g1_i2,TRINITY_DN20832_c0_g1_i4	1143.35	984.08	1493	41.6	26.37
TRINITY_DN26919_c0_g1	TRINITY_DN26919_c0_g1_i1,TRINITY_DN26919_c0_g1_i5,TRINITY_DN26919_c0_g1_i6	3211.72	3052.45	4631	41.6	26.37
TRINITY_DN25909_c0_g1	TRINITY_DN25909_c0_g1_i1	3947	3787.74	5739	41.55	26.34
TRINITY_DN20697_c0_g2	TRINITY_DN20697_c0_g2_i2,TRINITY_DN20697_c0_g2_i3,TRINITY_DN20697_c0_g2_i4,TRINITY_DN20697_c0_g2_i6	1701.34	1542.08	2335	41.52	26.32
TRINITY_DN21242_c0_g1	TRINITY_DN21242_c0_g1_i1	1724	1564.74	2369	41.52	26.32
TRINITY_DN980_c0_g1	TRINITY_DN980_c0_g1_i1	907	747.74	1132	41.51	26.32
TRINITY_DN20372_c0_g1	TRINITY_DN20372_c0_g1_i1,TRINITY_DN20372_c0_g1_i3,TRINITY_DN20372_c0_g1_i4	1939.01	1779.74	2692.99	41.49	26.3
TRINITY_DN26307_c0_g1	TRINITY_DN26307_c0_g1_i1,TRINITY_DN26307_c0_g1_i2,TRINITY_DN26307_c0_g1_i3,TRINITY_DN26307_c0_g1_i4,TRINITY_DN26307_c0_g1_i5,TRINITY_DN26307_c0_g1_i6	3012.17	2852.9	4313.95	41.47	26.29
TRINITY_DN26586_c0_g1	TRINITY_DN26586_c0_g1_i1,TRINITY_DN26586_c0_g1_i2,TRINITY_DN26586_c0_g1_i3,TRINITY_DN26586_c0_g1_i4,TRINITY_DN26586_c0_g1_i5,TRINITY_DN26586_c0_g1_i6,TRINITY_DN26586_c0_g1_i7,TRINITY_DN26586_c0_g1_i9	1412.17	1253	1895	41.47	26.29
TRINITY_DN17131_c0_g2	TRINITY_DN17131_c0_g2_i1	662	502.74	760	41.45	26.28
TRINITY_DN24655_c1_g2	TRINITY_DN24655_c1_g2_i1,TRINITY_DN24655_c1_g2_i2,TRINITY_DN24655_c1_g2_i3,TRINITY_DN24655_c1_g2_i4,TRINITY_DN24655_c1_g2_i5,TRINITY_DN24655_c1_g2_i6,TRINITY_DN24655_c1_g2_i7	1971.38	1812.12	2739.05	41.45	26.27
TRINITY_DN10149_c0_g1	TRINITY_DN10149_c0_g1_i1	2046	1886.74	2851	41.44	26.27
TRINITY_DN18351_c0_g2	TRINITY_DN18351_c0_g2_i1	460	300.79	453.98	41.39	26.24
TRINITY_DN23880_c0_g1	TRINITY_DN23880_c0_g1_i1,TRINITY_DN23880_c0_g1_i2,TRINITY_DN23880_c0_g1_i3,TRINITY_DN23880_c0_g1_i4	1628.9	1469.64	2218	41.39	26.23
TRINITY_DN24528_c0_g1	TRINITY_DN24528_c0_g1_i1,TRINITY_DN24528_c0_g1_i2,TRINITY_DN24528_c0_g1_i3	1793.85	1634.59	2466	41.37	26.22
TRINITY_DN26550_c0_g1	TRINITY_DN26550_c0_g1_i3,TRINITY_DN26550_c0_g1_i4	1939.64	1780.38	2685.44	41.36	26.22
TRINITY_DN24549_c2_g2	TRINITY_DN24549_c2_g2_i1	352	193.08	291	41.33	26.2
TRINITY_DN8244_c0_g2	TRINITY_DN8244_c0_g2_i1	434	274.81	414	41.31	26.19
TRINITY_DN68226_c0_g1	TRINITY_DN68226_c0_g1_i1	1730	1570.74	2365	41.29	26.17
TRINITY_DN20324_c0_g1	TRINITY_DN20324_c0_g1_i1,TRINITY_DN20324_c0_g1_i2,TRINITY_DN20324_c0_g1_i3,TRINITY_DN20324_c0_g1_i4,TRINITY_DN20324_c0_g1_i5	1693.07	1533.81	2308	41.26	26.16
TRINITY_DN14276_c0_g1	TRINITY_DN14276_c0_g1_i2	1098	938.74	1411	41.22	26.13
TRINITY_DN23802_c0_g1	TRINITY_DN23802_c0_g1_i1,TRINITY_DN23802_c0_g1_i2,TRINITY_DN23802_c0_g1_i3,TRINITY_DN23802_c0_g1_i4,TRINITY_DN23802_c0_g1_i5	1363.23	1204.03	1807	41.16	26.09
TRINITY_DN27035_c2_g2	TRINITY_DN27035_c2_g2_i1,TRINITY_DN27035_c2_g2_i2,TRINITY_DN27035_c2_g2_i3,TRINITY_DN27035_c2_g2_i4,TRINITY_DN27035_c2_g2_i5,TRINITY_DN27035_c2_g2_i6,TRINITY_DN27035_c2_g2_i7,TRINITY_DN27035_c2_g2_i8	1361.95	1202.69	1802	41.09	26.04
TRINITY_DN22979_c0_g8	TRINITY_DN22979_c0_g8_i2,TRINITY_DN22979_c0_g8_i3	2270.42	2111.16	3161	41.06	26.03
TRINITY_DN24102_c0_g1	TRINITY_DN24102_c0_g1_i1,TRINITY_DN24102_c0_g1_i10,TRINITY_DN24102_c0_g1_i11,TRINITY_DN24102_c0_g1_i2,TRINITY_DN24102_c0_g1_i3,TRINITY_DN24102_c0_g1_i4,TRINITY_DN24102_c0_g1_i5,TRINITY_DN24102_c0_g1_i6,TRINITY_DN24102_c0_g1_i7,TRINITY_DN24102_c0_g1_i8,TRINITY_DN24102_c0_g1_i9	612.13	452.91	677	40.99	25.98
TRINITY_DN26689_c0_g3	TRINITY_DN26689_c0_g3_i1	662	502.74	751.42	40.99	25.98
TRINITY_DN25178_c0_g1	TRINITY_DN25178_c0_g1_i1,TRINITY_DN25178_c0_g1_i2,TRINITY_DN25178_c0_g1_i4,TRINITY_DN25178_c0_g1_i6,TRINITY_DN25178_c0_g1_i7	821.21	661.95	989	40.97	25.97
TRINITY_DN21464_c0_g2	TRINITY_DN21464_c0_g2_i1,TRINITY_DN21464_c0_g2_i2	1683.59	1524.33	2275.79	40.94	25.95
TRINITY_DN6377_c0_g1	TRINITY_DN6377_c0_g1_i1	997	837.74	1250.8	40.94	25.95
TRINITY_DN17897_c0_g1	TRINITY_DN17897_c0_g1_i1	2048	1888.74	2819	40.93	25.94
TRINITY_DN27074_c1_g1	TRINITY_DN27074_c1_g1_i1,TRINITY_DN27074_c1_g1_i3	1470.92	1311.65	1956.85	40.91	25.93
TRINITY_DN74188_c0_g2	TRINITY_DN74188_c0_g2_i1	409	249.86	372	40.83	25.88
TRINITY_DN10476_c0_g2	TRINITY_DN10476_c0_g2_i1	1760	1600.74	2382	40.81	25.87
TRINITY_DN20219_c0_g1	TRINITY_DN20219_c0_g1_i1,TRINITY_DN20219_c0_g1_i2,TRINITY_DN20219_c0_g1_i3	1881.93	1722.67	2563.58	40.81	25.87
TRINITY_DN23004_c0_g2	TRINITY_DN23004_c0_g2_i1,TRINITY_DN23004_c0_g2_i2,TRINITY_DN23004_c0_g2_i3,TRINITY_DN23004_c0_g2_i4	2211.83	2052.57	3052	40.77	25.85
TRINITY_DN23865_c1_g1	TRINITY_DN23865_c1_g1_i1,TRINITY_DN23865_c1_g1_i2	1452.86	1293.59	1923	40.76	25.84
TRINITY_DN26494_c4_g3	TRINITY_DN26494_c4_g3_i1,TRINITY_DN26494_c4_g3_i2	3379.57	3220.31	4787	40.76	25.84
TRINITY_DN23115_c0_g1	TRINITY_DN23115_c0_g1_i1,TRINITY_DN23115_c0_g1_i2	3021.73	2862.47	4245	40.67	25.78
TRINITY_DN22330_c0_g3	TRINITY_DN22330_c0_g3_i1,TRINITY_DN22330_c0_g3_i2	1429.76	1270.5	1882.79	40.64	25.76
TRINITY_DN22465_c0_g4	TRINITY_DN22465_c0_g4_i1	1232	1072.74	1589	40.62	25.75
TRINITY_DN13137_c0_g2	TRINITY_DN13137_c0_g2_i1	1025	865.74	1281.69	40.6	25.73
TRINITY_DN26822_c4_g2	TRINITY_DN26822_c4_g2_i1,TRINITY_DN26822_c4_g2_i2,TRINITY_DN26822_c4_g2_i3	2123.02	1963.76	2904	40.55	25.71
TRINITY_DN11124_c0_g1	TRINITY_DN11124_c0_g1_i1	1330	1170.74	1730	40.52	25.69
TRINITY_DN1110_c0_g2	TRINITY_DN1110_c0_g2_i1	245	88.86	131	40.43	25.63
TRINITY_DN1512_c0_g2	TRINITY_DN1512_c0_g2_i1	953	793.74	1169.88	40.42	25.62
TRINITY_DN26380_c0_g1	TRINITY_DN26380_c0_g1_i3,TRINITY_DN26380_c0_g1_i6,TRINITY_DN26380_c0_g1_i7	2894.62	2735.36	4028	40.38	25.6
TRINITY_DN70642_c0_g1	TRINITY_DN70642_c0_g1_i1	890	730.74	1075	40.34	25.57
TRINITY_DN23863_c0_g1	TRINITY_DN23863_c0_g1_i2,TRINITY_DN23863_c0_g1_i3	2140.93	1981.66	2914	40.32	25.56
TRINITY_DN3031_c0_g1	TRINITY_DN3031_c0_g1_i1	2057	1897.74	2784	40.23	25.5
TRINITY_DN23406_c0_g1	TRINITY_DN23406_c0_g1_i1,TRINITY_DN23406_c0_g1_i2,TRINITY_DN23406_c0_g1_i3,TRINITY_DN23406_c0_g1_i4,TRINITY_DN23406_c0_g1_i5	1149.05	989.79	1451	40.2	25.48
TRINITY_DN26624_c4_g2	TRINITY_DN26624_c4_g2_i1,TRINITY_DN26624_c4_g2_i10,TRINITY_DN26624_c4_g2_i2,TRINITY_DN26624_c4_g2_i3,TRINITY_DN26624_c4_g2_i4,TRINITY_DN26624_c4_g2_i5,TRINITY_DN26624_c4_g2_i6,TRINITY_DN26624_c4_g2_i8,TRINITY_DN26624_c4_g2_i9	617.65	458.54	672	40.19	25.48
TRINITY_DN19242_c0_g2	TRINITY_DN19242_c0_g2_i1	860	700.74	1022	39.99	25.35
TRINITY_DN21405_c0_g2	TRINITY_DN21405_c0_g2_i1	1726	1566.74	2283.28	39.96	25.33
TRINITY_DN21611_c0_g1	TRINITY_DN21611_c0_g1_i1,TRINITY_DN21611_c0_g1_i2	1096.03	936.77	1365	39.96	25.33
TRINITY_DN22320_c0_g1	TRINITY_DN22320_c0_g1_i1	780	620.74	903.71	39.92	25.31
TRINITY_DN26345_c3_g1	TRINITY_DN26345_c3_g1_i1	1608	1448.74	2108.34	39.91	25.3
TRINITY_DN9490_c0_g1	TRINITY_DN9490_c0_g1_i1	809	649.74	945	39.88	25.28
TRINITY_DN26741_c7_g2	TRINITY_DN26741_c7_g2_i1	254	97.32	141.16	39.77	25.21
TRINITY_DN21933_c0_g1	TRINITY_DN21933_c0_g1_i1,TRINITY_DN21933_c0_g1_i2,TRINITY_DN21933_c0_g1_i3	3258.76	3099.49	4492	39.74	25.19
TRINITY_DN26133_c1_g2	TRINITY_DN26133_c1_g2_i1,TRINITY_DN26133_c1_g2_i2	1111.91	952.65	1379	39.7	25.16
TRINITY_DN26692_c2_g5	TRINITY_DN26692_c2_g5_i1,TRINITY_DN26692_c2_g5_i2,TRINITY_DN26692_c2_g5_i3,TRINITY_DN26692_c2_g5_i4,TRINITY_DN26692_c2_g5_i5,TRINITY_DN26692_c2_g5_i6	2866.2	2706.93	3918	39.69	25.16
TRINITY_DN27117_c2_g1	TRINITY_DN27117_c2_g1_i1,TRINITY_DN27117_c2_g1_i2,TRINITY_DN27117_c2_g1_i3,TRINITY_DN27117_c2_g1_i4,TRINITY_DN27117_c2_g1_i7,TRINITY_DN27117_c2_g1_i9	501.27	342.47	495.68	39.69	25.16
TRINITY_DN1437_c0_g1	TRINITY_DN1437_c0_g1_i1	849	689.74	998	39.68	25.15
TRINITY_DN27008_c1_g8	TRINITY_DN27008_c1_g8_i2	927	767.74	1110	39.65	25.13
TRINITY_DN26104_c0_g1	TRINITY_DN26104_c0_g1_i4,TRINITY_DN26104_c0_g1_i5,TRINITY_DN26104_c0_g1_i6,TRINITY_DN26104_c0_g1_i7	1583.14	1423.89	2056.01	39.6	25.1
TRINITY_DN20963_c0_g2	TRINITY_DN20963_c0_g2_i1	971	811.74	1172	39.59	25.1
TRINITY_DN24608_c0_g1	TRINITY_DN24608_c0_g1_i1,TRINITY_DN24608_c0_g1_i2,TRINITY_DN24608_c0_g1_i3	1520.57	1361.31	1965	39.58	25.09
TRINITY_DN15139_c0_g2	TRINITY_DN15139_c0_g2_i1	1728	1568.74	2261.98	39.54	25.06
TRINITY_DN22714_c0_g1	TRINITY_DN22714_c0_g1_i1,TRINITY_DN22714_c0_g1_i4,TRINITY_DN22714_c0_g1_i6	1067.85	908.59	1307	39.45	25.01
TRINITY_DN34810_c0_g1	TRINITY_DN34810_c0_g1_i1	779	619.74	891	39.43	24.99
TRINITY_DN19021_c0_g1	TRINITY_DN19021_c0_g1_i2	1128	968.74	1390	39.35	24.94
TRINITY_DN11523_c0_g1	TRINITY_DN11523_c0_g1_i1	307	148.6	213	39.31	24.92
TRINITY_DN18251_c0_g2	TRINITY_DN18251_c0_g2_i1,TRINITY_DN18251_c0_g2_i2,TRINITY_DN18251_c0_g2_i3	940.64	781.37	1119.98	39.31	24.92
TRINITY_DN16974_c0_g2	TRINITY_DN16974_c0_g2_i1	1555	1395.74	1999.22	39.28	24.9
TRINITY_DN20917_c0_g2	TRINITY_DN20917_c0_g2_i1,TRINITY_DN20917_c0_g2_i2	1875.5	1716.24	2458	39.27	24.9
TRINITY_DN26613_c2_g1	TRINITY_DN26613_c2_g1_i1,TRINITY_DN26613_c2_g1_i2,TRINITY_DN26613_c2_g1_i3	2734.88	2575.61	3687.33	39.26	24.89
TRINITY_DN18319_c0_g2	TRINITY_DN18319_c0_g2_i1,TRINITY_DN18319_c0_g2_i2	1316.99	1157.73	1657	39.25	24.88
TRINITY_DN18574_c0_g1	TRINITY_DN18574_c0_g1_i1,TRINITY_DN18574_c0_g1_i2,TRINITY_DN18574_c0_g1_i3,TRINITY_DN18574_c0_g1_i4,TRINITY_DN18574_c0_g1_i5,TRINITY_DN18574_c0_g1_i6	1580.54	1421.33	2034	39.24	24.88
TRINITY_DN25694_c0_g1	TRINITY_DN25694_c0_g1_i1,TRINITY_DN25694_c0_g1_i2,TRINITY_DN25694_c0_g1_i3	1156.96	997.7	1424.77	39.16	24.82
TRINITY_DN1389_c0_g2	TRINITY_DN1389_c0_g2_i1	1296	1136.74	1621.41	39.11	24.79
TRINITY_DN19292_c0_g1	TRINITY_DN19292_c0_g1_i1	756	596.74	851	39.11	24.79
TRINITY_DN26542_c0_g2	TRINITY_DN26542_c0_g2_i1,TRINITY_DN26542_c0_g2_i2,TRINITY_DN26542_c0_g2_i4,TRINITY_DN26542_c0_g2_i5	2405.63	2246.36	3201	39.08	24.77
TRINITY_DN25431_c0_g2	TRINITY_DN25431_c0_g2_i1,TRINITY_DN25431_c0_g2_i2,TRINITY_DN25431_c0_g2_i3,TRINITY_DN25431_c0_g2_i4,TRINITY_DN25431_c0_g2_i5	1290.06	1130.8	1611	39.07	24.76
TRINITY_DN6903_c0_g1	TRINITY_DN6903_c0_g1_i1	822	662.74	944	39.06	24.76
TRINITY_DN19974_c0_g1	TRINITY_DN19974_c0_g1_i1	1590	1430.74	2035	39	24.72
TRINITY_DN32269_c0_g1	TRINITY_DN32269_c0_g1_i1	2381	2221.74	3157	38.97	24.7
TRINITY_DN17416_c0_g1	TRINITY_DN17416_c0_g1_i1,TRINITY_DN17416_c0_g1_i2	857.78	698.52	992	38.94	24.69
TRINITY_DN26616_c0_g1	TRINITY_DN26616_c0_g1_i1,TRINITY_DN26616_c0_g1_i2,TRINITY_DN26616_c0_g1_i4,TRINITY_DN26616_c0_g1_i5	2610.62	2451.36	3476	38.88	24.65
TRINITY_DN22740_c0_g1	TRINITY_DN22740_c0_g1_i1,TRINITY_DN22740_c0_g1_i2	1003.02	843.76	1196	38.87	24.64
TRINITY_DN24194_c0_g4	TRINITY_DN24194_c0_g4_i1,TRINITY_DN24194_c0_g4_i2,TRINITY_DN24194_c0_g4_i3	1038.4	879.27	1245.03	38.83	24.61
TRINITY_DN22204_c0_g1	TRINITY_DN22204_c0_g1_i1	3795	3635.74	5147	38.82	24.61
TRINITY_DN26966_c7_g4	TRINITY_DN26966_c7_g4_i1,TRINITY_DN26966_c7_g4_i3,TRINITY_DN26966_c7_g4_i4,TRINITY_DN26966_c7_g4_i5,TRINITY_DN26966_c7_g4_i6,TRINITY_DN26966_c7_g4_i7,TRINITY_DN26966_c7_g4_i9	877.76	718.5	1017	38.81	24.6
TRINITY_DN26252_c0_g1	TRINITY_DN26252_c0_g1_i1,TRINITY_DN26252_c0_g1_i13,TRINITY_DN26252_c0_g1_i2,TRINITY_DN26252_c0_g1_i22,TRINITY_DN26252_c0_g1_i24,TRINITY_DN26252_c0_g1_i25,TRINITY_DN26252_c0_g1_i3,TRINITY_DN26252_c0_g1_i4	2265.75	2106.49	2979	38.78	24.58
TRINITY_DN23138_c1_g2	TRINITY_DN23138_c1_g2_i1	995	835.74	1181	38.75	24.56
TRINITY_DN22040_c0_g1	TRINITY_DN22040_c0_g1_i1	808	648.74	915.45	38.7	24.53
TRINITY_DN4919_c0_g1	TRINITY_DN4919_c0_g1_i1	734	574.74	811	38.69	24.53
TRINITY_DN26290_c1_g2	TRINITY_DN26290_c1_g2_i10,TRINITY_DN26290_c1_g2_i13,TRINITY_DN26290_c1_g2_i2,TRINITY_DN26290_c1_g2_i4,TRINITY_DN26290_c1_g2_i5,TRINITY_DN26290_c1_g2_i7,TRINITY_DN26290_c1_g2_i8,TRINITY_DN26290_c1_g2_i9	2578.84	2419.58	3412.38	38.67	24.52
TRINITY_DN25749_c0_g1	TRINITY_DN25749_c0_g1_i1,TRINITY_DN25749_c0_g1_i3,TRINITY_DN25749_c0_g1_i5,TRINITY_DN25749_c0_g1_i6,TRINITY_DN25749_c0_g1_i7	986.98	827.72	1165	38.6	24.47
TRINITY_DN33018_c0_g1	TRINITY_DN33018_c0_g1_i1	1012	852.74	1200	38.59	24.46
TRINITY_DN26674_c2_g2	TRINITY_DN26674_c2_g2_i1,TRINITY_DN26674_c2_g2_i12,TRINITY_DN26674_c2_g2_i13,TRINITY_DN26674_c2_g2_i16,TRINITY_DN26674_c2_g2_i2,TRINITY_DN26674_c2_g2_i6,TRINITY_DN26674_c2_g2_i7,TRINITY_DN26674_c2_g2_i8	2215.35	2056.09	2891	38.56	24.44
TRINITY_DN26953_c2_g2	TRINITY_DN26953_c2_g2_i1,TRINITY_DN26953_c2_g2_i11,TRINITY_DN26953_c2_g2_i12,TRINITY_DN26953_c2_g2_i14,TRINITY_DN26953_c2_g2_i16,TRINITY_DN26953_c2_g2_i18,TRINITY_DN26953_c2_g2_i2,TRINITY_DN26953_c2_g2_i20,TRINITY_DN26953_c2_g2_i21,TRINITY_DN26953_c2_g2_i22,TRINITY_DN26953_c2_g2_i3,TRINITY_DN26953_c2_g2_i4,TRINITY_DN26953_c2_g2_i5,TRINITY_DN26953_c2_g2_i6,TRINITY_DN26953_c2_g2_i7,TRINITY_DN26953_…	4952.06	4792.8	6729	38.5	24.41
TRINITY_DN16137_c0_g1	TRINITY_DN16137_c0_g1_i1,TRINITY_DN16137_c0_g1_i3	1176.59	1017.33	1428	38.49	24.4
TRINITY_DN14673_c0_g1	TRINITY_DN14673_c0_g1_i1	290	131.96	185	38.45	24.37
TRINITY_DN17593_c0_g2	TRINITY_DN17593_c0_g2_i1,TRINITY_DN17593_c0_g2_i2	2802.89	2643.63	3693.93	38.32	24.29
TRINITY_DN29646_c0_g1	TRINITY_DN29646_c0_g1_i1	432	272.82	381	38.3	24.28
TRINITY_DN25385_c0_g1	TRINITY_DN25385_c0_g1_i1,TRINITY_DN25385_c0_g1_i3,TRINITY_DN25385_c0_g1_i5	1963.94	1804.67	2520	38.29	24.27
TRINITY_DN25840_c0_g1	TRINITY_DN25840_c0_g1_i1,TRINITY_DN25840_c0_g1_i2,TRINITY_DN25840_c0_g1_i3,TRINITY_DN25840_c0_g1_i4,TRINITY_DN25840_c0_g1_i5,TRINITY_DN25840_c0_g1_i6,TRINITY_DN25840_c0_g1_i7,TRINITY_DN25840_c0_g1_i8,TRINITY_DN25840_c0_g1_i9	1631.81	1472.54	2056.08	38.29	24.27
TRINITY_DN19375_c0_g2	TRINITY_DN19375_c0_g2_i1	819	659.74	920.46	38.26	24.25
TRINITY_DN27665_c0_g1	TRINITY_DN27665_c0_g1_i1	891	731.74	1021	38.26	24.25
TRINITY_DN23608_c0_g1	TRINITY_DN23608_c0_g1_i2,TRINITY_DN23608_c0_g1_i3	3163.11	3003.85	4188	38.23	24.24
TRINITY_DN17635_c0_g1	TRINITY_DN17635_c0_g1_i1,TRINITY_DN17635_c0_g1_i2	1458.71	1299.45	1809	38.18	24.2
TRINITY_DN24876_c1_g2	TRINITY_DN24876_c1_g2_i3,TRINITY_DN24876_c1_g2_i4,TRINITY_DN24876_c1_g2_i5	3047.52	2888.25	4020	38.17	24.19
TRINITY_DN25941_c2_g1	TRINITY_DN25941_c2_g1_i1	358	199.04	277	38.16	24.19
TRINITY_DN22411_c0_g2	TRINITY_DN22411_c0_g2_i2	1183	1023.74	1421.65	38.08	24.14
TRINITY_DN8687_c0_g1	TRINITY_DN8687_c0_g1_i1	976	816.74	1134	38.07	24.14
TRINITY_DN612_c0_g1	TRINITY_DN612_c0_g1_i1	973	813.74	1129	38.05	24.12
TRINITY_DN13040_c0_g2	TRINITY_DN13040_c0_g2_i1	896	736.74	1022.02	38.04	24.11
TRINITY_DN24874_c1_g1	TRINITY_DN24874_c1_g1_i1,TRINITY_DN24874_c1_g1_i3	1242.66	1083.4	1503	38.04	24.12
TRINITY_DN20932_c0_g1	TRINITY_DN20932_c0_g1_i1	1397	1237.74	1715	38	24.09
TRINITY_DN18814_c0_g1	TRINITY_DN18814_c0_g1_i1	453	293.8	407	37.99	24.08
TRINITY_DN24504_c0_g2	TRINITY_DN24504_c0_g2_i1	2239	2079.74	2881	37.99	24.08
TRINITY_DN25180_c0_g1	TRINITY_DN25180_c0_g1_i1,TRINITY_DN25180_c0_g1_i2,TRINITY_DN25180_c0_g1_i3,TRINITY_DN25180_c0_g1_i4,TRINITY_DN25180_c0_g1_i5	1360.82	1201.57	1663	37.95	24.06
TRINITY_DN26040_c1_g3	TRINITY_DN26040_c1_g3_i1	886	726.74	1004.33	37.9	24.02
TRINITY_DN21556_c0_g1	TRINITY_DN21556_c0_g1_i1	1232	1072.74	1478.88	37.8	23.96
TRINITY_DN64177_c0_g1	TRINITY_DN64177_c0_g1_i1	753	593.74	818	37.78	23.95
TRINITY_DN23607_c0_g1	TRINITY_DN23607_c0_g1_i1,TRINITY_DN23607_c0_g1_i2,TRINITY_DN23607_c0_g1_i3	2880.07	2720.8	3746	37.76	23.93
TRINITY_DN31949_c0_g1	TRINITY_DN31949_c0_g1_i1	989	829.74	1142	37.74	23.92
TRINITY_DN26133_c2_g3	TRINITY_DN26133_c2_g3_i1,TRINITY_DN26133_c2_g3_i2,TRINITY_DN26133_c2_g3_i3	1184.82	1025.62	1411	37.73	23.91
TRINITY_DN24787_c0_g1	TRINITY_DN24787_c0_g1_i1,TRINITY_DN24787_c0_g1_i2,TRINITY_DN24787_c0_g1_i4,TRINITY_DN24787_c0_g1_i5,TRINITY_DN24787_c0_g1_i6,TRINITY_DN24787_c0_g1_i7	2117.34	1958.08	2686	37.62	23.85
TRINITY_DN25328_c1_g2	TRINITY_DN25328_c1_g2_i1,TRINITY_DN25328_c1_g2_i2,TRINITY_DN25328_c1_g2_i3,TRINITY_DN25328_c1_g2_i4,TRINITY_DN25328_c1_g2_i5,TRINITY_DN25328_c1_g2_i6,TRINITY_DN25328_c1_g2_i7	1859.86	1700.6	2332.01	37.6	23.84
TRINITY_DN19549_c0_g1	TRINITY_DN19549_c0_g1_i1	311	152.53	209	37.58	23.82
TRINITY_DN21618_c0_g2	TRINITY_DN21618_c0_g2_i1,TRINITY_DN21618_c0_g2_i2,TRINITY_DN21618_c0_g2_i3	1106.37	947.1	1296.63	37.54	23.8
TRINITY_DN4243_c0_g1	TRINITY_DN4243_c0_g1_i1	573	413.75	566	37.51	23.78
TRINITY_DN19938_c1_g2	TRINITY_DN19938_c1_g2_i1	650	490.75	671	37.49	23.77
TRINITY_DN25758_c0_g2	TRINITY_DN25758_c0_g2_i1,TRINITY_DN25758_c0_g2_i2,TRINITY_DN25758_c0_g2_i6,TRINITY_DN25758_c0_g2_i7	2662.24	2502.98	3422	37.49	23.77
TRINITY_DN26623_c3_g2	TRINITY_DN26623_c3_g2_i1,TRINITY_DN26623_c3_g2_i2	580.63	421.39	576	37.48	23.76
TRINITY_DN26665_c0_g1	TRINITY_DN26665_c0_g1_i1,TRINITY_DN26665_c0_g1_i3,TRINITY_DN26665_c0_g1_i4,TRINITY_DN26665_c0_g1_i5,TRINITY_DN26665_c0_g1_i6	1952.02	1792.76	2449	37.46	23.75
TRINITY_DN21302_c0_g1	TRINITY_DN21302_c0_g1_i1,TRINITY_DN21302_c0_g1_i2,TRINITY_DN21302_c0_g1_i3	1173.52	1014.26	1384	37.42	23.72
TRINITY_DN25968_c0_g4	TRINITY_DN25968_c0_g4_i1	2455	2295.74	3128	37.36	23.68
TRINITY_DN17865_c1_g1	TRINITY_DN17865_c1_g1_i1	957	797.74	1085.99	37.33	23.66
TRINITY_DN17459_c0_g1	TRINITY_DN17459_c0_g1_i1,TRINITY_DN17459_c0_g1_i2	1782.82	1623.56	2208.61	37.3	23.65
TRINITY_DN18507_c0_g1	TRINITY_DN18507_c0_g1_i1	830	670.74	912	37.29	23.64
TRINITY_DN19112_c1_g2	TRINITY_DN19112_c1_g2_i1,TRINITY_DN19112_c1_g2_i2	1450.36	1291.09	1754.85	37.27	23.63
TRINITY_DN24941_c0_g1	TRINITY_DN24941_c0_g1_i1,TRINITY_DN24941_c0_g1_i2,TRINITY_DN24941_c0_g1_i3,TRINITY_DN24941_c0_g1_i4,TRINITY_DN24941_c0_g1_i5	1439.86	1280.6	1739.93	37.26	23.62
TRINITY_DN23861_c0_g2	TRINITY_DN23861_c0_g2_i1	1303	1143.74	1550	37.16	23.56
TRINITY_DN24295_c0_g2	TRINITY_DN24295_c0_g2_i1	816	656.74	889.65	37.15	23.55
TRINITY_DN16843_c0_g1	TRINITY_DN16843_c0_g1_i1	808	648.74	878.17	37.12	23.53
TRINITY_DN24549_c2_g1	TRINITY_DN24549_c2_g1_i1	1192	1032.74	1398	37.12	23.53
TRINITY_DN26664_c0_g2	TRINITY_DN26664_c0_g2_i1,TRINITY_DN26664_c0_g2_i10,TRINITY_DN26664_c0_g2_i11,TRINITY_DN26664_c0_g2_i2,TRINITY_DN26664_c0_g2_i3,TRINITY_DN26664_c0_g2_i4,TRINITY_DN26664_c0_g2_i5,TRINITY_DN26664_c0_g2_i6,TRINITY_DN26664_c0_g2_i7,TRINITY_DN26664_c0_g2_i8,TRINITY_DN26664_c0_g2_i9	2583.75	2424.48	3278	37.08	23.5
TRINITY_DN5786_c0_g2	TRINITY_DN5786_c0_g2_i1	924	764.74	1032	37.01	23.46
TRINITY_DN10813_c0_g1	TRINITY_DN10813_c0_g1_i1	753	593.74	801	36.99	23.45
TRINITY_DN26460_c1_g3	TRINITY_DN26460_c1_g3_i1,TRINITY_DN26460_c1_g3_i2,TRINITY_DN26460_c1_g3_i3,TRINITY_DN26460_c1_g3_i4	1877.13	1717.87	2315	36.95	23.43
TRINITY_DN22320_c1_g1	TRINITY_DN22320_c1_g1_i1,TRINITY_DN22320_c1_g1_i2	1267.2	1107.94	1492	36.93	23.41
TRINITY_DN17164_c0_g1	TRINITY_DN17164_c0_g1_i1	444	284.8	383	36.88	23.38
TRINITY_DN24863_c0_g3	TRINITY_DN24863_c0_g3_i1,TRINITY_DN24863_c0_g3_i2	2273.87	2114.61	2838.31	36.81	23.33
TRINITY_DN30761_c0_g1	TRINITY_DN30761_c0_g1_i1	1198	1038.74	1394	36.8	23.33
TRINITY_DN25166_c1_g5	TRINITY_DN25166_c1_g5_i1	1073	913.74	1223.77	36.73	23.28
TRINITY_DN25355_c0_g1	TRINITY_DN25355_c0_g1_i1,TRINITY_DN25355_c0_g1_i2,TRINITY_DN25355_c0_g1_i3	3272.14	3112.87	4166	36.7	23.26
TRINITY_DN69370_c0_g2	TRINITY_DN69370_c0_g2_i1	1140	980.74	1312.39	36.7	23.26
TRINITY_DN24527_c1_g3	TRINITY_DN24527_c1_g3_i1	1097	937.74	1254	36.67	23.25
TRINITY_DN26465_c0_g2	TRINITY_DN26465_c0_g2_i1,TRINITY_DN26465_c0_g2_i3,TRINITY_DN26465_c0_g2_i4,TRINITY_DN26465_c0_g2_i5	2555.77	2396.51	3205	36.67	23.25
TRINITY_DN23444_c0_g1	TRINITY_DN23444_c0_g1_i1,TRINITY_DN23444_c0_g1_i2	1024.08	864.82	1156	36.66	23.24
TRINITY_DN18765_c0_g2	TRINITY_DN18765_c0_g2_i1,TRINITY_DN18765_c0_g2_i2	1024.8	865.54	1156.4	36.64	23.22
TRINITY_DN23955_c0_g2	TRINITY_DN23955_c0_g2_i1,TRINITY_DN23955_c0_g2_i2,TRINITY_DN23955_c0_g2_i3	1740.33	1581.07	2111.84	36.63	23.22
TRINITY_DN24507_c0_g1	TRINITY_DN24507_c0_g1_i1,TRINITY_DN24507_c0_g1_i2,TRINITY_DN24507_c0_g1_i3,TRINITY_DN24507_c0_g1_i4	1163.56	1004.29	1339	36.56	23.18
TRINITY_DN18332_c0_g1	TRINITY_DN18332_c0_g1_i2	1189	1029.74	1371	36.51	23.14
TRINITY_DN23856_c0_g2	TRINITY_DN23856_c0_g2_i2,TRINITY_DN23856_c0_g2_i3,TRINITY_DN23856_c0_g2_i4,TRINITY_DN23856_c0_g2_i5,TRINITY_DN23856_c0_g2_i6	1910.14	1750.88	2330	36.49	23.13
TRINITY_DN19820_c0_g2	TRINITY_DN19820_c0_g2_i1	1004	844.74	1123.36	36.47	23.12
TRINITY_DN26777_c4_g2	TRINITY_DN26777_c4_g2_i1,TRINITY_DN26777_c4_g2_i2,TRINITY_DN26777_c4_g2_i3	996.54	837.28	1113	36.45	23.11
TRINITY_DN26731_c0_g1	TRINITY_DN26731_c0_g1_i2,TRINITY_DN26731_c0_g1_i3,TRINITY_DN26731_c0_g1_i4,TRINITY_DN26731_c0_g1_i5	3533.14	3373.87	4479	36.4	23.08
TRINITY_DN7715_c0_g1	TRINITY_DN7715_c0_g1_i1	1013	853.74	1132	36.36	23.05
TRINITY_DN61664_c0_g1	TRINITY_DN61664_c0_g1_i1	2096	1936.74	2566	36.33	23.03
TRINITY_DN25588_c1_g1	TRINITY_DN25588_c1_g1_i1	880	720.74	954	36.3	23.01
TRINITY_DN11566_c0_g1	TRINITY_DN11566_c0_g1_i1	1442	1282.74	1696	36.26	22.98
TRINITY_DN24933_c0_g1	TRINITY_DN24933_c0_g1_i1,TRINITY_DN24933_c0_g1_i2,TRINITY_DN24933_c0_g1_i3,TRINITY_DN24933_c0_g1_i6	2621.34	2462.07	3254.99	36.25	22.98
TRINITY_DN20188_c0_g1	TRINITY_DN20188_c0_g1_i1	861	701.74	927	36.23	22.96
TRINITY_DN25600_c0_g1	TRINITY_DN25600_c0_g1_i1,TRINITY_DN25600_c0_g1_i10,TRINITY_DN25600_c0_g1_i11,TRINITY_DN25600_c0_g1_i2,TRINITY_DN25600_c0_g1_i4,TRINITY_DN25600_c0_g1_i5,TRINITY_DN25600_c0_g1_i6,TRINITY_DN25600_c0_g1_i7,TRINITY_DN25600_c0_g1_i8,TRINITY_DN25600_c0_g1_i9	1283.71	1124.61	1484	36.19	22.94
TRINITY_DN26257_c0_g9	TRINITY_DN26257_c0_g9_i1	383	223.93	295.38	36.17	22.93
TRINITY_DN16565_c0_g3	TRINITY_DN16565_c0_g3_i1	1189	1029.74	1358	36.16	22.92
TRINITY_DN26302_c4_g2	TRINITY_DN26302_c4_g2_i1	565	405.75	535	36.16	22.92
TRINITY_DN19009_c0_g1	TRINITY_DN19009_c0_g1_i1,TRINITY_DN19009_c0_g1_i2	1693.99	1534.72	2021	36.11	22.89
TRINITY_DN17693_c0_g1	TRINITY_DN17693_c0_g1_i1,TRINITY_DN17693_c0_g1_i2,TRINITY_DN17693_c0_g1_i3,TRINITY_DN17693_c0_g1_i4,TRINITY_DN17693_c0_g1_i5	1062.6	903.34	1189	36.09	22.88
TRINITY_DN22319_c0_g1	TRINITY_DN22319_c0_g1_i1,TRINITY_DN22319_c0_g1_i2,TRINITY_DN22319_c0_g1_i3,TRINITY_DN22319_c0_g1_i4	1049	889.74	1168	36	22.82
TRINITY_DN22204_c0_g2	TRINITY_DN22204_c0_g2_i1,TRINITY_DN22204_c0_g2_i2	701.57	542.31	711	35.95	22.79
TRINITY_DN26461_c0_g1	TRINITY_DN26461_c0_g1_i1,TRINITY_DN26461_c0_g1_i2,TRINITY_DN26461_c0_g1_i3,TRINITY_DN26461_c0_g1_i4,TRINITY_DN26461_c0_g1_i5	1712.29	1553.03	2036	35.95	22.79
TRINITY_DN19479_c0_g1	TRINITY_DN19479_c0_g1_i1,TRINITY_DN19479_c0_g1_i2	1479.28	1320.02	1730	35.94	22.78
TRINITY_DN20321_c0_g2	TRINITY_DN20321_c0_g2_i1,TRINITY_DN20321_c0_g2_i2,TRINITY_DN20321_c0_g2_i4	1567.93	1408.68	1844	35.9	22.75
TRINITY_DN25274_c0_g2	TRINITY_DN25274_c0_g2_i1	969	809.74	1059.29	35.87	22.74
TRINITY_DN26383_c0_g2	TRINITY_DN26383_c0_g2_i1	476	316.78	413.93	35.83	22.71
TRINITY_DN29937_c0_g1	TRINITY_DN29937_c0_g1_i1	341	182.17	238	35.83	22.71
TRINITY_DN15767_c0_g1	TRINITY_DN15767_c0_g1_i1	1596	1436.74	1875.68	35.8	22.69
TRINITY_DN24033_c1_g2	TRINITY_DN24033_c1_g2_i1	1330	1170.74	1527	35.77	22.67
TRINITY_DN26214_c0_g1	TRINITY_DN26214_c0_g1_i1,TRINITY_DN26214_c0_g1_i2,TRINITY_DN26214_c0_g1_i3	2294.92	2135.66	2785	35.76	22.67
TRINITY_DN16475_c0_g1	TRINITY_DN16475_c0_g1_i1	1236	1076.74	1403.62	35.75	22.66
TRINITY_DN19477_c0_g1	TRINITY_DN19477_c0_g1_i1	565	405.75	529	35.75	22.66
TRINITY_DN15789_c0_g1	TRINITY_DN15789_c0_g1_i1,TRINITY_DN15789_c0_g1_i2	2022.76	1863.5	2428	35.73	22.65
TRINITY_DN25601_c0_g2	TRINITY_DN25601_c0_g2_i1,TRINITY_DN25601_c0_g2_i2	742.92	583.66	760	35.71	22.63
TRINITY_DN27116_c1_g3	TRINITY_DN27116_c1_g3_i1	1183	1023.74	1333	35.71	22.63
TRINITY_DN21099_c0_g2	TRINITY_DN21099_c0_g2_i1,TRINITY_DN21099_c0_g2_i2,TRINITY_DN21099_c0_g2_i3	1214.56	1055.3	1372.93	35.68	22.61
TRINITY_DN25174_c0_g1	TRINITY_DN25174_c0_g1_i1	2774	2614.74	3402	35.68	22.62
TRINITY_DN22208_c1_g1	TRINITY_DN22208_c1_g1_i1	772	612.74	797	35.67	22.61
TRINITY_DN22994_c0_g1	TRINITY_DN22994_c0_g1_i1,TRINITY_DN22994_c0_g1_i2,TRINITY_DN22994_c0_g1_i3,TRINITY_DN22994_c0_g1_i4,TRINITY_DN22994_c0_g1_i5	1511.89	1352.62	1758	35.64	22.59
TRINITY_DN26783_c0_g1	TRINITY_DN26783_c0_g1_i1,TRINITY_DN26783_c0_g1_i11,TRINITY_DN26783_c0_g1_i14,TRINITY_DN26783_c0_g1_i15,TRINITY_DN26783_c0_g1_i3,TRINITY_DN26783_c0_g1_i4,TRINITY_DN26783_c0_g1_i7,TRINITY_DN26783_c0_g1_i9	2443.58	2284.32	2968.81	35.64	22.59
TRINITY_DN25989_c1_g2	TRINITY_DN25989_c1_g2_i2,TRINITY_DN25989_c1_g2_i6,TRINITY_DN25989_c1_g2_i7,TRINITY_DN25989_c1_g2_i8,TRINITY_DN25989_c1_g2_i9	2169.93	2010.67	2610.77	35.61	22.57
TRINITY_DN10431_c0_g2	TRINITY_DN10431_c0_g2_i1	1927	1767.74	2295	35.6	22.57
TRINITY_DN25411_c0_g2	TRINITY_DN25411_c0_g2_i1,TRINITY_DN25411_c0_g2_i2	1825.26	1666	2162	35.59	22.56
TRINITY_DN22318_c0_g1	TRINITY_DN22318_c0_g1_i1	1021	861.74	1118	35.58	22.55
TRINITY_DN26829_c0_g1	TRINITY_DN26829_c0_g1_i1,TRINITY_DN26829_c0_g1_i12,TRINITY_DN26829_c0_g1_i13,TRINITY_DN26829_c0_g1_i14,TRINITY_DN26829_c0_g1_i16,TRINITY_DN26829_c0_g1_i17,TRINITY_DN26829_c0_g1_i18,TRINITY_DN26829_c0_g1_i2,TRINITY_DN26829_c0_g1_i20,TRINITY_DN26829_c0_g1_i21,TRINITY_DN26829_c0_g1_i3,TRINITY_DN26829_c0_g1_i6,TRINITY_DN26829_c0_g1_i7,TRINITY_DN26829_c0_g1_i8,TRINITY_DN26829_c0_g1_i9	1114.9	955.66	1240	35.58	22.55
TRINITY_DN23033_c0_g1	TRINITY_DN23033_c0_g1_i1,TRINITY_DN23033_c0_g1_i3,TRINITY_DN23033_c0_g1_i4,TRINITY_DN23033_c0_g1_i5,TRINITY_DN23033_c0_g1_i6	1673.48	1514.22	1963	35.55	22.53
TRINITY_DN24549_c0_g2	TRINITY_DN24549_c0_g2_i1	991	831.74	1078.22	35.55	22.53
TRINITY_DN26904_c0_g4	TRINITY_DN26904_c0_g4_i1,TRINITY_DN26904_c0_g4_i10,TRINITY_DN26904_c0_g4_i2,TRINITY_DN26904_c0_g4_i3,TRINITY_DN26904_c0_g4_i4,TRINITY_DN26904_c0_g4_i5,TRINITY_DN26904_c0_g4_i7,TRINITY_DN26904_c0_g4_i9	990.52	831.33	1077.65	35.55	22.53
TRINITY_DN25347_c1_g1	TRINITY_DN25347_c1_g1_i1,TRINITY_DN25347_c1_g1_i3,TRINITY_DN25347_c1_g1_i5	2851.99	2692.72	3489	35.53	22.52
TRINITY_DN26846_c1_g1	TRINITY_DN26846_c1_g1_i1,TRINITY_DN26846_c1_g1_i10,TRINITY_DN26846_c1_g1_i11,TRINITY_DN26846_c1_g1_i3,TRINITY_DN26846_c1_g1_i4,TRINITY_DN26846_c1_g1_i5,TRINITY_DN26846_c1_g1_i7,TRINITY_DN26846_c1_g1_i9	661.39	502.14	650	35.5	22.5
TRINITY_DN9930_c0_g1	TRINITY_DN9930_c0_g1_i1	841	681.74	882	35.48	22.49
TRINITY_DN3977_c0_g1	TRINITY_DN3977_c0_g1_i1	934	774.74	1002.12	35.47	22.48
TRINITY_DN22846_c0_g1	TRINITY_DN22846_c0_g1_i1,TRINITY_DN22846_c0_g1_i2,TRINITY_DN22846_c0_g1_i3,TRINITY_DN22846_c0_g1_i4,TRINITY_DN22846_c0_g1_i6	2338.52	2179.26	2815.86	35.43	22.46
TRINITY_DN27084_c0_g8	TRINITY_DN27084_c0_g8_i1,TRINITY_DN27084_c0_g8_i2,TRINITY_DN27084_c0_g8_i4,TRINITY_DN27084_c0_g8_i5	1710.72	1551.74	2005	35.43	22.46
TRINITY_DN19590_c0_g2	TRINITY_DN19590_c0_g2_i1	459	299.79	387	35.4	22.44
TRINITY_DN19213_c0_g2	TRINITY_DN19213_c0_g2_i1	1065	905.74	1168.99	35.39	22.44
TRINITY_DN15251_c0_g1	TRINITY_DN15251_c0_g1_i1	1467	1307.74	1687	35.38	22.42
TRINITY_DN10890_c0_g2	TRINITY_DN10890_c0_g2_i1	2038	1878.74	2422	35.35	22.41
TRINITY_DN76448_c0_g1	TRINITY_DN76448_c0_g1_i1	485	325.78	420	35.35	22.41
TRINITY_DN24003_c0_g1	TRINITY_DN24003_c0_g1_i1	1937	1777.74	2290	35.32	22.39
TRINITY_DN10055_c0_g1	TRINITY_DN10055_c0_g1_i1	1191	1031.74	1327	35.27	22.36
TRINITY_DN26504_c6_g1	TRINITY_DN26504_c6_g1_i1,TRINITY_DN26504_c6_g1_i2,TRINITY_DN26504_c6_g1_i3	1927.39	1768.12	2274	35.27	22.36
TRINITY_DN26939_c1_g2	TRINITY_DN26939_c1_g2_i1,TRINITY_DN26939_c1_g2_i10,TRINITY_DN26939_c1_g2_i11,TRINITY_DN26939_c1_g2_i13,TRINITY_DN26939_c1_g2_i14,TRINITY_DN26939_c1_g2_i15,TRINITY_DN26939_c1_g2_i2,TRINITY_DN26939_c1_g2_i3,TRINITY_DN26939_c1_g2_i4,TRINITY_DN26939_c1_g2_i5,TRINITY_DN26939_c1_g2_i6,TRINITY_DN26939_c1_g2_i9	2990.62	2831.36	3640	35.25	22.35
TRINITY_DN22328_c0_g1	TRINITY_DN22328_c0_g1_i2,TRINITY_DN22328_c0_g1_i3	1520.39	1361.12	1749	35.24	22.34
TRINITY_DN73545_c0_g1	TRINITY_DN73545_c0_g1_i1	480	320.78	412	35.22	22.33
TRINITY_DN16206_c0_g2	TRINITY_DN16206_c0_g2_i1	1039	879.74	1128.43	35.17	22.3
TRINITY_DN7029_c0_g1	TRINITY_DN7029_c0_g1_i1	551	391.76	502	35.14	22.27
TRINITY_DN26855_c0_g1	TRINITY_DN26855_c0_g1_i1,TRINITY_DN26855_c0_g1_i2	4241.45	4082.19	5229	35.13	22.27
TRINITY_DN16432_c0_g1	TRINITY_DN16432_c0_g1_i1	1075	915.74	1172.73	35.12	22.26
TRINITY_DN21879_c0_g1	TRINITY_DN21879_c0_g1_i1,TRINITY_DN21879_c0_g1_i2,TRINITY_DN21879_c0_g1_i3,TRINITY_DN21879_c0_g1_i4,TRINITY_DN21879_c0_g1_i5,TRINITY_DN21879_c0_g1_i6	1575.31	1416.05	1813	35.11	22.26
TRINITY_DN1577_c0_g1	TRINITY_DN1577_c0_g1_i1	1486	1326.74	1698	35.1	22.25
TRINITY_DN17755_c0_g1	TRINITY_DN17755_c0_g1_i1	1129	969.74	1241	35.09	22.25
TRINITY_DN16115_c0_g1	TRINITY_DN16115_c0_g1_i1	367	207.99	266	35.07	22.23
TRINITY_DN62067_c0_g1	TRINITY_DN62067_c0_g1_i1	893	733.74	938	35.06	22.22
TRINITY_DN24043_c1_g3	TRINITY_DN24043_c1_g3_i1,TRINITY_DN24043_c1_g3_i3	1092.55	933.29	1193	35.05	22.22
TRINITY_DN23518_c0_g1	TRINITY_DN23518_c0_g1_i1,TRINITY_DN23518_c0_g1_i2,TRINITY_DN23518_c0_g1_i3,TRINITY_DN23518_c0_g1_i4	1251.02	1091.76	1393	34.99	22.18
TRINITY_DN26008_c0_g1	TRINITY_DN26008_c0_g1_i1,TRINITY_DN26008_c0_g1_i10,TRINITY_DN26008_c0_g1_i11,TRINITY_DN26008_c0_g1_i12,TRINITY_DN26008_c0_g1_i3,TRINITY_DN26008_c0_g1_i4,TRINITY_DN26008_c0_g1_i5,TRINITY_DN26008_c0_g1_i6,TRINITY_DN26008_c0_g1_i7,TRINITY_DN26008_c0_g1_i8,TRINITY_DN26008_c0_g1_i9	1005.55	846.44	1079	34.96	22.16
TRINITY_DN7066_c0_g1	TRINITY_DN7066_c0_g1_i1	1026	866.74	1104.67	34.95	22.15
TRINITY_DN21380_c1_g1	TRINITY_DN21380_c1_g1_i1	310	151.54	193	34.92	22.14
TRINITY_DN26240_c2_g2	TRINITY_DN26240_c2_g2_i1,TRINITY_DN26240_c2_g2_i10,TRINITY_DN26240_c2_g2_i11,TRINITY_DN26240_c2_g2_i12,TRINITY_DN26240_c2_g2_i13,TRINITY_DN26240_c2_g2_i14,TRINITY_DN26240_c2_g2_i15,TRINITY_DN26240_c2_g2_i16,TRINITY_DN26240_c2_g2_i17,TRINITY_DN26240_c2_g2_i3,TRINITY_DN26240_c2_g2_i4,TRINITY_DN26240_c2_g2_i5,TRINITY_DN26240_c2_g2_i6,TRINITY_DN26240_c2_g2_i7,TRINITY_DN26240_c2_g2_i8	1743.74	1584.48	2013.01	34.84	22.08
TRINITY_DN1072_c0_g1	TRINITY_DN1072_c0_g1_i1	1291	1131.74	1436	34.79	22.06
TRINITY_DN18433_c0_g1	TRINITY_DN18433_c0_g1_i1	1084	924.74	1170.37	34.71	22
TRINITY_DN24195_c0_g2	TRINITY_DN24195_c0_g2_i1	665	505.74	639.61	34.68	21.98
TRINITY_DN26291_c1_g1	TRINITY_DN26291_c1_g1_i1,TRINITY_DN26291_c1_g1_i2	698.53	539.3	682	34.68	21.98
TRINITY_DN24628_c0_g1	TRINITY_DN24628_c0_g1_i1,TRINITY_DN24628_c0_g1_i2	698.88	539.63	682	34.66	21.97
TRINITY_DN22632_c0_g1	TRINITY_DN22632_c0_g1_i1	1002	842.74	1065	34.65	21.97
TRINITY_DN20677_c0_g1	TRINITY_DN20677_c0_g1_i1,TRINITY_DN20677_c0_g1_i2	1444.04	1284.77	1622.7	34.64	21.96
TRINITY_DN67650_c0_g1	TRINITY_DN67650_c0_g1_i1	756	596.74	753	34.6	21.93
TRINITY_DN18198_c0_g3	TRINITY_DN18198_c0_g3_i1	1636	1476.74	1861.61	34.57	21.91
TRINITY_DN20035_c0_g1	TRINITY_DN20035_c0_g1_i1	556	396.76	500	34.56	21.91
TRINITY_DN73408_c0_g1	TRINITY_DN73408_c0_g1_i1	306	147.61	186	34.55	21.9
TRINITY_DN26352_c1_g2	TRINITY_DN26352_c1_g2_i1,TRINITY_DN26352_c1_g2_i2	2008.77	1849.51	2322.3	34.43	21.83
TRINITY_DN19210_c0_g1	TRINITY_DN19210_c0_g1_i1	1790	1630.74	2046	34.41	21.81
TRINITY_DN22320_c0_g2	TRINITY_DN22320_c0_g2_i1	355	196.06	246	34.41	21.81
TRINITY_DN25490_c0_g1	TRINITY_DN25490_c0_g1_i1,TRINITY_DN25490_c0_g1_i2,TRINITY_DN25490_c0_g1_i3	1403.46	1244.2	1560	34.38	21.8
TRINITY_DN25991_c1_g1	TRINITY_DN25991_c1_g1_i1,TRINITY_DN25991_c1_g1_i11,TRINITY_DN25991_c1_g1_i20,TRINITY_DN25991_c1_g1_i22,TRINITY_DN25991_c1_g1_i3,TRINITY_DN25991_c1_g1_i4,TRINITY_DN25991_c1_g1_i9	2325.88	2166.62	2713.84	34.35	21.77
TRINITY_DN24295_c0_g3	TRINITY_DN24295_c0_g3_i1	1422	1262.74	1581	34.33	21.76
TRINITY_DN23841_c2_g1	TRINITY_DN23841_c2_g1_i1	2375	2215.74	2771	34.29	21.74
TRINITY_DN5864_c0_g1	TRINITY_DN5864_c0_g1_i1	732	572.74	716	34.28	21.73
TRINITY_DN19424_c0_g3	TRINITY_DN19424_c0_g3_i1	467	307.79	384.42	34.25	21.71
TRINITY_DN27237_c0_g1	TRINITY_DN27237_c0_g1_i1	2552	2392.74	2983	34.19	21.67
TRINITY_DN25400_c1_g2	TRINITY_DN25400_c1_g2_i2,TRINITY_DN25400_c1_g2_i3,TRINITY_DN25400_c1_g2_i5,TRINITY_DN25400_c1_g2_i6,TRINITY_DN25400_c1_g2_i7	3425.09	3265.83	4070	34.17	21.66
TRINITY_DN23211_c1_g1	TRINITY_DN23211_c1_g1_i1	1054	894.74	1113	34.11	21.62
TRINITY_DN24712_c0_g2	TRINITY_DN24712_c0_g2_i1	649	489.75	609	34.1	21.62
TRINITY_DN25829_c1_g5	TRINITY_DN25829_c1_g5_i1	1121	961.74	1196	34.1	21.62
TRINITY_DN26875_c0_g6	TRINITY_DN26875_c0_g6_i11,TRINITY_DN26875_c0_g6_i12,TRINITY_DN26875_c0_g6_i13,TRINITY_DN26875_c0_g6_i14,TRINITY_DN26875_c0_g6_i16,TRINITY_DN26875_c0_g6_i17,TRINITY_DN26875_c0_g6_i19,TRINITY_DN26875_c0_g6_i2,TRINITY_DN26875_c0_g6_i20,TRINITY_DN26875_c0_g6_i3,TRINITY_DN26875_c0_g6_i4,TRINITY_DN26875_c0_g6_i6,TRINITY_DN26875_c0_g6_i7,TRINITY_DN26875_c0_g6_i8	2664.66	2505.4	3113.54	34.08	21.6
TRINITY_DN23211_c2_g2	TRINITY_DN23211_c2_g2_i1	220	66	82	34.07	21.6
TRINITY_DN19813_c0_g1	TRINITY_DN19813_c0_g1_i1,TRINITY_DN19813_c0_g1_i2	771.42	612.17	760	34.04	21.58
TRINITY_DN27140_c52_g3	TRINITY_DN27140_c52_g3_i1,TRINITY_DN27140_c52_g3_i2,TRINITY_DN27140_c52_g3_i3	233.81	79.18	98.29	34.04	21.58
TRINITY_DN21324_c0_g1	TRINITY_DN21324_c0_g1_i1,TRINITY_DN21324_c0_g1_i2	778.24	618.98	766.38	33.95	21.52
TRINITY_DN24630_c0_g3	TRINITY_DN24630_c0_g3_i1,TRINITY_DN24630_c0_g3_i3	2674.31	2515.05	3113.69	33.95	21.52
TRINITY_DN21635_c0_g1	TRINITY_DN21635_c0_g1_i1	238	82.35	101.89	33.93	21.51
TRINITY_DN13250_c0_g1	TRINITY_DN13250_c0_g1_i1,TRINITY_DN13250_c0_g1_i2,TRINITY_DN13250_c0_g1_i3	1568.41	1409.16	1740.24	33.87	21.47
TRINITY_DN23366_c0_g1	TRINITY_DN23366_c0_g1_i1,TRINITY_DN23366_c0_g1_i5	3727.06	3567.8	4402	33.83	21.45
TRINITY_DN9659_c0_g1	TRINITY_DN9659_c0_g1_i1	1115	955.74	1178	33.8	21.43
TRINITY_DN15622_c0_g2	TRINITY_DN15622_c0_g2_i1,TRINITY_DN15622_c0_g2_i2,TRINITY_DN15622_c0_g2_i3	1125.28	966.02	1189	33.75	21.4
TRINITY_DN22086_c0_g1	TRINITY_DN22086_c0_g1_i1	5305	5145.74	6331	33.74	21.39
TRINITY_DN23214_c0_g1	TRINITY_DN23214_c0_g1_i1,TRINITY_DN23214_c0_g1_i2,TRINITY_DN23214_c0_g1_i3	2048.57	1889.31	2320.98	33.69	21.35
TRINITY_DN20361_c0_g3	TRINITY_DN20361_c0_g3_i1,TRINITY_DN20361_c0_g3_i2,TRINITY_DN20361_c0_g3_i3	3235.8	3076.54	3778.51	33.68	21.35
TRINITY_DN25582_c11_g6	TRINITY_DN25582_c11_g6_i1,TRINITY_DN25582_c11_g6_i2,TRINITY_DN25582_c11_g6_i4,TRINITY_DN25582_c11_g6_i5,TRINITY_DN25582_c11_g6_i6,TRINITY_DN25582_c11_g6_i7,TRINITY_DN25582_c11_g6_i8,TRINITY_DN25582_c11_g6_i9	1007.87	851.12	1045.22	33.68	21.35
TRINITY_DN23828_c0_g2	TRINITY_DN23828_c0_g2_i2,TRINITY_DN23828_c0_g2_i3	2091.73	1932.47	2372.42	33.67	21.34
TRINITY_DN30454_c0_g1	TRINITY_DN30454_c0_g1_i1	845	685.74	842	33.67	21.34
TRINITY_DN26332_c0_g1	TRINITY_DN26332_c0_g1_i1,TRINITY_DN26332_c0_g1_i10,TRINITY_DN26332_c0_g1_i11,TRINITY_DN26332_c0_g1_i12,TRINITY_DN26332_c0_g1_i2,TRINITY_DN26332_c0_g1_i3,TRINITY_DN26332_c0_g1_i4,TRINITY_DN26332_c0_g1_i5,TRINITY_DN26332_c0_g1_i6,TRINITY_DN26332_c0_g1_i7,TRINITY_DN26332_c0_g1_i8,TRINITY_DN26332_c0_g1_i9	2457.72	2298.49	2821	33.66	21.33
TRINITY_DN26281_c1_g1	TRINITY_DN26281_c1_g1_i1,TRINITY_DN26281_c1_g1_i2,TRINITY_DN26281_c1_g1_i3,TRINITY_DN26281_c1_g1_i4,TRINITY_DN26281_c1_g1_i5,TRINITY_DN26281_c1_g1_i6,TRINITY_DN26281_c1_g1_i7,TRINITY_DN26281_c1_g1_i8	1185.68	1026.42	1259	33.64	21.32
TRINITY_DN26857_c3_g11	TRINITY_DN26857_c3_g11_i3	897	737.74	905	33.64	21.32
TRINITY_DN24118_c0_g1	TRINITY_DN24118_c0_g1_i1,TRINITY_DN24118_c0_g1_i2,TRINITY_DN24118_c0_g1_i3,TRINITY_DN24118_c0_g1_i4	678.7	519.45	636	33.57	21.28
TRINITY_DN9404_c0_g1	TRINITY_DN9404_c0_g1_i1	1053	893.74	1094	33.57	21.28
TRINITY_DN25091_c0_g1	TRINITY_DN25091_c0_g1_i1,TRINITY_DN25091_c0_g1_i2	603.1	443.85	543	33.55	21.27
TRINITY_DN15650_c0_g1	TRINITY_DN15650_c0_g1_i1	1207	1047.74	1281	33.53	21.25
TRINITY_DN20441_c0_g1	TRINITY_DN20441_c0_g1_i2,TRINITY_DN20441_c0_g1_i3	2691.91	2532.65	3094	33.5	21.24
TRINITY_DN26989_c0_g6	TRINITY_DN26989_c0_g6_i3,TRINITY_DN26989_c0_g6_i4,TRINITY_DN26989_c0_g6_i6	2358.28	2199.01	2686	33.5	21.23
TRINITY_DN14317_c0_g1	TRINITY_DN14317_c0_g1_i1	1903	1743.74	2126	33.43	21.19
TRINITY_DN26262_c3_g3	TRINITY_DN26262_c3_g3_i1	699	539.74	658	33.43	21.19
TRINITY_DN23694_c0_g2	TRINITY_DN23694_c0_g2_i1,TRINITY_DN23694_c0_g2_i2,TRINITY_DN23694_c0_g2_i4,TRINITY_DN23694_c0_g2_i5,TRINITY_DN23694_c0_g2_i6,TRINITY_DN23694_c0_g2_i7	1746.87	1587.61	1934.32	33.41	21.18
TRINITY_DN26624_c4_g7	TRINITY_DN26624_c4_g7_i1,TRINITY_DN26624_c4_g7_i2,TRINITY_DN26624_c4_g7_i3,TRINITY_DN26624_c4_g7_i4,TRINITY_DN26624_c4_g7_i5,TRINITY_DN26624_c4_g7_i6	1242.53	1083.27	1319.14	33.39	21.17
TRINITY_DN26765_c0_g2	TRINITY_DN26765_c0_g2_i1,TRINITY_DN26765_c0_g2_i11,TRINITY_DN26765_c0_g2_i15,TRINITY_DN26765_c0_g2_i16,TRINITY_DN26765_c0_g2_i24,TRINITY_DN26765_c0_g2_i26,TRINITY_DN26765_c0_g2_i3,TRINITY_DN26765_c0_g2_i4,TRINITY_DN26765_c0_g2_i6,TRINITY_DN26765_c0_g2_i7,TRINITY_DN26765_c0_g2_i8	4779.7	4620.44	5626.12	33.39	21.17
TRINITY_DN26834_c12_g2	TRINITY_DN26834_c12_g2_i1,TRINITY_DN26834_c12_g2_i10,TRINITY_DN26834_c12_g2_i2,TRINITY_DN26834_c12_g2_i5,TRINITY_DN26834_c12_g2_i7,TRINITY_DN26834_c12_g2_i8	723.15	564.07	684.91	33.3	21.11
TRINITY_DN26716_c1_g1	TRINITY_DN26716_c1_g1_i11,TRINITY_DN26716_c1_g1_i13,TRINITY_DN26716_c1_g1_i2,TRINITY_DN26716_c1_g1_i7,TRINITY_DN26716_c1_g1_i8,TRINITY_DN26716_c1_g1_i9	2542.87	2383.61	2893	33.28	21.1
TRINITY_DN65329_c0_g1	TRINITY_DN65329_c0_g1_i1	1233	1073.74	1303	33.28	21.09
TRINITY_DN20668_c0_g1	TRINITY_DN20668_c0_g1_i1,TRINITY_DN20668_c0_g1_i2,TRINITY_DN20668_c0_g1_i4	2100.58	1941.31	2354	33.25	21.08
TRINITY_DN26788_c1_g1	TRINITY_DN26788_c1_g1_i2,TRINITY_DN26788_c1_g1_i3,TRINITY_DN26788_c1_g1_i4,TRINITY_DN26788_c1_g1_i5,TRINITY_DN26788_c1_g1_i6	2541.21	2382.25	2888	33.24	21.07
TRINITY_DN25985_c0_g2	TRINITY_DN25985_c0_g2_i1,TRINITY_DN25985_c0_g2_i2,TRINITY_DN25985_c0_g2_i3	1063.16	903.89	1095	33.22	21.06
TRINITY_DN1191_c0_g1	TRINITY_DN1191_c0_g1_i1	644	484.75	587	33.21	21.05
TRINITY_DN26861_c5_g4	TRINITY_DN26861_c5_g4_i1,TRINITY_DN26861_c5_g4_i10,TRINITY_DN26861_c5_g4_i2,TRINITY_DN26861_c5_g4_i3,TRINITY_DN26861_c5_g4_i4,TRINITY_DN26861_c5_g4_i5,TRINITY_DN26861_c5_g4_i6,TRINITY_DN26861_c5_g4_i7,TRINITY_DN26861_c5_g4_i8	1855.72	1696.5	2052	33.17	21.03
TRINITY_DN64427_c0_g1	TRINITY_DN64427_c0_g1_i1	609	449.75	544	33.17	21.03
TRINITY_DN20148_c0_g1	TRINITY_DN20148_c0_g1_i1,TRINITY_DN20148_c0_g1_i2	1213.37	1054.1	1273	33.12	20.99
TRINITY_DN22918_c1_g2	TRINITY_DN22918_c1_g2_i1	676	516.74	624	33.11	20.99
TRINITY_DN23114_c0_g4	TRINITY_DN23114_c0_g4_i1	1565	1405.74	1697	33.1	20.98
TRINITY_DN24332_c2_g1	TRINITY_DN24332_c2_g1_i1,TRINITY_DN24332_c2_g1_i2,TRINITY_DN24332_c2_g1_i3,TRINITY_DN24332_c2_g1_i4,TRINITY_DN24332_c2_g1_i5	1066.5	907.24	1095	33.1	20.98
TRINITY_DN25093_c0_g1	TRINITY_DN25093_c0_g1_i1	1127	967.74	1168	33.1	20.98
TRINITY_DN19827_c1_g1	TRINITY_DN19827_c1_g1_i1	207	54.64	65.84	33.04	20.95
TRINITY_DN26867_c1_g1	TRINITY_DN26867_c1_g1_i1,TRINITY_DN26867_c1_g1_i10,TRINITY_DN26867_c1_g1_i11,TRINITY_DN26867_c1_g1_i3,TRINITY_DN26867_c1_g1_i5,TRINITY_DN26867_c1_g1_i8,TRINITY_DN26867_c1_g1_i9	2737.46	2578.2	3094	32.91	20.86
TRINITY_DN4192_c0_g1	TRINITY_DN4192_c0_g1_i1	305	146.63	176	32.91	20.86
TRINITY_DN26881_c0_g1	TRINITY_DN26881_c0_g1_i1,TRINITY_DN26881_c0_g1_i2,TRINITY_DN26881_c0_g1_i3,TRINITY_DN26881_c0_g1_i4	2560.03	2400.77	2880	32.9	20.85
TRINITY_DN23845_c0_g1	TRINITY_DN23845_c0_g1_i1,TRINITY_DN23845_c0_g1_i2,TRINITY_DN23845_c0_g1_i4	2375.57	2216.31	2656.36	32.87	20.83
TRINITY_DN9803_c0_g2	TRINITY_DN9803_c0_g2_i1	1333	1173.74	1407	32.87	20.84
TRINITY_DN17141_c0_g1	TRINITY_DN17141_c0_g1_i1	1588	1428.74	1712.06	32.86	20.83
TRINITY_DN26927_c4_g1	TRINITY_DN26927_c4_g1_i1,TRINITY_DN26927_c4_g1_i10,TRINITY_DN26927_c4_g1_i11,TRINITY_DN26927_c4_g1_i13,TRINITY_DN26927_c4_g1_i14,TRINITY_DN26927_c4_g1_i15,TRINITY_DN26927_c4_g1_i16,TRINITY_DN26927_c4_g1_i17,TRINITY_DN26927_c4_g1_i2,TRINITY_DN26927_c4_g1_i20,TRINITY_DN26927_c4_g1_i21,TRINITY_DN26927_c4_g1_i22,TRINITY_DN26927_c4_g1_i23,TRINITY_DN26927_c4_g1_i3,TRINITY_DN26927_c4_g1_i6,TRINITY_DN269…	2979.49	2820.22	3377.9	32.84	20.82
TRINITY_DN2106_c0_g1	TRINITY_DN2106_c0_g1_i1	1313	1153.74	1380	32.8	20.79
TRINITY_DN20652_c0_g1	TRINITY_DN20652_c0_g1_i1,TRINITY_DN20652_c0_g1_i2,TRINITY_DN20652_c0_g1_i3,TRINITY_DN20652_c0_g1_i4	1571.37	1412.11	1688	32.78	20.78
TRINITY_DN14922_c0_g1	TRINITY_DN14922_c0_g1_i1	1974	1814.74	2168.36	32.77	20.77
TRINITY_DN25889_c0_g1	TRINITY_DN25889_c0_g1_i2,TRINITY_DN25889_c0_g1_i3,TRINITY_DN25889_c0_g1_i4	2719.48	2560.22	3059.24	32.77	20.77
TRINITY_DN45442_c0_g1	TRINITY_DN45442_c0_g1_i1	639	479.75	573	32.75	20.76
TRINITY_DN13410_c0_g1	TRINITY_DN13410_c0_g1_i1	1341	1181.74	1408	32.67	20.71
TRINITY_DN21056_c0_g1	TRINITY_DN21056_c0_g1_i1	595	435.75	519	32.66	20.7
TRINITY_DN25759_c0_g1	TRINITY_DN25759_c0_g1_i1,TRINITY_DN25759_c0_g1_i2,TRINITY_DN25759_c0_g1_i3,TRINITY_DN25759_c0_g1_i4,TRINITY_DN25759_c0_g1_i5,TRINITY_DN25759_c0_g1_i6	1218.73	1059.47	1262	32.66	20.71
TRINITY_DN19053_c0_g1	TRINITY_DN19053_c0_g1_i1	1341	1181.74	1407	32.65	20.7
TRINITY_DN19938_c0_g1	TRINITY_DN19938_c0_g1_i1	609	449.75	535	32.62	20.68
TRINITY_DN26445_c0_g2	TRINITY_DN26445_c0_g2_i1,TRINITY_DN26445_c0_g2_i2,TRINITY_DN26445_c0_g2_i3,TRINITY_DN26445_c0_g2_i5,TRINITY_DN26445_c0_g2_i6	2915.43	2756.29	3278.58	32.62	20.68
TRINITY_DN20552_c0_g1	TRINITY_DN20552_c0_g1_i1,TRINITY_DN20552_c0_g1_i2	1339.25	1179.99	1402	32.58	20.65
TRINITY_DN20794_c0_g1	TRINITY_DN20794_c0_g1_i1,TRINITY_DN20794_c0_g1_i2,TRINITY_DN20794_c0_g1_i3,TRINITY_DN20794_c0_g1_i4,TRINITY_DN20794_c0_g1_i5,TRINITY_DN20794_c0_g1_i6,TRINITY_DN20794_c0_g1_i7	1719.79	1560.53	1852	32.54	20.63
TRINITY_DN26428_c0_g1	TRINITY_DN26428_c0_g1_i1,TRINITY_DN26428_c0_g1_i4,TRINITY_DN26428_c0_g1_i5	814.84	655.58	778	32.54	20.63
TRINITY_DN26132_c3_g1	TRINITY_DN26132_c3_g1_i1,TRINITY_DN26132_c3_g1_i2,TRINITY_DN26132_c3_g1_i3,TRINITY_DN26132_c3_g1_i4,TRINITY_DN26132_c3_g1_i5,TRINITY_DN26132_c3_g1_i6,TRINITY_DN26132_c3_g1_i8,TRINITY_DN26132_c3_g1_i9	2294.55	2135.28	2533	32.53	20.62
TRINITY_DN25274_c3_g2	TRINITY_DN25274_c3_g2_i1,TRINITY_DN25274_c3_g2_i2,TRINITY_DN25274_c3_g2_i3,TRINITY_DN25274_c3_g2_i4	965.48	806.22	956	32.52	20.61
TRINITY_DN26294_c0_g2	TRINITY_DN26294_c0_g2_i1,TRINITY_DN26294_c0_g2_i11,TRINITY_DN26294_c0_g2_i12,TRINITY_DN26294_c0_g2_i13,TRINITY_DN26294_c0_g2_i14,TRINITY_DN26294_c0_g2_i2,TRINITY_DN26294_c0_g2_i3,TRINITY_DN26294_c0_g2_i4,TRINITY_DN26294_c0_g2_i5,TRINITY_DN26294_c0_g2_i8,TRINITY_DN26294_c0_g2_i9	1467.28	1308.02	1551	32.52	20.61
TRINITY_DN17752_c0_g1	TRINITY_DN17752_c0_g1_i1,TRINITY_DN17752_c0_g1_i2	869.91	710.65	841.53	32.47	20.58
TRINITY_DN18402_c1_g2	TRINITY_DN18402_c1_g2_i1	2057	1897.74	2245	32.44	20.56
TRINITY_DN25362_c0_g1	TRINITY_DN25362_c0_g1_i1,TRINITY_DN25362_c0_g1_i2	1780.36	1621.1	1918	32.44	20.57
TRINITY_DN26705_c3_g3	TRINITY_DN26705_c3_g3_i1,TRINITY_DN26705_c3_g3_i3,TRINITY_DN26705_c3_g3_i4,TRINITY_DN26705_c3_g3_i5,TRINITY_DN26705_c3_g3_i6,TRINITY_DN26705_c3_g3_i7,TRINITY_DN26705_c3_g3_i8	1514.36	1355.27	1603	32.44	20.56
TRINITY_DN24262_c0_g2	TRINITY_DN24262_c0_g2_i1	958	798.74	944.37	32.42	20.55
TRINITY_DN7896_c0_g1	TRINITY_DN7896_c0_g1_i1	629	469.75	555	32.4	20.54
TRINITY_DN24326_c0_g1	TRINITY_DN24326_c0_g1_i1,TRINITY_DN24326_c0_g1_i2,TRINITY_DN24326_c0_g1_i3,TRINITY_DN24326_c0_g1_i4	1660.13	1500.86	1773	32.39	20.53
TRINITY_DN20980_c0_g1	TRINITY_DN20980_c0_g1_i1,TRINITY_DN20980_c0_g1_i2,TRINITY_DN20980_c0_g1_i3,TRINITY_DN20980_c0_g1_i4	1354.12	1194.85	1410	32.36	20.51
TRINITY_DN27136_c0_g4	TRINITY_DN27136_c0_g4_i3,TRINITY_DN27136_c0_g4_i4,TRINITY_DN27136_c0_g4_i5,TRINITY_DN27136_c0_g4_i6,TRINITY_DN27136_c0_g4_i7	396.49	237.86	280.16	32.3	20.47
TRINITY_DN23498_c0_g1	TRINITY_DN23498_c0_g1_i1,TRINITY_DN23498_c0_g1_i2,TRINITY_DN23498_c0_g1_i3,TRINITY_DN23498_c0_g1_i4	818.37	659.11	776	32.29	20.47
TRINITY_DN18602_c0_g1	TRINITY_DN18602_c0_g1_i1,TRINITY_DN18602_c0_g1_i2	1446.88	1287.62	1513	32.22	20.43
TRINITY_DN23495_c0_g2	TRINITY_DN23495_c0_g2_i1,TRINITY_DN23495_c0_g2_i3,TRINITY_DN23495_c0_g2_i4	2330.36	2171.09	2548	32.18	20.4
TRINITY_DN24176_c0_g1	TRINITY_DN24176_c0_g1_i1,TRINITY_DN24176_c0_g1_i2,TRINITY_DN24176_c0_g1_i6	3212.31	3053.04	3583	32.18	20.4
TRINITY_DN27017_c2_g3	TRINITY_DN27017_c2_g3_i1,TRINITY_DN27017_c2_g3_i2,TRINITY_DN27017_c2_g3_i3,TRINITY_DN27017_c2_g3_i4	1725.31	1566.05	1837.86	32.18	20.4
TRINITY_DN22731_c0_g1	TRINITY_DN22731_c0_g1_i1,TRINITY_DN22731_c0_g1_i2	636.67	477.42	560	32.17	20.39
TRINITY_DN26776_c1_g1	TRINITY_DN26776_c1_g1_i1,TRINITY_DN26776_c1_g1_i10,TRINITY_DN26776_c1_g1_i11,TRINITY_DN26776_c1_g1_i12,TRINITY_DN26776_c1_g1_i13,TRINITY_DN26776_c1_g1_i14,TRINITY_DN26776_c1_g1_i15,TRINITY_DN26776_c1_g1_i17,TRINITY_DN26776_c1_g1_i2,TRINITY_DN26776_c1_g1_i3,TRINITY_DN26776_c1_g1_i4,TRINITY_DN26776_c1_g1_i5,TRINITY_DN26776_c1_g1_i6,TRINITY_DN26776_c1_g1_i7,TRINITY_DN26776_c1_g1_i8,TRINITY_DN26776_c…	1935.72	1776.8	2083	32.15	20.38
TRINITY_DN26868_c0_g1	TRINITY_DN26868_c0_g1_i1	386	226.92	266	32.15	20.38
TRINITY_DN14406_c0_g1	TRINITY_DN14406_c0_g1_i1,TRINITY_DN14406_c0_g1_i2	734.48	575.22	674	32.13	20.37
TRINITY_DN18082_c0_g2	TRINITY_DN18082_c0_g2_i1	803	643.74	754	32.12	20.36
TRINITY_DN20273_c0_g1	TRINITY_DN20273_c0_g1_i1,TRINITY_DN20273_c0_g1_i2,TRINITY_DN20273_c0_g1_i3,TRINITY_DN20273_c0_g1_i4	1566.71	1407.45	1648	32.11	20.35
TRINITY_DN26819_c0_g3	TRINITY_DN26819_c0_g3_i1	679	519.74	607.91	32.07	20.33
TRINITY_DN26365_c2_g2	TRINITY_DN26365_c2_g2_i1,TRINITY_DN26365_c2_g2_i3,TRINITY_DN26365_c2_g2_i4,TRINITY_DN26365_c2_g2_i5	734.23	575.04	672	32.05	20.31
TRINITY_DN25952_c0_g3	TRINITY_DN25952_c0_g3_i2,TRINITY_DN25952_c0_g3_i3,TRINITY_DN25952_c0_g3_i4,TRINITY_DN25952_c0_g3_i5,TRINITY_DN25952_c0_g3_i6,TRINITY_DN25952_c0_g3_i7	2413.41	2254.19	2633.34	32.03	20.31
TRINITY_DN22418_c0_g2	TRINITY_DN22418_c0_g2_i1,TRINITY_DN22418_c0_g2_i2	1351.33	1192.07	1391.9	32.02	20.3
TRINITY_DN26544_c3_g4	TRINITY_DN26544_c3_g4_i1	711	551.74	644	32.01	20.29
TRINITY_DN26981_c0_g4	TRINITY_DN26981_c0_g4_i1,TRINITY_DN26981_c0_g4_i10,TRINITY_DN26981_c0_g4_i11,TRINITY_DN26981_c0_g4_i12,TRINITY_DN26981_c0_g4_i2,TRINITY_DN26981_c0_g4_i3,TRINITY_DN26981_c0_g4_i5,TRINITY_DN26981_c0_g4_i6,TRINITY_DN26981_c0_g4_i7	2279.11	2120.04	2473	31.99	20.28
TRINITY_DN27042_c1_g1	TRINITY_DN27042_c1_g1_i1	1986	1826.74	2131	31.99	20.28
TRINITY_DN20088_c0_g1	TRINITY_DN20088_c0_g1_i1	1568	1408.74	1643	31.98	20.27
TRINITY_DN22261_c0_g1	TRINITY_DN22261_c0_g1_i1,TRINITY_DN22261_c0_g1_i2,TRINITY_DN22261_c0_g1_i3	2172.93	2013.67	2348	31.98	20.27
TRINITY_DN26325_c0_g3	TRINITY_DN26325_c0_g3_i3	501	341.77	398.6	31.98	20.27
TRINITY_DN1440_c0_g1	TRINITY_DN1440_c0_g1_i1	2500	2340.74	2728	31.96	20.26
TRINITY_DN21837_c0_g1	TRINITY_DN21837_c0_g1_i1,TRINITY_DN21837_c0_g1_i2	279.61	121.92	142	31.94	20.25
TRINITY_DN21863_c0_g2	TRINITY_DN21863_c0_g2_i1,TRINITY_DN21863_c0_g2_i2	792.79	633.55	737.72	31.93	20.24
TRINITY_DN10528_c0_g1	TRINITY_DN10528_c0_g1_i1	1443	1283.74	1493	31.89	20.22
TRINITY_DN26123_c0_g2	TRINITY_DN26123_c0_g2_i3,TRINITY_DN26123_c0_g2_i4,TRINITY_DN26123_c0_g2_i5,TRINITY_DN26123_c0_g2_i6	1312.72	1153.46	1340.37	31.87	20.2
TRINITY_DN28707_c0_g1	TRINITY_DN28707_c0_g1_i1	948	788.74	916	31.85	20.19
TRINITY_DN37200_c0_g1	TRINITY_DN37200_c0_g1_i1	632	472.75	549	31.85	20.19
TRINITY_DN26540_c0_g1	TRINITY_DN26540_c0_g1_i11,TRINITY_DN26540_c0_g1_i12,TRINITY_DN26540_c0_g1_i13,TRINITY_DN26540_c0_g1_i15,TRINITY_DN26540_c0_g1_i16,TRINITY_DN26540_c0_g1_i2,TRINITY_DN26540_c0_g1_i3,TRINITY_DN26540_c0_g1_i4,TRINITY_DN26540_c0_g1_i5,TRINITY_DN26540_c0_g1_i6,TRINITY_DN26540_c0_g1_i7,TRINITY_DN26540_c0_g1_i8,TRINITY_DN26540_c0_g1_i9	3526.05	3366.79	3909	31.84	20.18
TRINITY_DN10558_c0_g2	TRINITY_DN10558_c0_g2_i1	1419	1259.74	1459.87	31.78	20.14
TRINITY_DN26444_c0_g4	TRINITY_DN26444_c0_g4_i1,TRINITY_DN26444_c0_g4_i2,TRINITY_DN26444_c0_g4_i3,TRINITY_DN26444_c0_g4_i4	2994.37	2835.11	3286	31.78	20.15
TRINITY_DN26767_c0_g2	TRINITY_DN26767_c0_g2_i1,TRINITY_DN26767_c0_g2_i2,TRINITY_DN26767_c0_g2_i3,TRINITY_DN26767_c0_g2_i4,TRINITY_DN26767_c0_g2_i5	2681.86	2522.66	2921.4	31.76	20.13
TRINITY_DN25604_c0_g2	TRINITY_DN25604_c0_g2_i1,TRINITY_DN25604_c0_g2_i2,TRINITY_DN25604_c0_g2_i3,TRINITY_DN25604_c0_g2_i4,TRINITY_DN25604_c0_g2_i5,TRINITY_DN25604_c0_g2_i6	1794.45	1635.19	1892	31.73	20.11
TRINITY_DN14075_c0_g1	TRINITY_DN14075_c0_g1_i1,TRINITY_DN14075_c0_g1_i2	1397.1	1237.84	1431	31.7	20.1
TRINITY_DN19450_c0_g1	TRINITY_DN19450_c0_g1_i1,TRINITY_DN19450_c0_g1_i2	992.62	833.36	962	31.66	20.07
TRINITY_DN22875_c0_g1	TRINITY_DN22875_c0_g1_i1	215	61.58	71.04	31.64	20.06
TRINITY_DN25756_c0_g2	TRINITY_DN25756_c0_g2_i1,TRINITY_DN25756_c0_g2_i2,TRINITY_DN25756_c0_g2_i3,TRINITY_DN25756_c0_g2_i5,TRINITY_DN25756_c0_g2_i6	1670.76	1511.5	1742	31.6	20.03
TRINITY_DN19636_c0_g1	TRINITY_DN19636_c0_g1_i1	1390	1230.74	1418	31.59	20.03
TRINITY_DN68224_c0_g1	TRINITY_DN68224_c0_g1_i1	615	455.75	525	31.59	20.02
TRINITY_DN26802_c0_g4	TRINITY_DN26802_c0_g4_i1	477	317.78	365.78	31.57	20.01
TRINITY_DN21518_c0_g1	TRINITY_DN21518_c0_g1_i1,TRINITY_DN21518_c0_g1_i2	1666.15	1506.89	1734	31.56	20
TRINITY_DN27414_c0_g1	TRINITY_DN27414_c0_g1_i1	751	591.74	681	31.56	20
TRINITY_DN23775_c0_g1	TRINITY_DN23775_c0_g1_i1,TRINITY_DN23775_c0_g1_i2,TRINITY_DN23775_c0_g1_i3	1570.85	1411.58	1624	31.55	20
TRINITY_DN26378_c10_g3	TRINITY_DN26378_c10_g3_i1,TRINITY_DN26378_c10_g3_i2	2804.95	2645.69	3044.12	31.55	20
TRINITY_DN26669_c0_g1	TRINITY_DN26669_c0_g1_i1,TRINITY_DN26669_c0_g1_i2,TRINITY_DN26669_c0_g1_i3,TRINITY_DN26669_c0_g1_i4	1813.6	1654.34	1902	31.53	19.99
TRINITY_DN23681_c1_g2	TRINITY_DN23681_c1_g2_i1,TRINITY_DN23681_c1_g2_i2,TRINITY_DN23681_c1_g2_i3,TRINITY_DN23681_c1_g2_i4,TRINITY_DN23681_c1_g2_i5,TRINITY_DN23681_c1_g2_i7	1913.33	1754.07	2016.24	31.52	19.98
TRINITY_DN27036_c0_g1	TRINITY_DN27036_c0_g1_i2,TRINITY_DN27036_c0_g1_i3,TRINITY_DN27036_c0_g1_i4,TRINITY_DN27036_c0_g1_i5,TRINITY_DN27036_c0_g1_i6,TRINITY_DN27036_c0_g1_i8	5194.94	5035.71	5788	31.52	19.98
TRINITY_DN19406_c0_g3	TRINITY_DN19406_c0_g3_i1	1252	1092.74	1255.68	31.51	19.97
TRINITY_DN2156_c0_g1	TRINITY_DN2156_c0_g1_i1	895	735.74	845	31.49	19.96
TRINITY_DN26695_c0_g3	TRINITY_DN26695_c0_g3_i2	4688	4528.74	5201	31.49	19.96
TRINITY_DN20109_c0_g1	TRINITY_DN20109_c0_g1_i1,TRINITY_DN20109_c0_g1_i2	1270.51	1111.24	1275	31.46	19.94
TRINITY_DN23097_c0_g1	TRINITY_DN23097_c0_g1_i1,TRINITY_DN23097_c0_g1_i2,TRINITY_DN23097_c0_g1_i4	1300.43	1141.17	1308.62	31.45	19.93
TRINITY_DN23662_c0_g1	TRINITY_DN23662_c0_g1_i1	1888	1728.74	1982.92	31.45	19.94
TRINITY_DN27137_c5_g1	TRINITY_DN27137_c5_g1_i11,TRINITY_DN27137_c5_g1_i12,TRINITY_DN27137_c5_g1_i13,TRINITY_DN27137_c5_g1_i3,TRINITY_DN27137_c5_g1_i6,TRINITY_DN27137_c5_g1_i7,TRINITY_DN27137_c5_g1_i8	446.3	288.87	330.94	31.42	19.91
TRINITY_DN25575_c1_g2	TRINITY_DN25575_c1_g2_i1,TRINITY_DN25575_c1_g2_i2,TRINITY_DN25575_c1_g2_i3	2077.62	1918.36	2197	31.41	19.91
TRINITY_DN22044_c1_g1	TRINITY_DN22044_c1_g1_i1	1362	1202.74	1377	31.4	19.9
TRINITY_DN26105_c1_g4	TRINITY_DN26105_c1_g4_i1,TRINITY_DN26105_c1_g4_i2	1143.13	983.87	1125.98	31.38	19.89
TRINITY_DN34902_c0_g1	TRINITY_DN34902_c0_g1_i1	827	667.74	764	31.38	19.89
TRINITY_DN25442_c0_g2	TRINITY_DN25442_c0_g2_i2,TRINITY_DN25442_c0_g2_i3,TRINITY_DN25442_c0_g2_i5,TRINITY_DN25442_c0_g2_i6,TRINITY_DN25442_c0_g2_i8,TRINITY_DN25442_c0_g2_i9	2222.12	2062.86	2360	31.37	19.89
TRINITY_DN24290_c0_g1	TRINITY_DN24290_c0_g1_i1,TRINITY_DN24290_c0_g1_i4	2222.58	2063.32	2358	31.34	19.87
TRINITY_DN27115_c1_g6	TRINITY_DN27115_c1_g6_i1,TRINITY_DN27115_c1_g6_i3	614.26	455.15	520	31.33	19.86
TRINITY_DN26637_c2_g3	TRINITY_DN26637_c2_g3_i1,TRINITY_DN26637_c2_g3_i12,TRINITY_DN26637_c2_g3_i13,TRINITY_DN26637_c2_g3_i14,TRINITY_DN26637_c2_g3_i15,TRINITY_DN26637_c2_g3_i16,TRINITY_DN26637_c2_g3_i17,TRINITY_DN26637_c2_g3_i4,TRINITY_DN26637_c2_g3_i6,TRINITY_DN26637_c2_g3_i7,TRINITY_DN26637_c2_g3_i8,TRINITY_DN26637_c2_g3_i9	3340.53	3181.26	3630.37	31.29	19.84
TRINITY_DN1092_c0_g1	TRINITY_DN1092_c0_g1_i1	833	673.74	768.46	31.28	19.83
TRINITY_DN24585_c0_g1	TRINITY_DN24585_c0_g1_i1,TRINITY_DN24585_c0_g1_i2,TRINITY_DN24585_c0_g1_i3,TRINITY_DN24585_c0_g1_i4,TRINITY_DN24585_c0_g1_i5	3279.09	3119.83	3557	31.27	19.82
TRINITY_DN26040_c2_g5	TRINITY_DN26040_c2_g5_i1	1550	1390.74	1586	31.27	19.82
TRINITY_DN27122_c6_g1	TRINITY_DN27122_c6_g1_i2,TRINITY_DN27122_c6_g1_i3,TRINITY_DN27122_c6_g1_i4,TRINITY_DN27122_c6_g1_i5,TRINITY_DN27122_c6_g1_i6,TRINITY_DN27122_c6_g1_i7	663.61	505.88	576.9	31.27	19.82
TRINITY_DN27035_c2_g4	TRINITY_DN27035_c2_g4_i4,TRINITY_DN27035_c2_g4_i6,TRINITY_DN27035_c2_g4_i7,TRINITY_DN27035_c2_g4_i8	1836.02	1676.75	1909.05	31.22	19.79
TRINITY_DN5946_c0_g1	TRINITY_DN5946_c0_g1_i1	818	658.74	750	31.22	19.79
TRINITY_DN74234_c0_g1	TRINITY_DN74234_c0_g1_i1	1599	1439.74	1639	31.22	19.79
TRINITY_DN18993_c0_g2	TRINITY_DN18993_c0_g2_i1	3424	3264.74	3711	31.17	19.76
TRINITY_DN22473_c0_g2	TRINITY_DN22473_c0_g2_i1	999	839.74	953.76	31.15	19.74
TRINITY_DN23010_c0_g1	TRINITY_DN23010_c0_g1_i1,TRINITY_DN23010_c0_g1_i2,TRINITY_DN23010_c0_g1_i3,TRINITY_DN23010_c0_g1_i4	3187.4	3028.14	3437	31.13	19.73
TRINITY_DN16919_c0_g1	TRINITY_DN16919_c0_g1_i1	985	825.74	937	31.12	19.73
TRINITY_DN26813_c0_g2	TRINITY_DN26813_c0_g2_i1,TRINITY_DN26813_c0_g2_i10,TRINITY_DN26813_c0_g2_i11,TRINITY_DN26813_c0_g2_i12,TRINITY_DN26813_c0_g2_i13,TRINITY_DN26813_c0_g2_i14,TRINITY_DN26813_c0_g2_i15,TRINITY_DN26813_c0_g2_i16,TRINITY_DN26813_c0_g2_i17,TRINITY_DN26813_c0_g2_i18,TRINITY_DN26813_c0_g2_i2,TRINITY_DN26813_c0_g2_i20,TRINITY_DN26813_c0_g2_i22,TRINITY_DN26813_c0_g2_i23,TRINITY_DN26813_c0_g2_i24,TRINITY_DN2…	2056.2	1896.94	2150.22	31.08	19.7
TRINITY_DN19288_c0_g1	TRINITY_DN19288_c0_g1_i1	966	806.74	913.62	31.06	19.69
TRINITY_DN26989_c0_g1	TRINITY_DN26989_c0_g1_i1	261	103.97	117.74	31.05	19.69
TRINITY_DN16805_c0_g1	TRINITY_DN16805_c0_g1_i1	1229	1069.74	1210	31.02	19.66
TRINITY_DN28189_c0_g1	TRINITY_DN28189_c0_g1_i1	984	824.74	933	31.02	19.66
TRINITY_DN26352_c0_g4	TRINITY_DN26352_c0_g4_i1,TRINITY_DN26352_c0_g4_i2	375.67	216.7	245	31	19.65
TRINITY_DN21699_c0_g1	TRINITY_DN21699_c0_g1_i1	1782	1622.74	1832	30.96	19.62
TRINITY_DN26505_c1_g1	TRINITY_DN26505_c1_g1_i1	307	148.6	167.74	30.95	19.62
TRINITY_DN26307_c0_g2	TRINITY_DN26307_c0_g2_i1	878	718.74	811.05	30.94	19.62
TRINITY_DN25655_c1_g8	TRINITY_DN25655_c1_g8_i1,TRINITY_DN25655_c1_g8_i2,TRINITY_DN25655_c1_g8_i5,TRINITY_DN25655_c1_g8_i6,TRINITY_DN25655_c1_g8_i7,TRINITY_DN25655_c1_g8_i8,TRINITY_DN25655_c1_g8_i9	2001.35	1842.09	2078	30.93	19.61
TRINITY_DN13674_c0_g1	TRINITY_DN13674_c0_g1_i1	1375	1215.74	1371	30.92	19.6
TRINITY_DN27102_c5_g3	TRINITY_DN27102_c5_g3_i1,TRINITY_DN27102_c5_g3_i3,TRINITY_DN27102_c5_g3_i8	598.05	439.95	496	30.92	19.6
TRINITY_DN31770_c0_g1	TRINITY_DN31770_c0_g1_i1	772	612.74	691	30.92	19.6
TRINITY_DN18180_c0_g1	TRINITY_DN18180_c0_g1_i1,TRINITY_DN18180_c0_g1_i3	1717	1557.74	1756	30.91	19.6
TRINITY_DN69549_c0_g1	TRINITY_DN69549_c0_g1_i1	272	114.51	129	30.89	19.58
TRINITY_DN7395_c0_g1	TRINITY_DN7395_c0_g1_i1	701	541.74	610	30.88	19.57
TRINITY_DN25361_c4_g1	TRINITY_DN25361_c4_g1_i1,TRINITY_DN25361_c4_g1_i10,TRINITY_DN25361_c4_g1_i2,TRINITY_DN25361_c4_g1_i3,TRINITY_DN25361_c4_g1_i4,TRINITY_DN25361_c4_g1_i6,TRINITY_DN25361_c4_g1_i8,TRINITY_DN25361_c4_g1_i9	1537.65	1378.39	1550.07	30.84	19.55
TRINITY_DN25931_c0_g3	TRINITY_DN25931_c0_g3_i1,TRINITY_DN25931_c0_g3_i2	2114.97	1955.71	2199	30.83	19.55
TRINITY_DN26915_c5_g4	TRINITY_DN26915_c5_g4_i1,TRINITY_DN26915_c5_g4_i10,TRINITY_DN26915_c5_g4_i2,TRINITY_DN26915_c5_g4_i6,TRINITY_DN26915_c5_g4_i7,TRINITY_DN26915_c5_g4_i8,TRINITY_DN26915_c5_g4_i9	1308.83	1149.66	1292	30.82	19.54
TRINITY_DN20292_c0_g2	TRINITY_DN20292_c0_g2_i1,TRINITY_DN20292_c0_g2_i2,TRINITY_DN20292_c0_g2_i3	2527.52	2368.26	2658.24	30.78	19.51
TRINITY_DN26817_c5_g2	TRINITY_DN26817_c5_g2_i1,TRINITY_DN26817_c5_g2_i2,TRINITY_DN26817_c5_g2_i3,TRINITY_DN26817_c5_g2_i4	1190.36	1031.1	1157	30.77	19.51
TRINITY_DN23265_c0_g1	TRINITY_DN23265_c0_g1_i1	1874	1714.74	1919	30.69	19.45
TRINITY_DN23900_c0_g3	TRINITY_DN23900_c0_g3_i2	1828	1668.74	1867	30.68	19.45
TRINITY_DN16987_c0_g1	TRINITY_DN16987_c0_g1_i1	1909	1749.74	1957	30.67	19.44
TRINITY_DN16576_c0_g1	TRINITY_DN16576_c0_g1_i2	1344	1184.74	1324	30.65	19.43
TRINITY_DN22071_c1_g2	TRINITY_DN22071_c1_g2_i2	827	667.74	746	30.64	19.42
TRINITY_DN20802_c0_g1	TRINITY_DN20802_c0_g1_i1	1434	1274.74	1424	30.63	19.42
TRINITY_DN26036_c0_g1	TRINITY_DN26036_c0_g1_i1,TRINITY_DN26036_c0_g1_i3,TRINITY_DN26036_c0_g1_i4,TRINITY_DN26036_c0_g1_i5,TRINITY_DN26036_c0_g1_i6	1271.03	1111.77	1242	30.63	19.42
TRINITY_DN26236_c0_g2	TRINITY_DN26236_c0_g2_i1	2606	2446.74	2733	30.63	19.42
TRINITY_DN7005_c0_g1	TRINITY_DN7005_c0_g1_i1	715	555.74	620.39	30.61	19.4
TRINITY_DN1546_c0_g1	TRINITY_DN1546_c0_g1_i1	800	640.74	715	30.6	19.4
TRINITY_DN10898_c0_g1	TRINITY_DN10898_c0_g1_i1	790	630.74	703.7	30.59	19.39
TRINITY_DN61582_c0_g1	TRINITY_DN61582_c0_g1_i1	1079	919.74	1026	30.59	19.39
TRINITY_DN62901_c0_g2	TRINITY_DN62901_c0_g2_i1	376	216.95	242	30.59	19.39
TRINITY_DN26842_c0_g2	TRINITY_DN26842_c0_g2_i2,TRINITY_DN26842_c0_g2_i4	1598.74	1439.48	1605	30.58	19.38
TRINITY_DN10007_c0_g2	TRINITY_DN10007_c0_g2_i1	787	627.74	699.76	30.57	19.38
TRINITY_DN21626_c0_g1	TRINITY_DN21626_c0_g1_i1,TRINITY_DN21626_c0_g1_i2	1685.7	1526.44	1701	30.56	19.37
TRINITY_DN14937_c0_g2	TRINITY_DN14937_c0_g2_i1	1462	1302.74	1451.42	30.55	19.37
TRINITY_DN23908_c0_g1	TRINITY_DN23908_c0_g1_i1	1195	1035.74	1154	30.55	19.37
TRINITY_DN24669_c0_g3	TRINITY_DN24669_c0_g3_i1,TRINITY_DN24669_c0_g3_i2	803.15	643.89	716.75	30.53	19.35
TRINITY_DN14973_c0_g1	TRINITY_DN14973_c0_g1_i1,TRINITY_DN14973_c0_g1_i2,TRINITY_DN14973_c0_g1_i3,TRINITY_DN14973_c0_g1_i4	1945.29	1786.02	1988	30.52	19.35
TRINITY_DN26712_c6_g2	TRINITY_DN26712_c6_g2_i1,TRINITY_DN26712_c6_g2_i2,TRINITY_DN26712_c6_g2_i3,TRINITY_DN26712_c6_g2_i4	1174.59	1015.32	1130.05	30.52	19.35
TRINITY_DN81220_c0_g1	TRINITY_DN81220_c0_g1_i1	335	176.22	196	30.5	19.33
TRINITY_DN26264_c2_g4	TRINITY_DN26264_c2_g4_i1,TRINITY_DN26264_c2_g4_i3,TRINITY_DN26264_c2_g4_i4	1926.76	1767.5	1965.48	30.49	19.33
TRINITY_DN20619_c0_g1	TRINITY_DN20619_c0_g1_i1	863	703.74	782	30.47	19.32
TRINITY_DN35108_c0_g1	TRINITY_DN35108_c0_g1_i1	849	689.74	766	30.45	19.3
TRINITY_DN26708_c12_g3	TRINITY_DN26708_c12_g3_i2,TRINITY_DN26708_c12_g3_i4	1115.08	955.82	1061	30.44	19.3
TRINITY_DN30342_c0_g1	TRINITY_DN30342_c0_g1_i1	579	419.75	466	30.44	19.3
TRINITY_DN20824_c1_g2	TRINITY_DN20824_c1_g2_i1,TRINITY_DN20824_c1_g2_i2,TRINITY_DN20824_c1_g2_i3	1883.42	1724.15	1913.37	30.43	19.29
TRINITY_DN19521_c0_g2	TRINITY_DN19521_c0_g2_i1,TRINITY_DN19521_c0_g2_i2,TRINITY_DN19521_c0_g2_i3	1204.04	1044.78	1158.95	30.42	19.28
TRINITY_DN25173_c0_g1	TRINITY_DN25173_c0_g1_i2,TRINITY_DN25173_c0_g1_i3,TRINITY_DN25173_c0_g1_i4	2901.07	2741.81	3042	30.42	19.29
TRINITY_DN22823_c0_g2	TRINITY_DN22823_c0_g2_i1,TRINITY_DN22823_c0_g2_i2,TRINITY_DN22823_c0_g2_i5	1008.24	848.97	940.13	30.37	19.25
TRINITY_DN26053_c0_g3	TRINITY_DN26053_c0_g3_i1,TRINITY_DN26053_c0_g3_i11,TRINITY_DN26053_c0_g3_i2,TRINITY_DN26053_c0_g3_i3,TRINITY_DN26053_c0_g3_i4,TRINITY_DN26053_c0_g3_i5,TRINITY_DN26053_c0_g3_i6,TRINITY_DN26053_c0_g3_i7,TRINITY_DN26053_c0_g3_i8,TRINITY_DN26053_c0_g3_i9	1814.94	1655.68	1833.37	30.37	19.25
TRINITY_DN26054_c0_g1	TRINITY_DN26054_c0_g1_i1,TRINITY_DN26054_c0_g1_i2,TRINITY_DN26054_c0_g1_i3,TRINITY_DN26054_c0_g1_i4,TRINITY_DN26054_c0_g1_i5,TRINITY_DN26054_c0_g1_i6	1057.91	898.64	995	30.36	19.25
TRINITY_DN3867_c0_g1	TRINITY_DN3867_c0_g1_i1	226	71.38	79	30.35	19.24
TRINITY_DN22600_c0_g2	TRINITY_DN22600_c0_g2_i1,TRINITY_DN22600_c0_g2_i2,TRINITY_DN22600_c0_g2_i3	1075.14	915.88	1012.44	30.31	19.22
TRINITY_DN62142_c0_g1	TRINITY_DN62142_c0_g1_i1	584	424.75	469	30.28	19.19
TRINITY_DN23317_c1_g1	TRINITY_DN23317_c1_g1_i2,TRINITY_DN23317_c1_g1_i3	1149.87	991.38	1093.07	30.24	19.17
TRINITY_DN25913_c0_g2	TRINITY_DN25913_c0_g2_i1,TRINITY_DN25913_c0_g2_i10,TRINITY_DN25913_c0_g2_i2,TRINITY_DN25913_c0_g2_i3,TRINITY_DN25913_c0_g2_i4,TRINITY_DN25913_c0_g2_i5,TRINITY_DN25913_c0_g2_i6,TRINITY_DN25913_c0_g2_i7,TRINITY_DN25913_c0_g2_i8,TRINITY_DN25913_c0_g2_i9	2498.21	2338.95	2577.7	30.22	19.16
TRINITY_DN16575_c0_g3	TRINITY_DN16575_c0_g3_i1	1512	1352.74	1490.41	30.21	19.15
TRINITY_DN4926_c0_g2	TRINITY_DN4926_c0_g2_i1	1278	1118.74	1231.14	30.18	19.13
TRINITY_DN23349_c0_g2	TRINITY_DN23349_c0_g2_i2,TRINITY_DN23349_c0_g2_i3,TRINITY_DN23349_c0_g2_i4,TRINITY_DN23349_c0_g2_i6	1757.34	1598.34	1757	30.14	19.11
TRINITY_DN25348_c0_g2	TRINITY_DN25348_c0_g2_i1	5724	5564.74	6114.87	30.13	19.1
TRINITY_DN25886_c0_g1	TRINITY_DN25886_c0_g1_i1,TRINITY_DN25886_c0_g1_i2,TRINITY_DN25886_c0_g1_i3,TRINITY_DN25886_c0_g1_i4	1153.22	993.95	1092	30.13	19.1
TRINITY_DN20440_c0_g1	TRINITY_DN20440_c0_g1_i1,TRINITY_DN20440_c0_g1_i2,TRINITY_DN20440_c0_g1_i4	1350.68	1191.42	1308	30.11	19.08
TRINITY_DN20634_c0_g1	TRINITY_DN20634_c0_g1_i1,TRINITY_DN20634_c0_g1_i2,TRINITY_DN20634_c0_g1_i3,TRINITY_DN20634_c0_g1_i4	1640.86	1481.59	1626	30.1	19.08
TRINITY_DN24712_c0_g3	TRINITY_DN24712_c0_g3_i1,TRINITY_DN24712_c0_g3_i2,TRINITY_DN24712_c0_g3_i4	1677.84	1518.57	1667	30.1	19.08
TRINITY_DN26207_c0_g1	TRINITY_DN26207_c0_g1_i1,TRINITY_DN26207_c0_g1_i2,TRINITY_DN26207_c0_g1_i3,TRINITY_DN26207_c0_g1_i4,TRINITY_DN26207_c0_g1_i5,TRINITY_DN26207_c0_g1_i6	1465.39	1306.12	1433.27	30.09	19.08
TRINITY_DN25085_c0_g2	TRINITY_DN25085_c0_g2_i1,TRINITY_DN25085_c0_g2_i2,TRINITY_DN25085_c0_g2_i3,TRINITY_DN25085_c0_g2_i4,TRINITY_DN25085_c0_g2_i5	1360.94	1201.7	1317.55	30.07	19.06
TRINITY_DN13918_c0_g2	TRINITY_DN13918_c0_g2_i1	1060	900.74	987.44	30.06	19.06
TRINITY_DN19262_c0_g1	TRINITY_DN19262_c0_g1_i1	1526	1366.74	1498	30.06	19.05
TRINITY_DN27057_c2_g3	TRINITY_DN27057_c2_g3_i1,TRINITY_DN27057_c2_g3_i10,TRINITY_DN27057_c2_g3_i11,TRINITY_DN27057_c2_g3_i15,TRINITY_DN27057_c2_g3_i16,TRINITY_DN27057_c2_g3_i2,TRINITY_DN27057_c2_g3_i3,TRINITY_DN27057_c2_g3_i4,TRINITY_DN27057_c2_g3_i5,TRINITY_DN27057_c2_g3_i8,TRINITY_DN27057_c2_g3_i9	1866.5	1707.27	1871	30.05	19.05
TRINITY_DN20267_c0_g1	TRINITY_DN20267_c0_g1_i1,TRINITY_DN20267_c0_g1_i2,TRINITY_DN20267_c0_g1_i3,TRINITY_DN20267_c0_g1_i4	1114.08	954.82	1046	30.04	19.04
TRINITY_DN20124_c0_g2	TRINITY_DN20124_c0_g2_i1	1391	1231.74	1347.56	30	19.02
TRINITY_DN18998_c0_g1	TRINITY_DN18998_c0_g1_i1	1413	1253.74	1370.97	29.99	19.01
TRINITY_DN22495_c1_g2	TRINITY_DN22495_c1_g2_i1	1144	984.74	1077	29.99	19.01
TRINITY_DN24810_c0_g1	TRINITY_DN24810_c0_g1_i1,TRINITY_DN24810_c0_g1_i2,TRINITY_DN24810_c0_g1_i4	3205.56	3046.29	3330	29.98	19
TRINITY_DN19294_c0_g3	TRINITY_DN19294_c0_g3_i1	1715	1555.74	1699.99	29.97	18.99
TRINITY_DN6850_c0_g1	TRINITY_DN6850_c0_g1_i1	592	432.75	473	29.97	19
TRINITY_DN13875_c0_g1	TRINITY_DN13875_c0_g1_i1,TRINITY_DN13875_c0_g1_i2	1132.49	973.23	1063	29.95	18.99
TRINITY_DN25135_c0_g1	TRINITY_DN25135_c0_g1_i1,TRINITY_DN25135_c0_g1_i2,TRINITY_DN25135_c0_g1_i3,TRINITY_DN25135_c0_g1_i4,TRINITY_DN25135_c0_g1_i5	2441.58	2282.32	2492	29.94	18.98
TRINITY_DN10515_c0_g2	TRINITY_DN10515_c0_g2_i1	1099	939.74	1025.14	29.91	18.96
TRINITY_DN25345_c0_g2	TRINITY_DN25345_c0_g2_i1	1191	1031.74	1124	29.87	18.94
TRINITY_DN20833_c0_g1	TRINITY_DN20833_c0_g1_i1	1621	1461.74	1591.61	29.86	18.93
TRINITY_DN22424_c0_g2	TRINITY_DN22424_c0_g2_i1,TRINITY_DN22424_c0_g2_i2	1448.69	1289.42	1404	29.86	18.93
TRINITY_DN26867_c2_g2	TRINITY_DN26867_c2_g2_i1,TRINITY_DN26867_c2_g2_i10,TRINITY_DN26867_c2_g2_i11,TRINITY_DN26867_c2_g2_i12,TRINITY_DN26867_c2_g2_i13,TRINITY_DN26867_c2_g2_i14,TRINITY_DN26867_c2_g2_i15,TRINITY_DN26867_c2_g2_i2,TRINITY_DN26867_c2_g2_i3,TRINITY_DN26867_c2_g2_i4,TRINITY_DN26867_c2_g2_i5,TRINITY_DN26867_c2_g2_i8,TRINITY_DN26867_c2_g2_i9	2048.05	1888.85	2056.19	29.85	18.92
TRINITY_DN25295_c0_g1	TRINITY_DN25295_c0_g1_i1	609	449.75	489	29.82	18.9
TRINITY_DN26409_c2_g3	TRINITY_DN26409_c2_g3_i1,TRINITY_DN26409_c2_g3_i10,TRINITY_DN26409_c2_g3_i11,TRINITY_DN26409_c2_g3_i13,TRINITY_DN26409_c2_g3_i14,TRINITY_DN26409_c2_g3_i3,TRINITY_DN26409_c2_g3_i4,TRINITY_DN26409_c2_g3_i5,TRINITY_DN26409_c2_g3_i6,TRINITY_DN26409_c2_g3_i7,TRINITY_DN26409_c2_g3_i8	2812.85	2653.59	2886.03	29.82	18.91
TRINITY_DN13060_c0_g1	TRINITY_DN13060_c0_g1_i1	817	657.74	715.1	29.81	18.9
TRINITY_DN24954_c0_g1	TRINITY_DN24954_c0_g1_i1,TRINITY_DN24954_c0_g1_i3,TRINITY_DN24954_c0_g1_i4	903.13	743.87	808	29.79	18.88
TRINITY_DN21669_c0_g1	TRINITY_DN21669_c0_g1_i1	1699	1539.74	1672	29.78	18.88
TRINITY_DN26369_c0_g2	TRINITY_DN26369_c0_g2_i1,TRINITY_DN26369_c0_g2_i2,TRINITY_DN26369_c0_g2_i3	1639.36	1480.1	1606	29.76	18.86
TRINITY_DN19666_c1_g1	TRINITY_DN19666_c1_g1_i1	915	755.74	820	29.75	18.86
TRINITY_DN22928_c0_g1	TRINITY_DN22928_c0_g1_i1	782	622.74	674.81	29.72	18.84
TRINITY_DN25194_c0_g1	TRINITY_DN25194_c0_g1_i1	456	296.79	321.19	29.68	18.81
TRINITY_DN63395_c0_g1	TRINITY_DN63395_c0_g1_i1	509	349.77	378.55	29.68	18.81
TRINITY_DN26698_c2_g10	TRINITY_DN26698_c2_g10_i1,TRINITY_DN26698_c2_g10_i2,TRINITY_DN26698_c2_g10_i3,TRINITY_DN26698_c2_g10_i5,TRINITY_DN26698_c2_g10_i6	3084.75	2925.49	3165.35	29.67	18.81
TRINITY_DN14929_c0_g1	TRINITY_DN14929_c0_g1_i1	1339	1179.74	1275	29.64	18.79
TRINITY_DN25748_c1_g2	TRINITY_DN25748_c1_g2_i10,TRINITY_DN25748_c1_g2_i11,TRINITY_DN25748_c1_g2_i12,TRINITY_DN25748_c1_g2_i13,TRINITY_DN25748_c1_g2_i2,TRINITY_DN25748_c1_g2_i5,TRINITY_DN25748_c1_g2_i6,TRINITY_DN25748_c1_g2_i7,TRINITY_DN25748_c1_g2_i8	1412.02	1252.77	1354	29.64	18.79
TRINITY_DN22311_c0_g1	TRINITY_DN22311_c0_g1_i1,TRINITY_DN22311_c0_g1_i2	1104.44	945.17	1021	29.62	18.78
TRINITY_DN14320_c0_g1	TRINITY_DN14320_c0_g1_i1	1079	919.74	993	29.61	18.77
TRINITY_DN12612_c0_g1	TRINITY_DN12612_c0_g1_i1	2433	2273.74	2454	29.6	18.76
TRINITY_DN8701_c0_g2	TRINITY_DN8701_c0_g2_i1	825	665.74	718.55	29.6	18.76
TRINITY_DN14422_c0_g1	TRINITY_DN14422_c0_g1_i1,TRINITY_DN14422_c0_g1_i2	1400.7	1241.43	1338	29.56	18.74
TRINITY_DN17122_c0_g1	TRINITY_DN17122_c0_g1_i1	790	630.74	680	29.56	18.74
TRINITY_DN69356_c0_g1	TRINITY_DN69356_c0_g1_i1	599	439.75	474	29.56	18.74
TRINITY_DN18122_c0_g1	TRINITY_DN18122_c0_g1_i1,TRINITY_DN18122_c0_g1_i3,TRINITY_DN18122_c0_g1_i4	1426.64	1267.38	1365.92	29.55	18.73
TRINITY_DN23576_c0_g1	TRINITY_DN23576_c0_g1_i2,TRINITY_DN23576_c0_g1_i3,TRINITY_DN23576_c0_g1_i5	2097.92	1938.66	2087	29.52	18.71
TRINITY_DN63981_c0_g1	TRINITY_DN63981_c0_g1_i1	2168	2008.74	2161	29.5	18.7
TRINITY_DN24132_c0_g1	TRINITY_DN24132_c0_g1_i2	1529	1369.74	1473	29.49	18.69
TRINITY_DN20428_c0_g1	TRINITY_DN20428_c0_g1_i1	697	537.74	578	29.48	18.68
TRINITY_DN16128_c0_g2	TRINITY_DN16128_c0_g2_i1	803	643.74	691.9	29.47	18.68
TRINITY_DN23977_c0_g1	TRINITY_DN23977_c0_g1_i1,TRINITY_DN23977_c0_g1_i2,TRINITY_DN23977_c0_g1_i4,TRINITY_DN23977_c0_g1_i5	2420.85	2261.59	2430.13	29.47	18.68
TRINITY_DN32332_c0_g1	TRINITY_DN32332_c0_g1_i1	1549	1389.74	1492	29.44	18.66
TRINITY_DN24291_c0_g2	TRINITY_DN24291_c0_g2_i2,TRINITY_DN24291_c0_g2_i3	2295.61	2136.34	2292.78	29.43	18.66
TRINITY_DN9755_c0_g1	TRINITY_DN9755_c0_g1_i1	422	262.83	282	29.42	18.65
TRINITY_DN24922_c0_g1	TRINITY_DN24922_c0_g1_i2,TRINITY_DN24922_c0_g1_i4	2301.05	2141.78	2297	29.41	18.64
TRINITY_DN26504_c4_g2	TRINITY_DN26504_c4_g2_i1	483	323.78	347	29.39	18.63
TRINITY_DN17299_c0_g1	TRINITY_DN17299_c0_g1_i1	373	213.97	229.24	29.38	18.62
TRINITY_DN85782_c0_g1	TRINITY_DN85782_c0_g1_i1	305	146.63	157	29.36	18.61
TRINITY_DN27118_c4_g4	TRINITY_DN27118_c4_g4_i2,TRINITY_DN27118_c4_g4_i5,TRINITY_DN27118_c4_g4_i6,TRINITY_DN27118_c4_g4_i7	315.27	157.95	169.08	29.35	18.61
TRINITY_DN23273_c0_g2	TRINITY_DN23273_c0_g2_i1,TRINITY_DN23273_c0_g2_i2	2417.34	2258.08	2414.65	29.32	18.59
TRINITY_DN26969_c2_g1	TRINITY_DN26969_c2_g1_i1,TRINITY_DN26969_c2_g1_i2,TRINITY_DN26969_c2_g1_i3,TRINITY_DN26969_c2_g1_i4,TRINITY_DN26969_c2_g1_i5,TRINITY_DN26969_c2_g1_i6,TRINITY_DN26969_c2_g1_i7,TRINITY_DN26969_c2_g1_i8	1754.64	1595.38	1705	29.31	18.58
TRINITY_DN20366_c0_g2	TRINITY_DN20366_c0_g2_i1,TRINITY_DN20366_c0_g2_i2,TRINITY_DN20366_c0_g2_i3	2583.18	2423.92	2590.18	29.3	18.58
TRINITY_DN21655_c0_g1	TRINITY_DN21655_c0_g1_i1,TRINITY_DN21655_c0_g1_i2,TRINITY_DN21655_c0_g1_i3	1756.17	1596.91	1706.17	29.3	18.57
TRINITY_DN26601_c1_g2	TRINITY_DN26601_c1_g2_i2,TRINITY_DN26601_c1_g2_i3,TRINITY_DN26601_c1_g2_i4	883.63	724.39	774	29.3	18.57
TRINITY_DN25229_c0_g1	TRINITY_DN25229_c0_g1_i1,TRINITY_DN25229_c0_g1_i2	1896.77	1737.51	1855	29.28	18.56
TRINITY_DN10035_c0_g1	TRINITY_DN10035_c0_g1_i1	1086	926.74	989	29.26	18.55
TRINITY_DN24802_c0_g1	TRINITY_DN24802_c0_g1_i1,TRINITY_DN24802_c0_g1_i2,TRINITY_DN24802_c0_g1_i4,TRINITY_DN24802_c0_g1_i5,TRINITY_DN24802_c0_g1_i9	2512.45	2353.18	2508	29.23	18.53
TRINITY_DN14595_c0_g2	TRINITY_DN14595_c0_g2_i1	731	571.74	608.88	29.2	18.51
TRINITY_DN75254_c0_g1	TRINITY_DN75254_c0_g1_i1	465	305.79	325	29.15	18.48
TRINITY_DN25265_c0_g1	TRINITY_DN25265_c0_g1_i1,TRINITY_DN25265_c0_g1_i2,TRINITY_DN25265_c0_g1_i3	4303.08	4143.82	4403.99	29.14	18.47
TRINITY_DN19832_c0_g1	TRINITY_DN19832_c0_g1_i1	311	152.53	161.93	29.11	18.45
TRINITY_DN23111_c0_g2	TRINITY_DN23111_c0_g2_i1	613	453.75	481	29.07	18.43
TRINITY_DN26067_c1_g1	TRINITY_DN26067_c1_g1_i1,TRINITY_DN26067_c1_g1_i2	2144.64	1985.38	2104	29.06	18.42
TRINITY_DN21106_c0_g1	TRINITY_DN21106_c0_g1_i1,TRINITY_DN21106_c0_g1_i2	1060.68	901.42	955	29.05	18.42
TRINITY_DN27140_c52_g7	TRINITY_DN27140_c52_g7_i1	212	58.96	62.46	29.05	18.42
TRINITY_DN66275_c0_g1	TRINITY_DN66275_c0_g1_i1	1099	939.74	995	29.04	18.41
TRINITY_DN76849_c0_g2	TRINITY_DN76849_c0_g2_i1	1099	939.74	992.92	28.97	18.37
TRINITY_DN24952_c0_g1	TRINITY_DN24952_c0_g1_i1	277	119.34	126	28.95	18.35
TRINITY_DN19961_c0_g1	TRINITY_DN19961_c0_g1_i1	1858	1698.74	1790	28.9	18.32
TRINITY_DN23662_c0_g2	TRINITY_DN23662_c0_g2_i1,TRINITY_DN23662_c0_g2_i3,TRINITY_DN23662_c0_g2_i4	1689.55	1530.29	1612.1	28.89	18.31
TRINITY_DN32410_c0_g1	TRINITY_DN32410_c0_g1_i1	1513	1353.74	1425	28.87	18.3
TRINITY_DN25016_c0_g1	TRINITY_DN25016_c0_g1_i1,TRINITY_DN25016_c0_g1_i2,TRINITY_DN25016_c0_g1_i3	808.26	649.01	683	28.86	18.29
TRINITY_DN24260_c0_g1	TRINITY_DN24260_c0_g1_i1,TRINITY_DN24260_c0_g1_i2	1292.8	1133.53	1192	28.84	18.28
TRINITY_DN26273_c2_g1	TRINITY_DN26273_c2_g1_i1	202	50.39	53	28.84	18.28
TRINITY_DN26735_c3_g1	TRINITY_DN26735_c3_g1_i1	202	50.39	53	28.84	18.28
TRINITY_DN4414_c0_g1	TRINITY_DN4414_c0_g1_i1	532	372.76	392	28.84	18.28
TRINITY_DN16709_c0_g1	TRINITY_DN16709_c0_g1_i1	1164	1004.74	1056	28.82	18.27
TRINITY_DN33595_c0_g1	TRINITY_DN33595_c0_g1_i1	1190	1030.74	1083	28.81	18.26
TRINITY_DN16499_c0_g1	TRINITY_DN16499_c0_g1_i1	902	742.74	780	28.8	18.26
TRINITY_DN16178_c0_g1	TRINITY_DN16178_c0_g1_i1,TRINITY_DN16178_c0_g1_i2	1273.88	1114.62	1170	28.79	18.25
TRINITY_DN16707_c0_g2	TRINITY_DN16707_c0_g2_i1	1271	1111.74	1167	28.79	18.25
TRINITY_DN25588_c1_g2	TRINITY_DN25588_c1_g2_i1	765	605.74	636	28.79	18.25
TRINITY_DN27023_c1_g1	TRINITY_DN27023_c1_g1_i1,TRINITY_DN27023_c1_g1_i2,TRINITY_DN27023_c1_g1_i3,TRINITY_DN27023_c1_g1_i4	3784.9	3625.64	3806	28.79	18.25
TRINITY_DN13125_c0_g1	TRINITY_DN13125_c0_g1_i1	407	247.86	260	28.77	18.23
TRINITY_DN21371_c0_g1	TRINITY_DN21371_c0_g1_i1	867	707.74	742	28.75	18.22
TRINITY_DN23275_c0_g1	TRINITY_DN23275_c0_g1_i1,TRINITY_DN23275_c0_g1_i2	1129.55	970.29	1017	28.74	18.22
TRINITY_DN16981_c0_g1	TRINITY_DN16981_c0_g1_i1	1482	1322.74	1386	28.73	18.21
TRINITY_DN21844_c0_g2	TRINITY_DN21844_c0_g2_i1,TRINITY_DN21844_c0_g2_i2,TRINITY_DN21844_c0_g2_i3,TRINITY_DN21844_c0_g2_i4,TRINITY_DN21844_c0_g2_i5	1310.74	1151.48	1206.49	28.73	18.21
TRINITY_DN13209_c0_g2	TRINITY_DN13209_c0_g2_i1	315	156.46	163.81	28.71	18.2
TRINITY_DN25768_c0_g1	TRINITY_DN25768_c0_g1_i1,TRINITY_DN25768_c0_g1_i2,TRINITY_DN25768_c0_g1_i3	4365.16	4205.9	4403	28.71	18.2
TRINITY_DN26424_c1_g2	TRINITY_DN26424_c1_g2_i2,TRINITY_DN26424_c1_g2_i3	1682.61	1523.35	1595.13	28.71	18.2
TRINITY_DN26480_c2_g1	TRINITY_DN26480_c2_g1_i1,TRINITY_DN26480_c2_g1_i10,TRINITY_DN26480_c2_g1_i2,TRINITY_DN26480_c2_g1_i3,TRINITY_DN26480_c2_g1_i4,TRINITY_DN26480_c2_g1_i6,TRINITY_DN26480_c2_g1_i9	2060.9	1901.68	1991	28.71	18.2
TRINITY_DN21904_c0_g1	TRINITY_DN21904_c0_g1_i1,TRINITY_DN21904_c0_g1_i2	2222.8	2063.54	2159	28.69	18.19
TRINITY_DN16952_c0_g2	TRINITY_DN16952_c0_g2_i1	898	738.74	772.2	28.66	18.17
TRINITY_DN16376_c0_g1	TRINITY_DN16376_c0_g1_i1,TRINITY_DN16376_c0_g1_i2,TRINITY_DN16376_c0_g1_i3	1891.72	1732.46	1810	28.65	18.16
TRINITY_DN14640_c0_g3	TRINITY_DN14640_c0_g3_i1	237	81.43	84.98	28.62	18.14
TRINITY_DN21621_c0_g1	TRINITY_DN21621_c0_g1_i1,TRINITY_DN21621_c0_g1_i2,TRINITY_DN21621_c0_g1_i3	1173.88	1014.64	1058.69	28.61	18.14
TRINITY_DN27077_c6_g1	TRINITY_DN27077_c6_g1_i1,TRINITY_DN27077_c6_g1_i2	651.97	492.71	514	28.61	18.13
TRINITY_DN26061_c1_g1	TRINITY_DN26061_c1_g1_i1,TRINITY_DN26061_c1_g1_i3,TRINITY_DN26061_c1_g1_i4,TRINITY_DN26061_c1_g1_i5,TRINITY_DN26061_c1_g1_i6,TRINITY_DN26061_c1_g1_i7,TRINITY_DN26061_c1_g1_i8	1467.11	1307.86	1363	28.58	18.12
TRINITY_DN20669_c0_g2	TRINITY_DN20669_c0_g2_i1	628	468.75	488.43	28.57	18.11
TRINITY_DN27084_c0_g7	TRINITY_DN27084_c0_g7_i1	317	158.44	165	28.56	18.1
TRINITY_DN16123_c0_g1	TRINITY_DN16123_c0_g1_i2,TRINITY_DN16123_c0_g1_i3,TRINITY_DN16123_c0_g1_i4	904.9	745.65	776	28.54	18.09
TRINITY_DN21683_c0_g1	TRINITY_DN21683_c0_g1_i1	868	708.74	737.75	28.54	18.09
TRINITY_DN11805_c0_g1	TRINITY_DN11805_c0_g1_i1	3626	3466.74	3606	28.52	18.08
TRINITY_DN76404_c0_g1	TRINITY_DN76404_c0_g1_i1	1014	854.74	889	28.52	18.08
TRINITY_DN24726_c0_g2	TRINITY_DN24726_c0_g2_i1,TRINITY_DN24726_c0_g2_i2,TRINITY_DN24726_c0_g2_i3,TRINITY_DN24726_c0_g2_i4,TRINITY_DN24726_c0_g2_i5,TRINITY_DN24726_c0_g2_i7,TRINITY_DN24726_c0_g2_i8	1493.82	1334.56	1387.45	28.51	18.07
TRINITY_DN18100_c0_g1	TRINITY_DN18100_c0_g1_i1	677	517.74	538	28.5	18.06
TRINITY_DN24980_c0_g1	TRINITY_DN24980_c0_g1_i2,TRINITY_DN24980_c0_g1_i3,TRINITY_DN24980_c0_g1_i4,TRINITY_DN24980_c0_g1_i5	2032.55	1873.29	1946	28.49	18.06
TRINITY_DN26378_c8_g2	TRINITY_DN26378_c8_g2_i1,TRINITY_DN26378_c8_g2_i2,TRINITY_DN26378_c8_g2_i3	805.65	646.39	671	28.47	18.04
TRINITY_DN24580_c0_g1	TRINITY_DN24580_c0_g1_i1,TRINITY_DN24580_c0_g1_i2,TRINITY_DN24580_c0_g1_i3	1506.28	1347.01	1398	28.46	18.04
TRINITY_DN20289_c0_g1	TRINITY_DN20289_c0_g1_i2,TRINITY_DN20289_c0_g1_i3	2484.54	2325.27	2407	28.39	17.99
TRINITY_DN25188_c0_g4	TRINITY_DN25188_c0_g4_i1	1603	1443.74	1494.93	28.39	18
TRINITY_DN25121_c0_g1	TRINITY_DN25121_c0_g1_i1,TRINITY_DN25121_c0_g1_i2,TRINITY_DN25121_c0_g1_i3,TRINITY_DN25121_c0_g1_i4,TRINITY_DN25121_c0_g1_i5,TRINITY_DN25121_c0_g1_i6,TRINITY_DN25121_c0_g1_i7	1549.79	1390.53	1439.14	28.38	17.99
TRINITY_DN23409_c0_g1	TRINITY_DN23409_c0_g1_i1	1293	1133.74	1173	28.37	17.98
TRINITY_DN23857_c0_g1	TRINITY_DN23857_c0_g1_i1,TRINITY_DN23857_c0_g1_i2,TRINITY_DN23857_c0_g1_i3	1182.81	1023.54	1059	28.37	17.99
TRINITY_DN24853_c0_g2	TRINITY_DN24853_c0_g2_i1,TRINITY_DN24853_c0_g2_i2,TRINITY_DN24853_c0_g2_i3,TRINITY_DN24853_c0_g2_i4	1818.83	1659.57	1717	28.37	17.98
TRINITY_DN23076_c0_g1	TRINITY_DN23076_c0_g1_i1	737	577.74	597.51	28.36	17.98
TRINITY_DN26126_c3_g6	TRINITY_DN26126_c3_g6_i1	324	165.34	171	28.36	17.98
TRINITY_DN26606_c0_g2	TRINITY_DN26606_c0_g2_i1,TRINITY_DN26606_c0_g2_i10,TRINITY_DN26606_c0_g2_i11,TRINITY_DN26606_c0_g2_i12,TRINITY_DN26606_c0_g2_i2,TRINITY_DN26606_c0_g2_i3,TRINITY_DN26606_c0_g2_i4,TRINITY_DN26606_c0_g2_i5,TRINITY_DN26606_c0_g2_i6,TRINITY_DN26606_c0_g2_i7,TRINITY_DN26606_c0_g2_i8,TRINITY_DN26606_c0_g2_i9	1594.63	1435.39	1483.39	28.34	17.96
TRINITY_DN14093_c0_g1	TRINITY_DN14093_c0_g1_i1,TRINITY_DN14093_c0_g1_i3	1647.25	1487.99	1537	28.33	17.96
TRINITY_DN14278_c0_g2	TRINITY_DN14278_c0_g2_i1	224	69.58	71.87	28.32	17.95
TRINITY_DN26508_c0_g4	TRINITY_DN26508_c0_g4_i1,TRINITY_DN26508_c0_g4_i10,TRINITY_DN26508_c0_g4_i11,TRINITY_DN26508_c0_g4_i14,TRINITY_DN26508_c0_g4_i15,TRINITY_DN26508_c0_g4_i2,TRINITY_DN26508_c0_g4_i4,TRINITY_DN26508_c0_g4_i5,TRINITY_DN26508_c0_g4_i8,TRINITY_DN26508_c0_g4_i9	3271.24	3111.97	3210.43	28.29	17.93
TRINITY_DN13491_c0_g1	TRINITY_DN13491_c0_g1_i1	1656	1496.74	1542	28.25	17.91
TRINITY_DN26599_c4_g6	TRINITY_DN26599_c4_g6_i1	375	215.96	222.47	28.25	17.91
TRINITY_DN24898_c1_g1	TRINITY_DN24898_c1_g1_i1,TRINITY_DN24898_c1_g1_i2,TRINITY_DN24898_c1_g1_i3,TRINITY_DN24898_c1_g1_i4	969.64	810.47	834	28.22	17.89
TRINITY_DN22020_c0_g1	TRINITY_DN22020_c0_g1_i1	967	807.74	831	28.21	17.88
TRINITY_DN26481_c0_g1	TRINITY_DN26481_c0_g1_i10,TRINITY_DN26481_c0_g1_i11,TRINITY_DN26481_c0_g1_i13,TRINITY_DN26481_c0_g1_i14,TRINITY_DN26481_c0_g1_i15,TRINITY_DN26481_c0_g1_i17,TRINITY_DN26481_c0_g1_i18,TRINITY_DN26481_c0_g1_i19,TRINITY_DN26481_c0_g1_i2,TRINITY_DN26481_c0_g1_i21,TRINITY_DN26481_c0_g1_i22,TRINITY_DN26481_c0_g1_i23,TRINITY_DN26481_c0_g1_i24,TRINITY_DN26481_c0_g1_i25,TRINITY_DN26481_c0_g1_i26,TRINITY_DN…	2502.98	2343.71	2410	28.2	17.87
TRINITY_DN26973_c0_g1	TRINITY_DN26973_c0_g1_i1,TRINITY_DN26973_c0_g1_i10,TRINITY_DN26973_c0_g1_i11,TRINITY_DN26973_c0_g1_i2,TRINITY_DN26973_c0_g1_i4,TRINITY_DN26973_c0_g1_i7	3080.51	2921.26	3002.76	28.19	17.87
TRINITY_DN11555_c0_g1	TRINITY_DN11555_c0_g1_i1	1219	1059.74	1089	28.18	17.86
TRINITY_DN25663_c0_g1	TRINITY_DN25663_c0_g1_i1,TRINITY_DN25663_c0_g1_i2,TRINITY_DN25663_c0_g1_i3,TRINITY_DN25663_c0_g1_i5,TRINITY_DN25663_c0_g1_i6,TRINITY_DN25663_c0_g1_i7	3880.06	3720.79	3824	28.18	17.87
TRINITY_DN70065_c0_g1	TRINITY_DN70065_c0_g1_i1	891	731.74	752	28.18	17.86
TRINITY_DN64614_c0_g1	TRINITY_DN64614_c0_g1_i1	536	376.76	387	28.17	17.86
TRINITY_DN20598_c0_g1	TRINITY_DN20598_c0_g1_i1,TRINITY_DN20598_c0_g1_i2,TRINITY_DN20598_c0_g1_i3	1274.6	1115.33	1144.65	28.14	17.84
TRINITY_DN25817_c6_g4	TRINITY_DN25817_c6_g4_i1,TRINITY_DN25817_c6_g4_i3,TRINITY_DN25817_c6_g4_i4,TRINITY_DN25817_c6_g4_i5	2858.3	2699.04	2768	28.12	17.83
TRINITY_DN25855_c2_g3	TRINITY_DN25855_c2_g3_i4,TRINITY_DN25855_c2_g3_i6,TRINITY_DN25855_c2_g3_i8,TRINITY_DN25855_c2_g3_i9	4062.46	3903.2	4002.68	28.12	17.83
TRINITY_DN24562_c0_g1	TRINITY_DN24562_c0_g1_i1,TRINITY_DN24562_c0_g1_i2	805.17	645.91	662	28.11	17.82
TRINITY_DN25226_c0_g1	TRINITY_DN25226_c0_g1_i2,TRINITY_DN25226_c0_g1_i3,TRINITY_DN25226_c0_g1_i4,TRINITY_DN25226_c0_g1_i5,TRINITY_DN25226_c0_g1_i6,TRINITY_DN25226_c0_g1_i7,TRINITY_DN25226_c0_g1_i8	1191.87	1032.6	1058	28.1	17.81
TRINITY_DN26676_c0_g1	TRINITY_DN26676_c0_g1_i2	1710	1550.74	1585	28.03	17.77
TRINITY_DN26134_c0_g2	TRINITY_DN26134_c0_g2_i1,TRINITY_DN26134_c0_g2_i2	413.7	254.6	260.08	28.01	17.76
TRINITY_DN26823_c0_g1	TRINITY_DN26823_c0_g1_i1,TRINITY_DN26823_c0_g1_i11,TRINITY_DN26823_c0_g1_i3,TRINITY_DN26823_c0_g1_i4,TRINITY_DN26823_c0_g1_i5,TRINITY_DN26823_c0_g1_i7,TRINITY_DN26823_c0_g1_i8,TRINITY_DN26823_c0_g1_i9	1634.93	1475.84	1507	28	17.75
TRINITY_DN26323_c0_g2	TRINITY_DN26323_c0_g2_i1,TRINITY_DN26323_c0_g2_i10,TRINITY_DN26323_c0_g2_i12,TRINITY_DN26323_c0_g2_i13,TRINITY_DN26323_c0_g2_i15,TRINITY_DN26323_c0_g2_i3,TRINITY_DN26323_c0_g2_i4,TRINITY_DN26323_c0_g2_i5,TRINITY_DN26323_c0_g2_i7,TRINITY_DN26323_c0_g2_i8,TRINITY_DN26323_c0_g2_i9	2513.55	2354.29	2401	27.97	17.73
TRINITY_DN19247_c0_g1	TRINITY_DN19247_c0_g1_i1,TRINITY_DN19247_c0_g1_i2,TRINITY_DN19247_c0_g1_i3	1420.58	1261.32	1286	27.96	17.72
TRINITY_DN27140_c52_g1	TRINITY_DN27140_c52_g1_i1	273	115.48	117.7	27.95	17.72
TRINITY_DN19404_c0_g1	TRINITY_DN19404_c0_g1_i1	975	815.74	831	27.94	17.71
TRINITY_DN22202_c0_g2	TRINITY_DN22202_c0_g2_i1,TRINITY_DN22202_c0_g2_i2	941.31	782.05	796	27.91	17.69
TRINITY_DN25830_c0_g1	TRINITY_DN25830_c0_g1_i1,TRINITY_DN25830_c0_g1_i10,TRINITY_DN25830_c0_g1_i12,TRINITY_DN25830_c0_g1_i2,TRINITY_DN25830_c0_g1_i3,TRINITY_DN25830_c0_g1_i4,TRINITY_DN25830_c0_g1_i5,TRINITY_DN25830_c0_g1_i6	2611.96	2452.7	2495	27.9	17.68
TRINITY_DN10415_c0_g1	TRINITY_DN10415_c0_g1_i1	2208	2048.74	2084	27.89	17.68
TRINITY_DN25245_c0_g3	TRINITY_DN25245_c0_g3_i2,TRINITY_DN25245_c0_g3_i3,TRINITY_DN25245_c0_g3_i4,TRINITY_DN25245_c0_g3_i5,TRINITY_DN25245_c0_g3_i6,TRINITY_DN25245_c0_g3_i7,TRINITY_DN25245_c0_g3_i9	3159.88	3000.61	3050.98	27.88	17.67
TRINITY_DN21741_c0_g2	TRINITY_DN21741_c0_g2_i1,TRINITY_DN21741_c0_g2_i2	2031.53	1872.26	1898	27.8	17.62
TRINITY_DN25194_c1_g1	TRINITY_DN25194_c1_g1_i1	1334	1174.74	1190	27.78	17.61
TRINITY_DN26582_c1_g1	TRINITY_DN26582_c1_g1_i1,TRINITY_DN26582_c1_g1_i10,TRINITY_DN26582_c1_g1_i11,TRINITY_DN26582_c1_g1_i12,TRINITY_DN26582_c1_g1_i13,TRINITY_DN26582_c1_g1_i14,TRINITY_DN26582_c1_g1_i15,TRINITY_DN26582_c1_g1_i16,TRINITY_DN26582_c1_g1_i2,TRINITY_DN26582_c1_g1_i3,TRINITY_DN26582_c1_g1_i4,TRINITY_DN26582_c1_g1_i5,TRINITY_DN26582_c1_g1_i6,TRINITY_DN26582_c1_g1_i7,TRINITY_DN26582_c1_g1_i8,TRINITY_DN26582_c…	3244.63	3085.37	3124	27.77	17.6
TRINITY_DN16236_c0_g1	TRINITY_DN16236_c0_g1_i1	859	699.74	708.23	27.76	17.59
TRINITY_DN26994_c1_g3	TRINITY_DN26994_c1_g3_i1	306	147.61	149.44	27.76	17.6
TRINITY_DN15547_c1_g1	TRINITY_DN15547_c1_g1_i1	1456	1296.74	1312	27.75	17.59
TRINITY_DN20032_c0_g1	TRINITY_DN20032_c0_g1_i1	818	658.74	666.7	27.75	17.59
TRINITY_DN31749_c0_g1	TRINITY_DN31749_c0_g1_i1	1480	1320.74	1335	27.72	17.57
TRINITY_DN25999_c1_g2	TRINITY_DN25999_c1_g2_i1,TRINITY_DN25999_c1_g2_i10,TRINITY_DN25999_c1_g2_i2,TRINITY_DN25999_c1_g2_i3,TRINITY_DN25999_c1_g2_i4,TRINITY_DN25999_c1_g2_i6,TRINITY_DN25999_c1_g2_i7,TRINITY_DN25999_c1_g2_i8	1884.98	1725.76	1744	27.71	17.57
TRINITY_DN26819_c1_g2	TRINITY_DN26819_c1_g2_i1,TRINITY_DN26819_c1_g2_i2,TRINITY_DN26819_c1_g2_i4,TRINITY_DN26819_c1_g2_i5,TRINITY_DN26819_c1_g2_i6	1150.3	991.04	1001.06	27.7	17.56
TRINITY_DN27671_c0_g1	TRINITY_DN27671_c0_g1_i1	579	419.75	424	27.7	17.56
TRINITY_DN27084_c0_g5	TRINITY_DN27084_c0_g5_i1	1176	1016.74	1026	27.67	17.54
TRINITY_DN26983_c1_g1	TRINITY_DN26983_c1_g1_i1,TRINITY_DN26983_c1_g1_i10,TRINITY_DN26983_c1_g1_i11,TRINITY_DN26983_c1_g1_i12,TRINITY_DN26983_c1_g1_i15,TRINITY_DN26983_c1_g1_i16,TRINITY_DN26983_c1_g1_i19,TRINITY_DN26983_c1_g1_i3,TRINITY_DN26983_c1_g1_i4,TRINITY_DN26983_c1_g1_i5,TRINITY_DN26983_c1_g1_i6,TRINITY_DN26983_c1_g1_i7,TRINITY_DN26983_c1_g1_i8	2265.2	2106.01	2124	27.66	17.53
TRINITY_DN25109_c0_g4	TRINITY_DN25109_c0_g4_i1,TRINITY_DN25109_c0_g4_i3,TRINITY_DN25109_c0_g4_i4,TRINITY_DN25109_c0_g4_i5	2131.71	1972.45	1988.73	27.65	17.53
TRINITY_DN26544_c3_g3	TRINITY_DN26544_c3_g3_i3,TRINITY_DN26544_c3_g3_i5,TRINITY_DN26544_c3_g3_i6,TRINITY_DN26544_c3_g3_i7	3370.69	3211.43	3237	27.64	17.52
TRINITY_DN3756_c0_g1	TRINITY_DN3756_c0_g1_i1	1184	1024.74	1033	27.64	17.52
TRINITY_DN50123_c0_g1	TRINITY_DN50123_c0_g1_i1	433	273.82	276	27.64	17.52
TRINITY_DN22979_c0_g5	TRINITY_DN22979_c0_g5_i1,TRINITY_DN22979_c0_g5_i2	2037.81	1878.55	1892	27.62	17.51
TRINITY_DN26202_c0_g1	TRINITY_DN26202_c0_g1_i1,TRINITY_DN26202_c0_g1_i2,TRINITY_DN26202_c0_g1_i3,TRINITY_DN26202_c0_g1_i4,TRINITY_DN26202_c0_g1_i6,TRINITY_DN26202_c0_g1_i8	2932.19	2772.93	2785	27.54	17.46
TRINITY_DN21824_c0_g1	TRINITY_DN21824_c0_g1_i1,TRINITY_DN21824_c0_g1_i2	1203.62	1044.36	1048	27.52	17.44
TRINITY_DN25949_c0_g1	TRINITY_DN25949_c0_g1_i13,TRINITY_DN25949_c0_g1_i14,TRINITY_DN25949_c0_g1_i15,TRINITY_DN25949_c0_g1_i18,TRINITY_DN25949_c0_g1_i19,TRINITY_DN25949_c0_g1_i23,TRINITY_DN25949_c0_g1_i24,TRINITY_DN25949_c0_g1_i27,TRINITY_DN25949_c0_g1_i28,TRINITY_DN25949_c0_g1_i3,TRINITY_DN25949_c0_g1_i7	2609.99	2450.72	2459.46	27.52	17.44
TRINITY_DN26463_c1_g1	TRINITY_DN26463_c1_g1_i1,TRINITY_DN26463_c1_g1_i4,TRINITY_DN26463_c1_g1_i5,TRINITY_DN26463_c1_g1_i6,TRINITY_DN26463_c1_g1_i7	2661.46	2502.19	2510	27.51	17.44
TRINITY_DN22332_c0_g2	TRINITY_DN22332_c0_g2_i1,TRINITY_DN22332_c0_g2_i2,TRINITY_DN22332_c0_g2_i3,TRINITY_DN22332_c0_g2_i4	948.17	788.91	791.19	27.5	17.43
TRINITY_DN27008_c1_g2	TRINITY_DN27008_c1_g2_i1	5051	4891.74	4903	27.49	17.42
TRINITY_DN19025_c0_g1	TRINITY_DN19025_c0_g1_i1,TRINITY_DN19025_c0_g1_i2	1882.12	1722.86	1722.78	27.42	17.38
TRINITY_DN85737_c0_g1	TRINITY_DN85737_c0_g1_i1	367	207.99	208	27.42	17.38
TRINITY_DN16874_c0_g1	TRINITY_DN16874_c0_g1_i1	1527	1367.74	1367	27.41	17.37
TRINITY_DN21402_c0_g1	TRINITY_DN21402_c0_g1_i1,TRINITY_DN21402_c0_g1_i2,TRINITY_DN21402_c0_g1_i3	1157.99	998.73	998	27.4	17.37
TRINITY_DN26872_c1_g2	TRINITY_DN26872_c1_g2_i1,TRINITY_DN26872_c1_g2_i2,TRINITY_DN26872_c1_g2_i3,TRINITY_DN26872_c1_g2_i4,TRINITY_DN26872_c1_g2_i6	2382.58	2223.32	2218.42	27.36	17.34
TRINITY_DN16351_c0_g2	TRINITY_DN16351_c0_g2_i1,TRINITY_DN16351_c0_g2_i2	2321.01	2161.75	2155	27.34	17.33
TRINITY_DN12543_c0_g1	TRINITY_DN12543_c0_g1_i1	237	81.43	81.13	27.32	17.32
TRINITY_DN25122_c0_g1	TRINITY_DN25122_c0_g1_i1	2241	2081.74	2073	27.31	17.31
TRINITY_DN26722_c1_g1	TRINITY_DN26722_c1_g1_i2,TRINITY_DN26722_c1_g1_i3,TRINITY_DN26722_c1_g1_i4,TRINITY_DN26722_c1_g1_i5,TRINITY_DN26722_c1_g1_i8,TRINITY_DN26722_c1_g1_i9	1505.5	1346.24	1340.84	27.31	17.31
TRINITY_DN27083_c1_g4	TRINITY_DN27083_c1_g4_i1	414	254.85	253.68	27.3	17.3
TRINITY_DN24006_c0_g1	TRINITY_DN24006_c0_g1_i1,TRINITY_DN24006_c0_g1_i2,TRINITY_DN24006_c0_g1_i3	2023.8	1864.54	1854.99	27.28	17.29
TRINITY_DN26652_c0_g1	TRINITY_DN26652_c0_g1_i1,TRINITY_DN26652_c0_g1_i2,TRINITY_DN26652_c0_g1_i3,TRINITY_DN26652_c0_g1_i4,TRINITY_DN26652_c0_g1_i5,TRINITY_DN26652_c0_g1_i6	1862.98	1703.72	1695	27.28	17.29
TRINITY_DN26780_c0_g1	TRINITY_DN26780_c0_g1_i1,TRINITY_DN26780_c0_g1_i2	2413.87	2254.6	2243	27.28	17.29
TRINITY_DN26550_c0_g2	TRINITY_DN26550_c0_g2_i1,TRINITY_DN26550_c0_g2_i2	1004.95	845.69	840.55	27.26	17.28
TRINITY_DN10323_c0_g2	TRINITY_DN10323_c0_g2_i1	1087	927.74	920.92	27.22	17.26
TRINITY_DN19041_c2_g1	TRINITY_DN19041_c2_g1_i1	1485	1325.74	1316	27.22	17.26
TRINITY_DN26078_c0_g1	TRINITY_DN26078_c0_g1_i1,TRINITY_DN26078_c0_g1_i2,TRINITY_DN26078_c0_g1_i3	1154.53	995.27	988	27.22	17.26
TRINITY_DN13352_c0_g1	TRINITY_DN13352_c0_g1_i1,TRINITY_DN13352_c0_g1_i2,TRINITY_DN13352_c0_g1_i3	649.43	490.21	486	27.19	17.23
TRINITY_DN14266_c0_g2	TRINITY_DN14266_c0_g2_i1	735	575.74	570.92	27.19	17.24
TRINITY_DN7536_c0_g2	TRINITY_DN7536_c0_g2_i1	654	494.74	490	27.16	17.22
TRINITY_DN24784_c0_g2	TRINITY_DN24784_c0_g2_i1	1599	1439.74	1424	27.12	17.19
TRINITY_DN63579_c0_g1	TRINITY_DN63579_c0_g1_i1	925	765.74	757	27.11	17.18
TRINITY_DN27111_c4_g1	TRINITY_DN27111_c4_g1_i1	1328	1168.74	1155	27.1	17.18
TRINITY_DN19940_c0_g1	TRINITY_DN19940_c0_g1_i1,TRINITY_DN19940_c0_g1_i2,TRINITY_DN19940_c0_g1_i3	700.59	541.33	534	27.05	17.15
TRINITY_DN13739_c0_g2	TRINITY_DN13739_c0_g2_i1,TRINITY_DN13739_c0_g2_i2	1121.63	962.37	949	27.04	17.14
TRINITY_DN13404_c0_g1	TRINITY_DN13404_c0_g1_i1	1776	1616.74	1592.56	27.01	17.12
TRINITY_DN22667_c0_g1	TRINITY_DN22667_c0_g1_i2,TRINITY_DN22667_c0_g1_i3	714.64	555.39	547	27.01	17.12
TRINITY_DN7720_c0_g1	TRINITY_DN7720_c0_g1_i1	1407	1247.74	1229	27.01	17.12
TRINITY_DN26413_c0_g1	TRINITY_DN26413_c0_g1_i2,TRINITY_DN26413_c0_g1_i3,TRINITY_DN26413_c0_g1_i4	2238.15	2078.89	2046	26.99	17.11
TRINITY_DN24669_c1_g1	TRINITY_DN24669_c1_g1_i2,TRINITY_DN24669_c1_g1_i3	1490.79	1331.53	1310	26.98	17.1
TRINITY_DN25977_c1_g2	TRINITY_DN25977_c1_g2_i1	1086	926.74	911.46	26.97	17.1
TRINITY_DN26419_c0_g2	TRINITY_DN26419_c0_g2_i1,TRINITY_DN26419_c0_g2_i10,TRINITY_DN26419_c0_g2_i11,TRINITY_DN26419_c0_g2_i2,TRINITY_DN26419_c0_g2_i4,TRINITY_DN26419_c0_g2_i5,TRINITY_DN26419_c0_g2_i8,TRINITY_DN26419_c0_g2_i9	2611.3	2452.04	2406.35	26.91	17.06
TRINITY_DN26760_c0_g2	TRINITY_DN26760_c0_g2_i1,TRINITY_DN26760_c0_g2_i2,TRINITY_DN26760_c0_g2_i3,TRINITY_DN26760_c0_g2_i4	1740.53	1581.26	1551.09	26.9	17.05
TRINITY_DN27056_c0_g4	TRINITY_DN27056_c0_g4_i1,TRINITY_DN27056_c0_g4_i4	1707.49	1548.23	1518.41	26.89	17.05
TRINITY_DN70331_c0_g1	TRINITY_DN70331_c0_g1_i1	662	502.74	493	26.89	17.05
TRINITY_DN25698_c2_g1	TRINITY_DN25698_c2_g1_i1,TRINITY_DN25698_c2_g1_i2,TRINITY_DN25698_c2_g1_i3	1878.65	1719.39	1683.63	26.85	17.02
TRINITY_DN23850_c0_g1	TRINITY_DN23850_c0_g1_i1,TRINITY_DN23850_c0_g1_i2	1187.06	1027.8	1006	26.84	17.01
TRINITY_DN19607_c0_g1	TRINITY_DN19607_c0_g1_i1,TRINITY_DN19607_c0_g1_i2	1947.79	1788.56	1750	26.83	17.01
TRINITY_DN21797_c0_g2	TRINITY_DN21797_c0_g2_i1,TRINITY_DN21797_c0_g2_i2,TRINITY_DN21797_c0_g2_i3	1122.18	962.91	942	26.83	17.01
TRINITY_DN17593_c0_g1	TRINITY_DN17593_c0_g1_i1	801	641.74	627.07	26.8	16.99
TRINITY_DN26698_c2_g4	TRINITY_DN26698_c2_g4_i1,TRINITY_DN26698_c2_g4_i10,TRINITY_DN26698_c2_g4_i11,TRINITY_DN26698_c2_g4_i2,TRINITY_DN26698_c2_g4_i3,TRINITY_DN26698_c2_g4_i4,TRINITY_DN26698_c2_g4_i5,TRINITY_DN26698_c2_g4_i6,TRINITY_DN26698_c2_g4_i7,TRINITY_DN26698_c2_g4_i8,TRINITY_DN26698_c2_g4_i9	1353.92	1194.66	1166.59	26.78	16.97
TRINITY_DN25806_c0_g1	TRINITY_DN25806_c0_g1_i1,TRINITY_DN25806_c0_g1_i2,TRINITY_DN25806_c0_g1_i3,TRINITY_DN25806_c0_g1_i4,TRINITY_DN25806_c0_g1_i5	1225.77	1066.56	1041	26.77	16.97
TRINITY_DN31662_c0_g1	TRINITY_DN31662_c0_g1_i1	987	827.74	808	26.77	16.97
TRINITY_DN24705_c0_g1	TRINITY_DN24705_c0_g1_i1,TRINITY_DN24705_c0_g1_i2,TRINITY_DN24705_c0_g1_i3,TRINITY_DN24705_c0_g1_i4,TRINITY_DN24705_c0_g1_i5,TRINITY_DN24705_c0_g1_i6	1449.11	1289.85	1258.67	26.76	16.96
TRINITY_DN12895_c0_g1	TRINITY_DN12895_c0_g1_i1	786	626.74	611	26.73	16.95
TRINITY_DN26203_c0_g1	TRINITY_DN26203_c0_g1_i1,TRINITY_DN26203_c0_g1_i2,TRINITY_DN26203_c0_g1_i4	1522.25	1362.98	1328	26.72	16.94
TRINITY_DN55373_c0_g1	TRINITY_DN55373_c0_g1_i1	892	732.74	713	26.68	16.91
TRINITY_DN24573_c0_g1	TRINITY_DN24573_c0_g1_i1,TRINITY_DN24573_c0_g1_i2,TRINITY_DN24573_c0_g1_i3,TRINITY_DN24573_c0_g1_i4	2949.41	2790.15	2713	26.66	16.9
TRINITY_DN26131_c1_g1	TRINITY_DN26131_c1_g1_i11,TRINITY_DN26131_c1_g1_i3,TRINITY_DN26131_c1_g1_i6,TRINITY_DN26131_c1_g1_i8	2333.47	2174.21	2113	26.65	16.89
TRINITY_DN20371_c0_g1	TRINITY_DN20371_c0_g1_i1,TRINITY_DN20371_c0_g1_i2	1260.8	1101.54	1070	26.64	16.89
TRINITY_DN24891_c0_g1	TRINITY_DN24891_c0_g1_i1	1547	1387.74	1346.61	26.61	16.87
TRINITY_DN26539_c5_g1	TRINITY_DN26539_c5_g1_i1,TRINITY_DN26539_c5_g1_i10,TRINITY_DN26539_c5_g1_i12,TRINITY_DN26539_c5_g1_i13,TRINITY_DN26539_c5_g1_i16,TRINITY_DN26539_c5_g1_i2,TRINITY_DN26539_c5_g1_i4,TRINITY_DN26539_c5_g1_i5,TRINITY_DN26539_c5_g1_i7,TRINITY_DN26539_c5_g1_i8,TRINITY_DN26539_c5_g1_i9	2307.36	2148.1	2083.61	26.6	16.86
TRINITY_DN19824_c0_g1	TRINITY_DN19824_c0_g1_i1	1262	1102.74	1068	26.56	16.84
TRINITY_DN21565_c0_g1	TRINITY_DN21565_c0_g1_i1	201	49.56	48	26.56	16.84
TRINITY_DN22371_c0_g1	TRINITY_DN22371_c0_g1_i1	1765	1605.74	1555	26.56	16.83
TRINITY_DN22367_c0_g2	TRINITY_DN22367_c0_g2_i1,TRINITY_DN22367_c0_g2_i3	2161.53	2002.27	1938.2	26.54	16.83
TRINITY_DN25455_c0_g2	TRINITY_DN25455_c0_g2_i1,TRINITY_DN25455_c0_g2_i2,TRINITY_DN25455_c0_g2_i3,TRINITY_DN25455_c0_g2_i4,TRINITY_DN25455_c0_g2_i5,TRINITY_DN25455_c0_g2_i6,TRINITY_DN25455_c0_g2_i7,TRINITY_DN25455_c0_g2_i8	1525.9	1366.64	1321	26.51	16.8
TRINITY_DN18247_c1_g4	TRINITY_DN18247_c1_g4_i1	480	320.78	310	26.5	16.8
TRINITY_DN19154_c0_g1	TRINITY_DN19154_c0_g1_i1	952	792.74	766	26.5	16.8
TRINITY_DN20508_c0_g1	TRINITY_DN20508_c0_g1_i1	3624	3464.74	3348	26.5	16.8
TRINITY_DN454_c0_g2	TRINITY_DN454_c0_g2_i1	1340	1180.74	1141.23	26.5	16.8
TRINITY_DN25538_c0_g5	TRINITY_DN25538_c0_g5_i1	881	721.74	697.29	26.49	16.79
TRINITY_DN26177_c0_g2	TRINITY_DN26177_c0_g2_i1,TRINITY_DN26177_c0_g2_i2,TRINITY_DN26177_c0_g2_i3,TRINITY_DN26177_c0_g2_i4,TRINITY_DN26177_c0_g2_i6	2166.05	2006.79	1938.34	26.49	16.79
TRINITY_DN24790_c0_g2	TRINITY_DN24790_c0_g2_i1,TRINITY_DN24790_c0_g2_i2,TRINITY_DN24790_c0_g2_i4,TRINITY_DN24790_c0_g2_i5	1773.21	1613.95	1558	26.47	16.78
TRINITY_DN16780_c0_g2	TRINITY_DN16780_c0_g2_i1	272	114.51	110.51	26.46	16.78
TRINITY_DN26132_c2_g4	TRINITY_DN26132_c2_g4_i1	2102	1942.74	1874	26.45	16.77
TRINITY_DN23076_c0_g2	TRINITY_DN23076_c0_g2_i1,TRINITY_DN23076_c0_g2_i2	705.36	546.1	526.49	26.44	16.76
TRINITY_DN24547_c0_g2	TRINITY_DN24547_c0_g2_i1,TRINITY_DN24547_c0_g2_i3,TRINITY_DN24547_c0_g2_i4,TRINITY_DN24547_c0_g2_i5,TRINITY_DN24547_c0_g2_i7	2475.68	2316.41	2232.94	26.43	16.76
TRINITY_DN25525_c0_g1	TRINITY_DN25525_c0_g1_i1,TRINITY_DN25525_c0_g1_i12,TRINITY_DN25525_c0_g1_i15,TRINITY_DN25525_c0_g1_i16,TRINITY_DN25525_c0_g1_i17,TRINITY_DN25525_c0_g1_i19,TRINITY_DN25525_c0_g1_i2,TRINITY_DN25525_c0_g1_i20,TRINITY_DN25525_c0_g1_i3,TRINITY_DN25525_c0_g1_i4,TRINITY_DN25525_c0_g1_i5,TRINITY_DN25525_c0_g1_i6,TRINITY_DN25525_c0_g1_i7,TRINITY_DN25525_c0_g1_i8,TRINITY_DN25525_c0_g1_i9	1338.92	1179.66	1137	26.43	16.75
TRINITY_DN18002_c0_g2	TRINITY_DN18002_c0_g2_i1	1766	1606.74	1547.29	26.41	16.74
TRINITY_DN22009_c0_g4	TRINITY_DN22009_c0_g4_i1,TRINITY_DN22009_c0_g4_i2,TRINITY_DN22009_c0_g4_i3,TRINITY_DN22009_c0_g4_i5	1929.47	1770.2	1705.09	26.41	16.74
TRINITY_DN17794_c0_g1	TRINITY_DN17794_c0_g1_i1	2055	1895.74	1825	26.4	16.73
TRINITY_DN26838_c0_g5	TRINITY_DN26838_c0_g5_i1,TRINITY_DN26838_c0_g5_i3,TRINITY_DN26838_c0_g5_i4,TRINITY_DN26838_c0_g5_i5,TRINITY_DN26838_c0_g5_i6,TRINITY_DN26838_c0_g5_i7	2504.02	2344.75	2257	26.4	16.73
TRINITY_DN10294_c0_g1	TRINITY_DN10294_c0_g1_i1	975	815.74	785	26.39	16.73
TRINITY_DN25374_c0_g1	TRINITY_DN25374_c0_g1_i2,TRINITY_DN25374_c0_g1_i3	2323.2	2163.94	2082.31	26.39	16.73
TRINITY_DN61901_c0_g1	TRINITY_DN61901_c0_g1_i1	1846	1686.74	1623	26.39	16.73
TRINITY_DN26505_c1_g4	TRINITY_DN26505_c1_g4_i1	250	93.55	90	26.38	16.72
TRINITY_DN18580_c0_g1	TRINITY_DN18580_c0_g1_i1,TRINITY_DN18580_c0_g1_i2	853.96	694.7	668	26.37	16.71
TRINITY_DN64718_c0_g1	TRINITY_DN64718_c0_g1_i1	1480	1320.74	1270	26.37	16.72
TRINITY_DN18185_c0_g1	TRINITY_DN18185_c0_g1_i1	1002	842.74	810	26.36	16.71
TRINITY_DN20123_c0_g1	TRINITY_DN20123_c0_g1_i1,TRINITY_DN20123_c0_g1_i4	1643.61	1484.35	1427	26.36	16.71
TRINITY_DN26469_c0_g2	TRINITY_DN26469_c0_g2_i1	2948	2788.74	2680	26.35	16.71
TRINITY_DN25367_c0_g2	TRINITY_DN25367_c0_g2_i1	2056	1896.74	1821.73	26.34	16.7
TRINITY_DN26183_c0_g3	TRINITY_DN26183_c0_g3_i3,TRINITY_DN26183_c0_g3_i4,TRINITY_DN26183_c0_g3_i5,TRINITY_DN26183_c0_g3_i7,TRINITY_DN26183_c0_g3_i8	3203.82	3044.56	2924.23	26.34	16.7
TRINITY_DN19402_c0_g1	TRINITY_DN19402_c0_g1_i1	1180	1020.74	980	26.33	16.69
TRINITY_DN16990_c0_g1	TRINITY_DN16990_c0_g1_i1	1999	1839.74	1765.85	26.32	16.68
TRINITY_DN24455_c0_g3	TRINITY_DN24455_c0_g3_i1,TRINITY_DN24455_c0_g3_i2,TRINITY_DN24455_c0_g3_i3,TRINITY_DN24455_c0_g3_i4	2751.77	2592.51	2488.38	26.32	16.68
TRINITY_DN19037_c0_g1	TRINITY_DN19037_c0_g1_i1	1292	1132.74	1085.96	26.29	16.67
TRINITY_DN21329_c0_g3	TRINITY_DN21329_c0_g3_i1	695	535.74	513.71	26.29	16.67
TRINITY_DN30924_c0_g1	TRINITY_DN30924_c0_g1_i1	353	194.08	186	26.28	16.66
TRINITY_DN16683_c0_g1	TRINITY_DN16683_c0_g1_i1	1617	1457.74	1396.68	26.27	16.65
TRINITY_DN20550_c0_g2	TRINITY_DN20550_c0_g2_i1	816	656.74	629	26.26	16.65
TRINITY_DN6911_c0_g1	TRINITY_DN6911_c0_g1_i1	1030	870.74	833.94	26.26	16.65
TRINITY_DN13878_c0_g2	TRINITY_DN13878_c0_g2_i1	1030	870.74	833.66	26.25	16.64
TRINITY_DN25832_c0_g2	TRINITY_DN25832_c0_g2_i1	1581	1421.74	1361	26.25	16.64
TRINITY_DN26248_c0_g2	TRINITY_DN26248_c0_g2_i2,TRINITY_DN26248_c0_g2_i3	1979.9	1820.64	1743	26.25	16.64
TRINITY_DN26469_c0_g1	TRINITY_DN26469_c0_g1_i1	2836	2676.74	2562	26.25	16.64
TRINITY_DN26740_c1_g2	TRINITY_DN26740_c1_g2_i10,TRINITY_DN26740_c1_g2_i11,TRINITY_DN26740_c1_g2_i12,TRINITY_DN26740_c1_g2_i13,TRINITY_DN26740_c1_g2_i2,TRINITY_DN26740_c1_g2_i4,TRINITY_DN26740_c1_g2_i6,TRINITY_DN26740_c1_g2_i7,TRINITY_DN26740_c1_g2_i9	1482.8	1323.54	1267	26.25	16.64
TRINITY_DN26982_c0_g1	TRINITY_DN26982_c0_g1_i10,TRINITY_DN26982_c0_g1_i14,TRINITY_DN26982_c0_g1_i15,TRINITY_DN26982_c0_g1_i16,TRINITY_DN26982_c0_g1_i17,TRINITY_DN26982_c0_g1_i2,TRINITY_DN26982_c0_g1_i3,TRINITY_DN26982_c0_g1_i4,TRINITY_DN26982_c0_g1_i5,TRINITY_DN26982_c0_g1_i6,TRINITY_DN26982_c0_g1_i7,TRINITY_DN26982_c0_g1_i8,TRINITY_DN26982_c0_g1_i9	1134.8	975.92	934.02	26.25	16.64
TRINITY_DN21110_c0_g1	TRINITY_DN21110_c0_g1_i1	1328	1168.74	1118	26.23	16.63
TRINITY_DN27039_c0_g3	TRINITY_DN27039_c0_g3_i1,TRINITY_DN27039_c0_g3_i11,TRINITY_DN27039_c0_g3_i12,TRINITY_DN27039_c0_g3_i13,TRINITY_DN27039_c0_g3_i2,TRINITY_DN27039_c0_g3_i3,TRINITY_DN27039_c0_g3_i4,TRINITY_DN27039_c0_g3_i5,TRINITY_DN27039_c0_g3_i7,TRINITY_DN27039_c0_g3_i8,TRINITY_DN27039_c0_g3_i9	1875.79	1716.8	1642.16	26.23	16.63
TRINITY_DN16181_c0_g1	TRINITY_DN16181_c0_g1_i1	1848	1688.74	1613	26.19	16.6
TRINITY_DN24599_c1_g3	TRINITY_DN24599_c1_g3_i5,TRINITY_DN24599_c1_g3_i6,TRINITY_DN24599_c1_g3_i7	3602.1	3442.84	3287.47	26.18	16.6
TRINITY_DN25539_c1_g1	TRINITY_DN25539_c1_g1_i10,TRINITY_DN25539_c1_g1_i14,TRINITY_DN25539_c1_g1_i17,TRINITY_DN25539_c1_g1_i18,TRINITY_DN25539_c1_g1_i3,TRINITY_DN25539_c1_g1_i5,TRINITY_DN25539_c1_g1_i7	3756.81	3597.55	3435	26.18	16.6
TRINITY_DN25565_c0_g1	TRINITY_DN25565_c0_g1_i1,TRINITY_DN25565_c0_g1_i3	2121.35	1962.09	1873	26.18	16.59
TRINITY_DN76010_c0_g1	TRINITY_DN76010_c0_g1_i1	1104	944.74	902	26.18	16.6
TRINITY_DN25408_c0_g1	TRINITY_DN25408_c0_g1_i1,TRINITY_DN25408_c0_g1_i2,TRINITY_DN25408_c0_g1_i3,TRINITY_DN25408_c0_g1_i5,TRINITY_DN25408_c0_g1_i6,TRINITY_DN25408_c0_g1_i8	998.65	839.42	801	26.17	16.59
TRINITY_DN63726_c0_g1	TRINITY_DN63726_c0_g1_i1	3229	3069.74	2929	26.17	16.59
TRINITY_DN35214_c0_g1	TRINITY_DN35214_c0_g1_i1	976	816.74	779	26.16	16.58
TRINITY_DN85209_c0_g1	TRINITY_DN85209_c0_g1_i1	998	838.74	800	26.16	16.58
TRINITY_DN27132_c3_g7	TRINITY_DN27132_c3_g7_i1,TRINITY_DN27132_c3_g7_i2	428.59	269.67	257.18	26.15	16.58
TRINITY_DN21645_c0_g1	TRINITY_DN21645_c0_g1_i2,TRINITY_DN21645_c0_g1_i3	1306.74	1147.47	1094	26.14	16.57
TRINITY_DN13052_c0_g1	TRINITY_DN13052_c0_g1_i1	1234	1074.74	1024.16	26.13	16.56
TRINITY_DN26819_c1_g1	TRINITY_DN26819_c1_g1_i1,TRINITY_DN26819_c1_g1_i2,TRINITY_DN26819_c1_g1_i4,TRINITY_DN26819_c1_g1_i5,TRINITY_DN26819_c1_g1_i6,TRINITY_DN26819_c1_g1_i7,TRINITY_DN26819_c1_g1_i8	1803.47	1644.49	1565.87	26.11	16.55
TRINITY_DN63259_c0_g1	TRINITY_DN63259_c0_g1_i1	1126	966.74	920	26.1	16.54
TRINITY_DN20725_c0_g1	TRINITY_DN20725_c0_g1_i1,TRINITY_DN20725_c0_g1_i2,TRINITY_DN20725_c0_g1_i3	1894.61	1735.35	1650	26.07	16.53
TRINITY_DN13444_c0_g2	TRINITY_DN13444_c0_g2_i1	2059	1899.74	1805.36	26.06	16.52
TRINITY_DN25785_c0_g1	TRINITY_DN25785_c0_g1_i3,TRINITY_DN25785_c0_g1_i4	2355.93	2196.67	2086	26.04	16.51
TRINITY_DN19806_c0_g1	TRINITY_DN19806_c0_g1_i1	436	276.81	262.62	26.02	16.49
TRINITY_DN22143_c0_g1	TRINITY_DN22143_c0_g1_i1,TRINITY_DN22143_c0_g1_i2	1811.41	1652.15	1567	26.01	16.49
TRINITY_DN26683_c2_g1	TRINITY_DN26683_c2_g1_i1,TRINITY_DN26683_c2_g1_i10,TRINITY_DN26683_c2_g1_i12,TRINITY_DN26683_c2_g1_i13,TRINITY_DN26683_c2_g1_i2,TRINITY_DN26683_c2_g1_i3,TRINITY_DN26683_c2_g1_i5,TRINITY_DN26683_c2_g1_i6,TRINITY_DN26683_c2_g1_i7,TRINITY_DN26683_c2_g1_i8,TRINITY_DN26683_c2_g1_i9	732.49	573.53	544	26.01	16.49
TRINITY_DN26902_c0_g9	TRINITY_DN26902_c0_g9_i1	653	493.74	468	25.99	16.48
TRINITY_DN24167_c0_g1	TRINITY_DN24167_c0_g1_i1	1832	1672.74	1583	25.95	16.45
TRINITY_DN5474_c0_g1	TRINITY_DN5474_c0_g1_i1	920	760.74	720	25.95	16.45
TRINITY_DN19714_c0_g2	TRINITY_DN19714_c0_g2_i1	771	611.74	578.56	25.94	16.44
TRINITY_DN26952_c1_g1	TRINITY_DN26952_c1_g1_i1	1749	1589.74	1504	25.94	16.45
TRINITY_DN18808_c0_g1	TRINITY_DN18808_c0_g1_i1	1675	1515.74	1433	25.93	16.43
TRINITY_DN25386_c0_g1	TRINITY_DN25386_c0_g1_i1	7812	7652.74	7234	25.92	16.43
TRINITY_DN25927_c0_g2	TRINITY_DN25927_c0_g2_i1,TRINITY_DN25927_c0_g2_i2,TRINITY_DN25927_c0_g2_i3,TRINITY_DN25927_c0_g2_i4,TRINITY_DN25927_c0_g2_i5,TRINITY_DN25927_c0_g2_i6,TRINITY_DN25927_c0_g2_i7,TRINITY_DN25927_c0_g2_i9	2024.93	1865.67	1763	25.91	16.43
TRINITY_DN26673_c4_g5	TRINITY_DN26673_c4_g5_i1,TRINITY_DN26673_c4_g5_i10,TRINITY_DN26673_c4_g5_i11,TRINITY_DN26673_c4_g5_i13,TRINITY_DN26673_c4_g5_i14,TRINITY_DN26673_c4_g5_i2,TRINITY_DN26673_c4_g5_i4,TRINITY_DN26673_c4_g5_i5,TRINITY_DN26673_c4_g5_i6,TRINITY_DN26673_c4_g5_i7,TRINITY_DN26673_c4_g5_i8,TRINITY_DN26673_c4_g5_i9	2123.95	1964.76	1856.12	25.91	16.42
TRINITY_DN14242_c0_g2	TRINITY_DN14242_c0_g2_i1	1929	1769.74	1671	25.89	16.41
TRINITY_DN18392_c0_g1	TRINITY_DN18392_c0_g1_i1	1183	1023.74	966	25.88	16.4
TRINITY_DN24513_c0_g1	TRINITY_DN24513_c0_g1_i1,TRINITY_DN24513_c0_g1_i2,TRINITY_DN24513_c0_g1_i3,TRINITY_DN24513_c0_g1_i4,TRINITY_DN24513_c0_g1_i5	1376.55	1217.29	1149	25.88	16.41
TRINITY_DN26546_c1_g5	TRINITY_DN26546_c1_g5_i1,TRINITY_DN26546_c1_g5_i2	1366.04	1206.78	1137.58	25.85	16.39
TRINITY_DN18762_c0_g1	TRINITY_DN18762_c0_g1_i1	745	585.74	552	25.84	16.38
TRINITY_DN22796_c0_g2	TRINITY_DN22796_c0_g2_i1	276	118.37	111.55	25.84	16.38
TRINITY_DN66947_c0_g1	TRINITY_DN66947_c0_g1_i1	1320	1160.74	1093	25.82	16.37
TRINITY_DN26047_c0_g4	TRINITY_DN26047_c0_g4_i1,TRINITY_DN26047_c0_g4_i3,TRINITY_DN26047_c0_g4_i4	1506.9	1347.64	1268.56	25.81	16.36
TRINITY_DN27082_c1_g1	TRINITY_DN27082_c1_g1_i10,TRINITY_DN27082_c1_g1_i11,TRINITY_DN27082_c1_g1_i13,TRINITY_DN27082_c1_g1_i14,TRINITY_DN27082_c1_g1_i15,TRINITY_DN27082_c1_g1_i2,TRINITY_DN27082_c1_g1_i3,TRINITY_DN27082_c1_g1_i4,TRINITY_DN27082_c1_g1_i7,TRINITY_DN27082_c1_g1_i8,TRINITY_DN27082_c1_g1_i9	1819.8	1660.88	1563	25.81	16.36
TRINITY_DN18278_c0_g1	TRINITY_DN18278_c0_g1_i1,TRINITY_DN18278_c0_g1_i2,TRINITY_DN18278_c0_g1_i3	1908.81	1749.54	1644	25.77	16.33
TRINITY_DN18952_c0_g1	TRINITY_DN18952_c0_g1_i1,TRINITY_DN18952_c0_g1_i2	2197.81	2038.55	1916	25.77	16.34
TRINITY_DN25916_c0_g1	TRINITY_DN25916_c0_g1_i1,TRINITY_DN25916_c0_g1_i2,TRINITY_DN25916_c0_g1_i3,TRINITY_DN25916_c0_g1_i4	3855.82	3696.55	3473	25.76	16.33
TRINITY_DN15785_c0_g1	TRINITY_DN15785_c0_g1_i1,TRINITY_DN15785_c0_g1_i2,TRINITY_DN15785_c0_g1_i3	1719.54	1560.27	1465	25.75	16.32
TRINITY_DN68060_c0_g1	TRINITY_DN68060_c0_g1_i1	810	650.74	611	25.75	16.32
TRINITY_DN21742_c0_g2	TRINITY_DN21742_c0_g2_i2	1509	1349.74	1265	25.7	16.29
TRINITY_DN22812_c0_g2	TRINITY_DN22812_c0_g2_i1,TRINITY_DN22812_c0_g2_i2,TRINITY_DN22812_c0_g2_i3,TRINITY_DN22812_c0_g2_i4	568.77	409.52	383.77	25.7	16.29
TRINITY_DN25815_c3_g1	TRINITY_DN25815_c3_g1_i1	473	313.78	294	25.69	16.29
TRINITY_DN7096_c0_g1	TRINITY_DN7096_c0_g1_i1	1851	1691.74	1584	25.68	16.28
TRINITY_DN22176_c0_g1	TRINITY_DN22176_c0_g1_i1,TRINITY_DN22176_c0_g1_i2	2171.58	2012.31	1884	25.67	16.27
TRINITY_DN6223_c0_g1	TRINITY_DN6223_c0_g1_i1	640	480.75	450	25.67	16.27
TRINITY_DN1876_c0_g1	TRINITY_DN1876_c0_g1_i1	1732	1572.74	1471	25.65	16.26
TRINITY_DN21465_c0_g1	TRINITY_DN21465_c0_g1_i1,TRINITY_DN21465_c0_g1_i2,TRINITY_DN21465_c0_g1_i3	2031.48	1872.22	1750	25.63	16.25
TRINITY_DN16574_c0_g2	TRINITY_DN16574_c0_g2_i1,TRINITY_DN16574_c0_g2_i2	1256.89	1097.62	1025.09	25.61	16.23
TRINITY_DN21717_c0_g2	TRINITY_DN21717_c0_g2_i1	369	209.98	196.13	25.61	16.24
TRINITY_DN17035_c0_g2	TRINITY_DN17035_c0_g2_i1,TRINITY_DN17035_c0_g2_i2	1740.13	1580.87	1475.99	25.6	16.23
TRINITY_DN24598_c0_g1	TRINITY_DN24598_c0_g1_i1,TRINITY_DN24598_c0_g1_i2,TRINITY_DN24598_c0_g1_i3	1722.28	1563.02	1459	25.6	16.23
TRINITY_DN26609_c1_g2	TRINITY_DN26609_c1_g2_i1,TRINITY_DN26609_c1_g2_i2,TRINITY_DN26609_c1_g2_i3,TRINITY_DN26609_c1_g2_i4,TRINITY_DN26609_c1_g2_i5,TRINITY_DN26609_c1_g2_i6,TRINITY_DN26609_c1_g2_i7	3125.18	2965.92	2765	25.56	16.21
TRINITY_DN26623_c1_g1	TRINITY_DN26623_c1_g1_i1	2055	1895.74	1767	25.56	16.2
TRINITY_DN25939_c0_g3	TRINITY_DN25939_c0_g3_i1,TRINITY_DN25939_c0_g3_i2	730.2	570.94	532	25.55	16.2
TRINITY_DN68488_c0_g1	TRINITY_DN68488_c0_g1_i1	1218	1058.74	986	25.54	16.19
TRINITY_DN26206_c3_g5	TRINITY_DN26206_c3_g5_i2,TRINITY_DN26206_c3_g5_i3,TRINITY_DN26206_c3_g5_i4,TRINITY_DN26206_c3_g5_i5,TRINITY_DN26206_c3_g5_i6	1289.21	1129.95	1052	25.53	16.18
TRINITY_DN22159_c0_g2	TRINITY_DN22159_c0_g2_i2,TRINITY_DN22159_c0_g2_i3	1065.46	906.21	843.16	25.51	16.17
TRINITY_DN26206_c4_g1	TRINITY_DN26206_c4_g1_i1,TRINITY_DN26206_c4_g1_i2,TRINITY_DN26206_c4_g1_i3,TRINITY_DN26206_c4_g1_i4,TRINITY_DN26206_c4_g1_i5	1788.08	1628.81	1515	25.51	16.17
TRINITY_DN27040_c1_g2	TRINITY_DN27040_c1_g2_i1,TRINITY_DN27040_c1_g2_i3,TRINITY_DN27040_c1_g2_i4,TRINITY_DN27040_c1_g2_i5	1604	1444.74	1344	25.51	16.17
TRINITY_DN26544_c1_g2	TRINITY_DN26544_c1_g2_i2,TRINITY_DN26544_c1_g2_i3	1851.89	1692.65	1572	25.47	16.14
TRINITY_DN26685_c0_g1	TRINITY_DN26685_c0_g1_i1,TRINITY_DN26685_c0_g1_i2,TRINITY_DN26685_c0_g1_i3,TRINITY_DN26685_c0_g1_i6,TRINITY_DN26685_c0_g1_i7,TRINITY_DN26685_c0_g1_i8,TRINITY_DN26685_c0_g1_i9	1686.47	1527.22	1418	25.46	16.14
TRINITY_DN26954_c1_g3	TRINITY_DN26954_c1_g3_i1,TRINITY_DN26954_c1_g3_i10,TRINITY_DN26954_c1_g3_i2,TRINITY_DN26954_c1_g3_i3,TRINITY_DN26954_c1_g3_i4,TRINITY_DN26954_c1_g3_i5,TRINITY_DN26954_c1_g3_i6,TRINITY_DN26954_c1_g3_i9	1215.21	1055.95	980.05	25.45	16.13
TRINITY_DN26741_c6_g2	TRINITY_DN26741_c6_g2_i1,TRINITY_DN26741_c6_g2_i2,TRINITY_DN26741_c6_g2_i5	444.7	285.79	264.99	25.43	16.12
TRINITY_DN24669_c0_g2	TRINITY_DN24669_c0_g2_i1	649	489.75	454	25.42	16.11
TRINITY_DN24240_c0_g4	TRINITY_DN24240_c0_g4_i1,TRINITY_DN24240_c0_g4_i2,TRINITY_DN24240_c0_g4_i3	2277.6	2118.34	1962.54	25.41	16.1
TRINITY_DN21731_c0_g3	TRINITY_DN21731_c0_g3_i1	550	390.76	361.73	25.39	16.09
TRINITY_DN21712_c0_g1	TRINITY_DN21712_c0_g1_i1	785	625.74	579	25.37	16.08
TRINITY_DN24562_c0_g3	TRINITY_DN24562_c0_g3_i1,TRINITY_DN24562_c0_g3_i2	1029.89	870.63	805	25.36	16.07
TRINITY_DN26571_c0_g1	TRINITY_DN26571_c0_g1_i1,TRINITY_DN26571_c0_g1_i2	1828.89	1669.63	1544	25.36	16.07
TRINITY_DN49121_c0_g1	TRINITY_DN49121_c0_g1_i1	335	176.22	163	25.36	16.08
TRINITY_DN67800_c0_g1	TRINITY_DN67800_c0_g1_i1	873	713.74	660	25.36	16.07
TRINITY_DN35928_c0_g1	TRINITY_DN35928_c0_g1_i1	280	122.24	113	25.35	16.07
TRINITY_DN24738_c0_g2	TRINITY_DN24738_c0_g2_i1	3020	2860.74	2643	25.34	16.06
TRINITY_DN66820_c0_g1	TRINITY_DN66820_c0_g1_i1	999	839.74	776	25.34	16.06
TRINITY_DN22745_c0_g3	TRINITY_DN22745_c0_g3_i1,TRINITY_DN22745_c0_g3_i2	1162.6	1003.34	926.68	25.33	16.05
TRINITY_DN26678_c5_g2	TRINITY_DN26678_c5_g2_i1,TRINITY_DN26678_c5_g2_i2,TRINITY_DN26678_c5_g2_i3,TRINITY_DN26678_c5_g2_i4	293.95	136.45	126	25.32	16.05
TRINITY_DN25423_c0_g2	TRINITY_DN25423_c0_g2_i1,TRINITY_DN25423_c0_g2_i2,TRINITY_DN25423_c0_g2_i3,TRINITY_DN25423_c0_g2_i4,TRINITY_DN25423_c0_g2_i7,TRINITY_DN25423_c0_g2_i8	1618.79	1459.53	1347	25.31	16.04
TRINITY_DN25472_c2_g1	TRINITY_DN25472_c2_g1_i1,TRINITY_DN25472_c2_g1_i2,TRINITY_DN25472_c2_g1_i3	2441.55	2282.29	2106.12	25.31	16.04
TRINITY_DN14768_c0_g2	TRINITY_DN14768_c0_g2_i1	767	607.74	560.8	25.3	16.04
TRINITY_DN21550_c0_g2	TRINITY_DN21550_c0_g2_i2,TRINITY_DN21550_c0_g2_i3	1169.3	1010.04	932	25.3	16.04
TRINITY_DN24702_c0_g1	TRINITY_DN24702_c0_g1_i1,TRINITY_DN24702_c0_g1_i2	2229.45	2070.19	1910	25.3	16.04
TRINITY_DN26816_c1_g1	TRINITY_DN26816_c1_g1_i1,TRINITY_DN26816_c1_g1_i2,TRINITY_DN26816_c1_g1_i3	247.88	92.15	85	25.29	16.03
TRINITY_DN26822_c5_g1	TRINITY_DN26822_c5_g1_i1,TRINITY_DN26822_c5_g1_i10,TRINITY_DN26822_c5_g1_i11,TRINITY_DN26822_c5_g1_i12,TRINITY_DN26822_c5_g1_i13,TRINITY_DN26822_c5_g1_i14,TRINITY_DN26822_c5_g1_i15,TRINITY_DN26822_c5_g1_i16,TRINITY_DN26822_c5_g1_i2,TRINITY_DN26822_c5_g1_i3,TRINITY_DN26822_c5_g1_i5,TRINITY_DN26822_c5_g1_i6,TRINITY_DN26822_c5_g1_i7,TRINITY_DN26822_c5_g1_i8,TRINITY_DN26822_c5_g1_i9	1951.45	1792.19	1653	25.29	16.03
TRINITY_DN3004_c0_g1	TRINITY_DN3004_c0_g1_i1	1760	1600.74	1476.13	25.29	16.03
TRINITY_DN21922_c1_g1	TRINITY_DN21922_c1_g1_i1,TRINITY_DN21922_c1_g1_i2,TRINITY_DN21922_c1_g1_i3,TRINITY_DN21922_c1_g1_i5	1935.02	1775.76	1636.96	25.28	16.02
TRINITY_DN26023_c0_g1	TRINITY_DN26023_c0_g1_i1,TRINITY_DN26023_c0_g1_i3,TRINITY_DN26023_c0_g1_i4,TRINITY_DN26023_c0_g1_i6,TRINITY_DN26023_c0_g1_i7,TRINITY_DN26023_c0_g1_i9	2267.17	2107.91	1943	25.28	16.02
TRINITY_DN26847_c11_g1	TRINITY_DN26847_c11_g1_i1,TRINITY_DN26847_c11_g1_i2,TRINITY_DN26847_c11_g1_i3	2039.28	1880.02	1732	25.26	16.01
TRINITY_DN20147_c0_g2	TRINITY_DN20147_c0_g2_i1,TRINITY_DN20147_c0_g2_i2,TRINITY_DN20147_c0_g2_i3,TRINITY_DN20147_c0_g2_i4	1339.72	1180.46	1086.84	25.25	16
TRINITY_DN26504_c4_g1	TRINITY_DN26504_c4_g1_i1,TRINITY_DN26504_c4_g1_i2	643.8	484.55	446	25.24	16
TRINITY_DN5438_c0_g2	TRINITY_DN5438_c0_g2_i1	1393	1233.74	1135.64	25.24	16
TRINITY_DN9267_c0_g1	TRINITY_DN9267_c0_g1_i1	1964	1804.74	1661	25.24	16
TRINITY_DN26480_c2_g3	TRINITY_DN26480_c2_g3_i1	2584	2424.74	2231	25.23	15.99
TRINITY_DN26661_c0_g1	TRINITY_DN26661_c0_g1_i1,TRINITY_DN26661_c0_g1_i2	1320.22	1160.96	1068	25.23	15.99
TRINITY_DN10590_c0_g2	TRINITY_DN10590_c0_g2_i1	880	720.74	662.88	25.22	15.99
TRINITY_DN24678_c2_g2	TRINITY_DN24678_c2_g2_i1,TRINITY_DN24678_c2_g2_i2,TRINITY_DN24678_c2_g2_i3,TRINITY_DN24678_c2_g2_i4,TRINITY_DN24678_c2_g2_i5,TRINITY_DN24678_c2_g2_i6,TRINITY_DN24678_c2_g2_i7	1580.93	1421.68	1306.17	25.19	15.97
TRINITY_DN25588_c1_g7	TRINITY_DN25588_c1_g7_i1	1704	1544.74	1419	25.19	15.97
TRINITY_DN26279_c0_g1	TRINITY_DN26279_c0_g1_i1,TRINITY_DN26279_c0_g1_i11,TRINITY_DN26279_c0_g1_i12,TRINITY_DN26279_c0_g1_i2,TRINITY_DN26279_c0_g1_i3,TRINITY_DN26279_c0_g1_i4,TRINITY_DN26279_c0_g1_i6,TRINITY_DN26279_c0_g1_i7,TRINITY_DN26279_c0_g1_i9	1599.47	1440.2	1323.1	25.19	15.97
TRINITY_DN26494_c2_g1	TRINITY_DN26494_c2_g1_i1,TRINITY_DN26494_c2_g1_i2,TRINITY_DN26494_c2_g1_i3,TRINITY_DN26494_c2_g1_i4	2160.59	2001.33	1837.46	25.18	15.96
TRINITY_DN26878_c1_g2	TRINITY_DN26878_c1_g2_i1,TRINITY_DN26878_c1_g2_i2,TRINITY_DN26878_c1_g2_i3,TRINITY_DN26878_c1_g2_i4,TRINITY_DN26878_c1_g2_i7	2597.59	2438.33	2239.1	25.18	15.96
TRINITY_DN20230_c0_g1	TRINITY_DN20230_c0_g1_i1,TRINITY_DN20230_c0_g1_i2	1040.75	881.49	808.95	25.17	15.95
TRINITY_DN23396_c0_g1	TRINITY_DN23396_c0_g1_i1,TRINITY_DN23396_c0_g1_i2,TRINITY_DN23396_c0_g1_i3	4478.95	4319.69	3962.25	25.15	15.94
TRINITY_DN25248_c0_g1	TRINITY_DN25248_c0_g1_i1,TRINITY_DN25248_c0_g1_i2	1629.02	1469.76	1348	25.15	15.94
TRINITY_DN26349_c0_g1	TRINITY_DN26349_c0_g1_i1	1625	1465.74	1344	25.14	15.94
TRINITY_DN27132_c3_g5	TRINITY_DN27132_c3_g5_i3,TRINITY_DN27132_c3_g5_i5	946.86	789.73	724	25.14	15.94
TRINITY_DN18267_c0_g1	TRINITY_DN18267_c0_g1_i1,TRINITY_DN18267_c0_g1_i2,TRINITY_DN18267_c0_g1_i3	904.65	745.38	683.04	25.13	15.93
TRINITY_DN25221_c0_g1	TRINITY_DN25221_c0_g1_i1	939	779.74	714	25.11	15.92
[truncated: 109,333 more rows]
