# Supplementary material for: RNA sequencing and de novo assembly of Solanum trilobatum leaf transcriptome to identify putative transcripts for major metabolic pathways
Source: Sci Rep. 2018 Oct 18;8:15375. doi: 10.1038/s41598-018-33693-4 (PMC6194071; doi:10.1038/s41598-018-33693-4)
Supplement: Supplementary file 7 — Table S7 [file 41598_2018_33693_MOESM7_ESM.xlsx]

## Sheet: Sheet1
	Gene	2-ΔΔ Ct	2-ΔΔ Ct	mean 2-ΔΔ Ct	STDEV	FPKM
	CHA	7.03203	7.73948	7.38576	0.500238	6.98
	FLS	3.37887	3.92194	3.6504	0.384009	6.88
	NAR	5.90092	5.66154	5.78123	0.169268	2.63
	FLR	0.514864	0.784575	0.649719	0.190714	0.78
	EF1 (ref)
